# Supplementary material for: Dual-Probe Activity-Based Protein Profiling Reveals Site-Specific Differences in Protein Binding of EGFR-Directed Drugs
Source: ACS Chem Biol. 2024 Jul 25;19(8):1705–18. doi: 10.1021/acschembio.3c00637 (PMC11334109; doi:10.1021/acschembio.3c00637)
Supplement: Supplementary file 2 — cb3c00637_si_002.xlsx [file cb3c00637_si_002.xlsx]

## Sheet: Description
	Supplemental data table 1: Identifications in optimization LC-MS runs on timsTOF HT
Headers
Protein.ID	Uniprot protein identifiers of mapped protein
Gene	Gene names
Protein.Description	Protein names
Peptide	Peptide sequence
Modified sequence	Modified peptide sequence
Peptide.Length	Length of peptide
Charge	Precursor charge state
Hyperscore	Hyperscore of PSM calculated by MSFragger
Intensity	Intensity of peptide calculated by MSFragger
Assigned.Modifications	Modifications present on the peptide
Observed.M.Z	Observed MS1 m/z of precursor
Ion.Mobility	Ion mobility of the peptide in 1/K0
condition	LC-MS analysis run in which PSM was identified
group	Method used for the detection
Groups (n=3)
TIMS0616_IT2500_CH2_CE30_60	Method A: TIMS range 0.6 - 1.6 1/K0, Intensity threshold 2500, Charge state inclusion 2+ - 5+, ion mobility-dependent collision energy range 30 - 60 eV
TIMS0713_IT2500_CH2_CE30_60	Method B: TIMS range 0.7 - 1.3 1/K0, Intensity threshold 2500, Charge state inclusion 2+ - 5+, ion mobility-dependent collision energy range 30 - 60 eV
TIMS0713_IT1500_CH2_CE30_60	Method C: TIMS range 0.7 - 1.3 1/K0, Intensity threshold 1500, Charge state inclusion 2+ - 5+, ion mobility-dependent collision energy range 30 - 60 eV
TIMS0713_IT1500_CH2_CE20_60	Method D: TIMS range 0.7 - 1.3 1/K0, Intensity threshold 1500, Charge state inclusion 2+ - 5+, ion mobility-dependent collision energy range 20 - 60 eV
TIMS0713_IT1500_CH2_CE20_80	Method E: TIMS range 0.7 - 1.3 1/K0, Intensity threshold 1500, Charge state inclusion 2+ - 5+, ion mobility-dependent collision energy range 20 - 80 eV
TIMS0713_IT1500_CH2_CE30_80	Method F: TIMS range 0.7 - 1.3 1/K0, Intensity threshold 1500, Charge state inclusion 2+ - 5+, ion mobility-dependent collision energy range 30 - 80 eV
TIMS0713_IT1500_CH3_CE30_60	Method G: TIMS range 0.7 - 1.3 1/K0, Intensity threshold 1500, Charge state inclusion 3+ - 5+, ion mobility-dependent collision energy range 30 - 60 eV

## Sheet: Table S1
Protein.ID	Gene	Protein.Description	Peptide	Modified sequence	Peptide.Length	Charge	Hyperscore	Intensity	Assigned.Modifications	Observed.M.Z	Ion.Mobility	condition	group
P12109	COL6A1	Collagen alpha-1(VI) chain	TDPAHDVR		8	2	13.608	15094.9		456.223	0.7966	TIMS0616_IT2500_CH2_CE30_60_01	TIMS0616_IT2500_CH2_CE30_60
P12111	COL6A3	Collagen alpha-3(VI) chain	SVHNGAPAPVSGEK		14	2	25.722	7810.55		675.345	0.9884	TIMS0616_IT2500_CH2_CE30_60_01	TIMS0616_IT2500_CH2_CE30_60
P08670	VIM	Vimentin	QVDQLTNDK		9	2	18.522	15407.8		530.768	0.872	TIMS0616_IT2500_CH2_CE30_60_01	TIMS0616_IT2500_CH2_CE30_60
P02545	LMNA	Prelamin-A/C	NIYSEELR		8	2	8.494	17827.3		512.259	0.8931	TIMS0616_IT2500_CH2_CE30_60_01	TIMS0616_IT2500_CH2_CE30_60
P12111	COL6A3	Collagen alpha-3(VI) chain	VVESLDVGQDR		11	2	17.637	25659		608.818	0.9273	TIMS0616_IT2500_CH2_CE30_60_01	TIMS0616_IT2500_CH2_CE30_60
P12111	COL6A3	Collagen alpha-3(VI) chain	SQHPYVLTEDTLK		13	2	18.896	87870.6		765.895	1.0412	TIMS0616_IT2500_CH2_CE30_60_01	TIMS0616_IT2500_CH2_CE30_60
P21333	FLNA	Filamin-A	VEPGLGADNSVVR		13	2	20.098	25480.6		656.847	0.9564	TIMS0616_IT2500_CH2_CE30_60_01	TIMS0616_IT2500_CH2_CE30_60
P08670	VIM	Vimentin	VELQELNDR		9	2	20.773	824807		558.288	0.9011	TIMS0616_IT2500_CH2_CE30_60_01	TIMS0616_IT2500_CH2_CE30_60
P12111	COL6A3	Collagen alpha-3(VI) chain	ELPNIEER		8	2	13.17	144079		500.259	0.8483	TIMS0616_IT2500_CH2_CE30_60_01	TIMS0616_IT2500_CH2_CE30_60
P08670	VIM	Vimentin	VEVERDNLAEDIMR	VEVERDNLAEDIM[147]R	14	3	27.405	118421	13M(Oxidation (M))	568.945	0.7965	TIMS0616_IT2500_CH2_CE30_60_01	TIMS0616_IT2500_CH2_CE30_60
P12111	COL6A3	Collagen alpha-3(VI) chain	VFAVGVR		7	2	12.723	106444		374.229	0.732	TIMS0616_IT2500_CH2_CE30_60_01	TIMS0616_IT2500_CH2_CE30_60
P12111	COL6A3	Collagen alpha-3(VI) chain	SLDEISQPAQELKR		14	2	38.047	76691		807.43	1.075	TIMS0616_IT2500_CH2_CE30_60_01	TIMS0616_IT2500_CH2_CE30_60
P08670	VIM	Vimentin	VELQELNDR		9	2	23.11	824534		558.791	0.9202	TIMS0616_IT2500_CH2_CE30_60_01	TIMS0616_IT2500_CH2_CE30_60
P22626	HNRNPA2B1	Heterogeneous nuclear ribonucleoproteins A2/B1	NYYEQWGK		8	2	12.152	18372.2		544.246	0.8731	TIMS0616_IT2500_CH2_CE30_60_01	TIMS0616_IT2500_CH2_CE30_60
P12111	COL6A3	Collagen alpha-3(VI) chain	SQHPYVLTEDTLK		13	3	16.408	107764		510.932	0.8192	TIMS0616_IT2500_CH2_CE30_60_01	TIMS0616_IT2500_CH2_CE30_60
P07355	ANXA2	Annexin A2	LSLEGDHSTPPSAYGSVK		18	2	16.92	7694.08		922.956	1.1639	TIMS0616_IT2500_CH2_CE30_60_01	TIMS0616_IT2500_CH2_CE30_60
P12111	COL6A3	Collagen alpha-3(VI) chain	NLQVALTSK		9	2	14.306	83120.9		487.288	0.8435	TIMS0616_IT2500_CH2_CE30_60_01	TIMS0616_IT2500_CH2_CE30_60
P14618	PKM	Pyruvate kinase PKM	APIIAVTR		8	2	10.157	46248.2		420.769	0.7942	TIMS0616_IT2500_CH2_CE30_60_01	TIMS0616_IT2500_CH2_CE30_60
P07437	TUBB	Tubulin beta chain	FPGQLNADLRK		11	3	20.053	14527.2		420.234	0.718	TIMS0616_IT2500_CH2_CE30_60_01	TIMS0616_IT2500_CH2_CE30_60
P35579	MYH9	Myosin-9	ELEDATETADAMNR		14	2	26.021	28680.5		783.342	1.0071	TIMS0616_IT2500_CH2_CE30_60_01	TIMS0616_IT2500_CH2_CE30_60
Q14108	SCARB2	Lysosome membrane protein 2	VEEVGPYTYR		10	2	20.871	28397.9		606.799	0.9292	TIMS0616_IT2500_CH2_CE30_60_01	TIMS0616_IT2500_CH2_CE30_60
P18621	RPL17	60S ribosomal protein L17	YSLDPENPTK		10	2	17.928	19044.8		582.282	0.882	TIMS0616_IT2500_CH2_CE30_60_01	TIMS0616_IT2500_CH2_CE30_60
P12111	COL6A3	Collagen alpha-3(VI) chain	SLDEISQPAQELKR		14	3	23.545	52593.2		538.621	0.831	TIMS0616_IT2500_CH2_CE30_60_01	TIMS0616_IT2500_CH2_CE30_60
Q09666	AHNAK	Neuroblast differentiation-associated protein AHNAK	LPSGSGAASPTGSAVDIR		18	2	20.268	19138.7		821.925	1.0727	TIMS0616_IT2500_CH2_CE30_60_01	TIMS0616_IT2500_CH2_CE30_60
P23284	PPIB	Peptidyl-prolyl cis-trans isomerase B	HYGPGWVSMANAGK		14	2	51.03	29391.1		737.851	1.0219	TIMS0616_IT2500_CH2_CE30_60_01	TIMS0616_IT2500_CH2_CE30_60
P07355	ANXA2	Annexin A2	LSLEGDHSTPPSAYGSVK		18	3	18.934	36256		615.639	0.8604	TIMS0616_IT2500_CH2_CE30_60_01	TIMS0616_IT2500_CH2_CE30_60
Q15582	TGFBI	Transforming growth factor-beta-induced protein ig-h3	SPYQLVLQHSR		11	2	12.811	17205.9		664.361	0.9769	TIMS0616_IT2500_CH2_CE30_60_01	TIMS0616_IT2500_CH2_CE30_60
P61158	ACTR3	Actin-related protein 3	DREVGIPPEQSLETAK		16	2	19.442	10885		884.961	1.1284	TIMS0616_IT2500_CH2_CE30_60_01	TIMS0616_IT2500_CH2_CE30_60
P12111	COL6A3	Collagen alpha-3(VI) chain	TRPEFYLNSYMNK	TRPEFYLNSYM[147]NK	13	2	25.782	31229.9	11M(Oxidation (M))	839.9	1.0771	TIMS0616_IT2500_CH2_CE30_60_01	TIMS0616_IT2500_CH2_CE30_60
P08670	VIM	Vimentin	SLYASSPGGVYATR		14	2	30.695	804923		714.862	1.0108	TIMS0616_IT2500_CH2_CE30_60_01	TIMS0616_IT2500_CH2_CE30_60
P08670	VIM	Vimentin	LGDLYEEEMR	LGDLYEEEM[147]R	10	2	24.011	247309	9M(Oxidation (M))	635.786	0.9247	TIMS0616_IT2500_CH2_CE30_60_01	TIMS0616_IT2500_CH2_CE30_60
O95302	FKBP9	Peptidyl-prolyl cis-trans isomerase FKBP9	ISQSGDFLR		9	2	11.402	30448.8		511.767	0.84	TIMS0616_IT2500_CH2_CE30_60_01	TIMS0616_IT2500_CH2_CE30_60
P62269	RPS18	40S ribosomal protein S18	YSQVLANGLDNK		12	2	20.152	26146.4		661.342	0.9662	TIMS0616_IT2500_CH2_CE30_60_01	TIMS0616_IT2500_CH2_CE30_60
P02545	LMNA	Prelamin-A/C	EAALSTALSEK		11	2	14.007	91188.2		560.299	0.8816	TIMS0616_IT2500_CH2_CE30_60_01	TIMS0616_IT2500_CH2_CE30_60
P04406	GAPDH	Glyceraldehyde-3-phosphate dehydrogenase	LTGMAFR		7	2	12.599	76753.9		398.213	0.7541	TIMS0616_IT2500_CH2_CE30_60_01	TIMS0616_IT2500_CH2_CE30_60
P78371	CCT2	T-complex protein 1 subunit beta	EALLSSAVDHGSDEVK		16	2	18.713	12462.9		828.908	1.1198	TIMS0616_IT2500_CH2_CE30_60_01	TIMS0616_IT2500_CH2_CE30_60
P52565	ARHGDIA	Rho GDP-dissociation inhibitor 1	SIQEIQELDKDDESLRK		17	3	39.172	45014.9		682.684	0.9225	TIMS0616_IT2500_CH2_CE30_60_01	TIMS0616_IT2500_CH2_CE30_60
Q15365	PCBP1	Poly(rC)-binding protein 1	ESTGAQVQVAGDMLPNSTER	ESTGAQVQVAGDM[147]LPNSTER	20	2	18.251	10662.9	13M(Oxidation (M))	1053.49	1.1925	TIMS0616_IT2500_CH2_CE30_60_01	TIMS0616_IT2500_CH2_CE30_60
P61353	RPL27	60S ribosomal protein L27	DVFRDPALK		9	2	19.585	28412.2		530.793	0.8513	TIMS0616_IT2500_CH2_CE30_60_01	TIMS0616_IT2500_CH2_CE30_60
P12111	COL6A3	Collagen alpha-3(VI) chain	NIDRTELQTITNDPR		15	2	19.371	63659.2		893.46	1.0907	TIMS0616_IT2500_CH2_CE30_60_01	TIMS0616_IT2500_CH2_CE30_60
Q05707	COL14A1	Collagen alpha-1(XIV) chain	IGLAQYSGDPR		11	2	15.347	28797.6		588.804	0.9162	TIMS0616_IT2500_CH2_CE30_60_01	TIMS0616_IT2500_CH2_CE30_60
P07996	THBS1	Thrombospondin-1	GTSQNDPNWVVR		12	2	15.961	27654.9		686.834	0.955	TIMS0616_IT2500_CH2_CE30_60_01	TIMS0616_IT2500_CH2_CE30_60
P12111	COL6A3	Collagen alpha-3(VI) chain	VEFLLNAHSSK		11	3	10.581	16856.2		415.558	0.7674	TIMS0616_IT2500_CH2_CE30_60_01	TIMS0616_IT2500_CH2_CE30_60
P23526	AHCY	Adenosylhomocysteinase	VPAINVNDSVTK		12	2	21.158	17247.6		628.848	0.9386	TIMS0616_IT2500_CH2_CE30_60_01	TIMS0616_IT2500_CH2_CE30_60
P12111	COL6A3	Collagen alpha-3(VI) chain	NIDRTELQTITNDPR		15	3	27.918	115999		595.975	0.834	TIMS0616_IT2500_CH2_CE30_60_01	TIMS0616_IT2500_CH2_CE30_60
Q99536	VAT1	Synaptic vesicle membrane protein VAT-1 homolog	SDEREVAEAATGEDASSPPPK	n[43]SDEREVAEAATGEDASSPPPK	21	2	23.342	32704.1	N-term(Acetyl (Protein N-term))	1093	1.2268	TIMS0616_IT2500_CH2_CE30_60_01	TIMS0616_IT2500_CH2_CE30_60
P07585	DCN	Decorin	SSGIENGAFQGMK		13	2	31.851	54983.9		663.311	0.9423	TIMS0616_IT2500_CH2_CE30_60_01	TIMS0616_IT2500_CH2_CE30_60
P12111	COL6A3	Collagen alpha-3(VI) chain	NIDRTELQTITNDPR		15	3	23.824	122778		595.974	0.8794	TIMS0616_IT2500_CH2_CE30_60_01	TIMS0616_IT2500_CH2_CE30_60
P12111	COL6A3	Collagen alpha-3(VI) chain	NIDRTELQTITNDPR		15	3	23.99	116027		595.975	0.8322	TIMS0616_IT2500_CH2_CE30_60_01	TIMS0616_IT2500_CH2_CE30_60
Q99536	VAT1	Synaptic vesicle membrane protein VAT-1 homolog	SDEREVAEAATGEDASSPPPK	n[43]SDEREVAEAATGEDASSPPPK	21	2	15.105	36321.8	N-term(Acetyl (Protein N-term))	1093	1.2248	TIMS0616_IT2500_CH2_CE30_60_01	TIMS0616_IT2500_CH2_CE30_60
Q99715	COL12A1	Collagen alpha-1(XII) chain	DYKPQVGVIADPSSK		15	2	38.019	18501.1		802.418	1.0318	TIMS0616_IT2500_CH2_CE30_60_01	TIMS0616_IT2500_CH2_CE30_60
P12109	COL6A1	Collagen alpha-1(VI) chain	DQLLPPSPNNR		11	2	22.728	58131.4		625.828	0.9132	TIMS0616_IT2500_CH2_CE30_60_01	TIMS0616_IT2500_CH2_CE30_60
P18669	PGAM1	Phosphoglycerate mutase 1	PMQFLGDEETVRK		13	3	27.204	39407.7		517.26	0.7998	TIMS0616_IT2500_CH2_CE30_60_01	TIMS0616_IT2500_CH2_CE30_60
P02751	FN1	Fibronectin	IAWESPQGQVSR		12	2	23.112	38950.8		679.347	0.9497	TIMS0616_IT2500_CH2_CE30_60_01	TIMS0616_IT2500_CH2_CE30_60
P24821	TNC	Tenascin	IQALNGPLR		9	2	18.364	35899.5		491.296	0.8223	TIMS0616_IT2500_CH2_CE30_60_01	TIMS0616_IT2500_CH2_CE30_60
P02769	ALB	Serum albumin	HLVDEPQNLIK		11	2	34.724	43548.9		653.362	0.9664	TIMS0616_IT2500_CH2_CE30_60_01	TIMS0616_IT2500_CH2_CE30_60
O95479	H6PD	GDH/6PGL endoplasmic bifunctional protein	GSAVVGQYQSYSEQVR		16	2	15.93	4456.23		879.43	1.0796	TIMS0616_IT2500_CH2_CE30_60_01	TIMS0616_IT2500_CH2_CE30_60
Q99715	COL12A1	Collagen alpha-1(XII) chain	SLYDDVDTGEK		11	2	14.69	22940.8		621.282	0.9133	TIMS0616_IT2500_CH2_CE30_60_01	TIMS0616_IT2500_CH2_CE30_60
P20020	ATP2B1	Plasma membrane calcium-transporting ATPase 1	QVVAVTGDGTNDGPALK		17	2	26.183	16000.9		821.424	1.0554	TIMS0616_IT2500_CH2_CE30_60_01	TIMS0616_IT2500_CH2_CE30_60
Q99536	VAT1	Synaptic vesicle membrane protein VAT-1 homolog	SDEREVAEAATGEDASSPPPK	n[43]SDEREVAEAATGEDASSPPPK	21	3	35.69	23685.8	N-term(Acetyl (Protein N-term))	729.003	0.9758	TIMS0616_IT2500_CH2_CE30_60_01	TIMS0616_IT2500_CH2_CE30_60
Q86VP6	CAND1	Cullin-associated NEDD8-dissociated protein 1	MLTGPVYSQSTALTHK		16	2	14.962	4941.04		867.451	1.1513	TIMS0616_IT2500_CH2_CE30_60_01	TIMS0616_IT2500_CH2_CE30_60
Q7KZF4	SND1	Staphylococcal nuclease domain-containing protein 1	SSHYDELLAAEAR		13	3	13.464	15261.4		487.904	0.7904	TIMS0616_IT2500_CH2_CE30_60_01	TIMS0616_IT2500_CH2_CE30_60
P04075	ALDOA	Fructose-bisphosphate aldolase A	ADDGRPFPQVIK		12	2	23.615	36943.8		671.859	0.9623	TIMS0616_IT2500_CH2_CE30_60_01	TIMS0616_IT2500_CH2_CE30_60
P30101	PDIA3	Protein disulfide-isomerase A3	QAGPASVPLRTEEEFK		16	2	11.991	7037.33		879.953	1.1168	TIMS0616_IT2500_CH2_CE30_60_01	TIMS0616_IT2500_CH2_CE30_60
P21333	FLNA	Filamin-A	YGGPYHIGGSPFK		13	3	15.863	30614.2		460.562	0.7997	TIMS0616_IT2500_CH2_CE30_60_01	TIMS0616_IT2500_CH2_CE30_60
P11142	HSPA8	Heat shock cognate 71 kDa protein	NQVAMNPTNTVFDAK	NQVAM[147]NPTNTVFDAK	15	2	37.633	54133.1	5M(Oxidation (M))	833.399	1.0751	TIMS0616_IT2500_CH2_CE30_60_01	TIMS0616_IT2500_CH2_CE30_60
P04406	GAPDH	Glyceraldehyde-3-phosphate dehydrogenase	VVDLMAHMASK		11	2	26.184	33909.8		601.307	0.9434	TIMS0616_IT2500_CH2_CE30_60_01	TIMS0616_IT2500_CH2_CE30_60
P62826	RAN	GTP-binding nuclear protein Ran	LVLVGDGGTGK		11	2	19.725	43530.8		508.291	0.8459	TIMS0616_IT2500_CH2_CE30_60_01	TIMS0616_IT2500_CH2_CE30_60
Q15582	TGFBI	Transforming growth factor-beta-induced protein ig-h3	YLYHGQTLETLGGK		14	3	24.984	28890.2		527.275	0.7912	TIMS0616_IT2500_CH2_CE30_60_01	TIMS0616_IT2500_CH2_CE30_60
P60174	TPI1	Triosephosphate isomerase	HVFGESDELIGQK		13	2	31.994	40339.7		729.865	1.0068	TIMS0616_IT2500_CH2_CE30_60_01	TIMS0616_IT2500_CH2_CE30_60
P35606	COPB2	Coatomer subunit beta'	QYPLVTPNEER		11	2	16.72	26497.8		673.346	0.9606	TIMS0616_IT2500_CH2_CE30_60_01	TIMS0616_IT2500_CH2_CE30_60
P21333	FLNA	Filamin-A	DLAEDAPWKK		10	2	10.749	42983.4		586.801	0.9152	TIMS0616_IT2500_CH2_CE30_60_01	TIMS0616_IT2500_CH2_CE30_60
Q15582	TGFBI	Transforming growth factor-beta-induced protein ig-h3	YLYHGQTLETLGGK		14	2	29.928	20891.2		790.41	1.0419	TIMS0616_IT2500_CH2_CE30_60_01	TIMS0616_IT2500_CH2_CE30_60
P02545	LMNA	Prelamin-A/C	TLEGELHDLR		10	2	17.717	21052.7		591.81	0.9389	TIMS0616_IT2500_CH2_CE30_60_01	TIMS0616_IT2500_CH2_CE30_60
P02751	FN1	Fibronectin	EATIPGHLNSYTIK		14	2	16.692	32461.1		772.409	1.0314	TIMS0616_IT2500_CH2_CE30_60_01	TIMS0616_IT2500_CH2_CE30_60
Q9NVA2	SEPTIN11	Septin-11	ELEEEVNNFQK		11	2	18.595	28597.6		689.827	0.9757	TIMS0616_IT2500_CH2_CE30_60_01	TIMS0616_IT2500_CH2_CE30_60
P04844	RPN2	Dolichyl-diphosphooligosaccharide--protein glycosyltransferase subunit 2	YIANTVELR		9	2	15.303	27531.7		539.798	0.8696	TIMS0616_IT2500_CH2_CE30_60_01	TIMS0616_IT2500_CH2_CE30_60
P21333	FLNA	Filamin-A	YGGPYHIGGSPFK		13	2	18.014	26695.8		690.339	0.9544	TIMS0616_IT2500_CH2_CE30_60_01	TIMS0616_IT2500_CH2_CE30_60
P04083	ANXA1	Annexin A1	PAFFAEK		7	2	16.299	28341.7		405.213	0.7506	TIMS0616_IT2500_CH2_CE30_60_01	TIMS0616_IT2500_CH2_CE30_60
Q15907	RAB11B	Ras-related protein Rab-11B	AQIWDTAGQER		11	2	12.237	33930		637.809	0.9247	TIMS0616_IT2500_CH2_CE30_60_01	TIMS0616_IT2500_CH2_CE30_60
P21796	VDAC1	Voltage-dependent anion-selective channel protein 1	LTFDSSFSPNTGKK		14	2	27.059	15119.4		764.886	1.0398	TIMS0616_IT2500_CH2_CE30_60_01	TIMS0616_IT2500_CH2_CE30_60
Q99715	COL12A1	Collagen alpha-1(XII) chain	VYDPSTSTLNVR		12	2	23.859	28980.1		676.347	0.9777	TIMS0616_IT2500_CH2_CE30_60_01	TIMS0616_IT2500_CH2_CE30_60
Q14195	DPYSL3	Dihydropyrimidinase-related protein 3	SAADLISQAR		10	2	16.541	16648.9		516.278	0.8194	TIMS0616_IT2500_CH2_CE30_60_01	TIMS0616_IT2500_CH2_CE30_60
P00367	GLUD1	Glutamate dehydrogenase 1, mitochondrial	SEAVADREDDPNFFK		15	2	20.798	13273.7		870.397	1.1118	TIMS0616_IT2500_CH2_CE30_60_01	TIMS0616_IT2500_CH2_CE30_60
P04216	THY1	Thy-1 membrane glycoprotein	HVLFGTVGVPEHTYR		15	3	27.29	22483.8		571.303	0.9249	TIMS0616_IT2500_CH2_CE30_60_01	TIMS0616_IT2500_CH2_CE30_60
P04216	THY1	Thy-1 membrane glycoprotein	HVLFGTVGVPEHTYR		15	3	19.119	23695		571.302	0.9234	TIMS0616_IT2500_CH2_CE30_60_01	TIMS0616_IT2500_CH2_CE30_60
Q07065	CKAP4	Cytoskeleton-associated protein 4	ASVSQVEADLK		11	2	14.004	33123		573.803	0.8747	TIMS0616_IT2500_CH2_CE30_60_01	TIMS0616_IT2500_CH2_CE30_60
P27487	DPP4	Dipeptidyl peptidase 4	IQLSDYTK		8	2	14.857	21695.1		484.258	0.826	TIMS0616_IT2500_CH2_CE30_60_01	TIMS0616_IT2500_CH2_CE30_60
O75083	WDR1	WD repeat-containing protein 1	YEYQPFAGK		9	2	13.437	18960.4		551.764	0.8582	TIMS0616_IT2500_CH2_CE30_60_01	TIMS0616_IT2500_CH2_CE30_60
P21333	FLNA	Filamin-A	YAPSEAGLHEMDIR		14	2	34.121	18341.4		794.875	1.0829	TIMS0616_IT2500_CH2_CE30_60_01	TIMS0616_IT2500_CH2_CE30_60
Q6NZI2	CAVIN1	Caveolae-associated protein 1	ATEMVEVGADDDEGGAERGEAGDLR		25	3	19.313	24680.6		850.374	0.9247	TIMS0616_IT2500_CH2_CE30_60_01	TIMS0616_IT2500_CH2_CE30_60
P68133	ACTA1	Actin, alpha skeletal muscle	GYSFVTTAER		10	2	13.79	22507.9		565.777	0.8793	TIMS0616_IT2500_CH2_CE30_60_01	TIMS0616_IT2500_CH2_CE30_60
P21796	VDAC1	Voltage-dependent anion-selective channel protein 1	SENGLEFTSSGSANTETTK		19	2	15.589	0		980.934	1.145	TIMS0616_IT2500_CH2_CE30_60_01	TIMS0616_IT2500_CH2_CE30_60
P52907	CAPZA1	F-actin-capping protein subunit alpha-1	DVQDSLTVSNEAQTAK		16	2	34.559	24794.7		853.418	1.0723	TIMS0616_IT2500_CH2_CE30_60_01	TIMS0616_IT2500_CH2_CE30_60
P02452	COL1A1	Collagen alpha-1(I) chain	GQAGVMGFPGPK	GQAGVM[147]GFPGPK	12	2	13.835	124204	6M(Oxidation (M))	581.291	0.8823	TIMS0616_IT2500_CH2_CE30_60_01	TIMS0616_IT2500_CH2_CE30_60
Q14956	GPNMB	Transmembrane glycoprotein NMB	AYVPIAQVK		9	2	14.525	174234		494.795	0.8515	TIMS0616_IT2500_CH2_CE30_60_01	TIMS0616_IT2500_CH2_CE30_60
Q13283	G3BP1	Ras GTPase-activating protein-binding protein 1	PSPLLVGR		8	2	10.293	7460.53		419.762	0.7718	TIMS0616_IT2500_CH2_CE30_60_01	TIMS0616_IT2500_CH2_CE30_60
P46777	RPL5	60S ribosomal protein L5	HIMGQNVADYMR		12	2	9.718	9442.57		717.834	0.9831	TIMS0616_IT2500_CH2_CE30_60_01	TIMS0616_IT2500_CH2_CE30_60
P62269	RPS18	40S ribosomal protein S18	VITIMQNPR		9	2	12.929	19378.4		536.301	0.8789	TIMS0616_IT2500_CH2_CE30_60_01	TIMS0616_IT2500_CH2_CE30_60
P06396	GSN	Gelsolin	VPFDAATLHTSTAMAAQHGMDDDGTGQK	VPFDAATLHTSTAMAAQHGM[147]DDDGTGQK	28	3	13.737	20749.7	20M(Oxidation (M))	963.762	1.0573	TIMS0616_IT2500_CH2_CE30_60_01	TIMS0616_IT2500_CH2_CE30_60
P07437	TUBB	Tubulin beta chain	EVDEQMLNVQNK		12	2	27.933	116397		723.848	0.9811	TIMS0616_IT2500_CH2_CE30_60_01	TIMS0616_IT2500_CH2_CE30_60
Q14956	GPNMB	Transmembrane glycoprotein NMB	AYVPIAQVK		9	2	17.167	176582		494.795	0.8478	TIMS0616_IT2500_CH2_CE30_60_01	TIMS0616_IT2500_CH2_CE30_60
P10768	ESD	S-formylglutathione hydrolase	AFSGYLGTDQSK		12	2	19.656	18779.4		637.306	0.9348	TIMS0616_IT2500_CH2_CE30_60_01	TIMS0616_IT2500_CH2_CE30_60
Q01130	SRSF2	Serine/arginine-rich splicing factor 2	VGDVYIPR		8	2	13.266	26092.2		459.755	0.7925	TIMS0616_IT2500_CH2_CE30_60_01	TIMS0616_IT2500_CH2_CE30_60
P40227	CCT6A	T-complex protein 1 subunit zeta	IITEGFEAAK		10	2	11.896	25830.7		539.792	0.8447	TIMS0616_IT2500_CH2_CE30_60_01	TIMS0616_IT2500_CH2_CE30_60
P06396	GSN	Gelsolin	VPFDAATLHTSTAMAAQHGMDDDGTGQK	VPFDAATLHTSTAM[147]AAQHGMDDDGTGQK	28	3	22.546	26062.3	14M(Oxidation (M))	963.762	1.0662	TIMS0616_IT2500_CH2_CE30_60_01	TIMS0616_IT2500_CH2_CE30_60
Q14315	FLNC	Filamin-C	VAVGQEQAFSVNTR		14	2	26.132	11087.7		753.387	1.0121	TIMS0616_IT2500_CH2_CE30_60_01	TIMS0616_IT2500_CH2_CE30_60
P60900	PSMA6	Proteasome subunit alpha type-6	AINQGGLTSVAVR		13	2	22.237	17978		643.364	0.948	TIMS0616_IT2500_CH2_CE30_60_01	TIMS0616_IT2500_CH2_CE30_60
P62269	RPS18	40S ribosomal protein S18	VITIMQNPR		9	2	12.407	22156.9		536.302	0.8799	TIMS0616_IT2500_CH2_CE30_60_01	TIMS0616_IT2500_CH2_CE30_60
P30041	PRDX6	Peroxiredoxin-6	VATPVDWK		8	2	9.852	11672.1		458.251	0.7854	TIMS0616_IT2500_CH2_CE30_60_01	TIMS0616_IT2500_CH2_CE30_60
P02751	FN1	Fibronectin	FTNIGPDTMR		10	2	13.871	44590.9		576.279	0.8756	TIMS0616_IT2500_CH2_CE30_60_01	TIMS0616_IT2500_CH2_CE30_60
P12111	COL6A3	Collagen alpha-3(VI) chain	TNFPYVR		7	2	10.514	58730.6		448.734	0.7891	TIMS0616_IT2500_CH2_CE30_60_01	TIMS0616_IT2500_CH2_CE30_60
Q7KZF4	SND1	Staphylococcal nuclease domain-containing protein 1	DYVAPTANLDQK		12	2	12.803	18741.8		667.832	0.9547	TIMS0616_IT2500_CH2_CE30_60_01	TIMS0616_IT2500_CH2_CE30_60
Q9Y696	CLIC4	Chloride intracellular channel protein 4	HPESNTAGMDIFAK		14	2	27.384	10044.1		759.355	1.0333	TIMS0616_IT2500_CH2_CE30_60_01	TIMS0616_IT2500_CH2_CE30_60
P21796	VDAC1	Voltage-dependent anion-selective channel protein 1	SENGLEFTSSGSANTETTK		19	2	25.668	0		980.938	1.144	TIMS0616_IT2500_CH2_CE30_60_01	TIMS0616_IT2500_CH2_CE30_60
P07996	THBS1	Thrombospondin-1	DHSGQVFSVVSNGK		14	2	19.375	0		731.351	0.9771	TIMS0616_IT2500_CH2_CE30_60_01	TIMS0616_IT2500_CH2_CE30_60
P37837	TALDO1	Transaldolase	SYEPLEDPGVK		11	2	12.948	17091.4		617.302	0.9121	TIMS0616_IT2500_CH2_CE30_60_01	TIMS0616_IT2500_CH2_CE30_60
P08670	VIM	Vimentin	EEAENTLQSFR		11	2	23.373	799298		662.312	0.9291	TIMS0616_IT2500_CH2_CE30_60_01	TIMS0616_IT2500_CH2_CE30_60
P04083	ANXA1	Annexin A1	SEIDMNDIK		9	2	15.166	27112.8		532.75	0.8663	TIMS0616_IT2500_CH2_CE30_60_01	TIMS0616_IT2500_CH2_CE30_60
P11142	HSPA8	Heat shock cognate 71 kDa protein	EIAEAYLGK		9	2	15.255	62430.5		497.266	0.8177	TIMS0616_IT2500_CH2_CE30_60_01	TIMS0616_IT2500_CH2_CE30_60
P11021	HSPA5	Endoplasmic reticulum chaperone BiP	TWNDPSVQQDIK		12	2	23.444	47655.2		715.851	0.9861	TIMS0616_IT2500_CH2_CE30_60_01	TIMS0616_IT2500_CH2_CE30_60
Q99715	COL12A1	Collagen alpha-1(XII) chain	VPPTVTSTVLK		11	2	16.571	24971.6		571.345	0.8826	TIMS0616_IT2500_CH2_CE30_60_01	TIMS0616_IT2500_CH2_CE30_60
Q15149	PLEC	Plectin	LAAEQELIR		9	2	12.331	12391		521.798	0.8314	TIMS0616_IT2500_CH2_CE30_60_01	TIMS0616_IT2500_CH2_CE30_60
Q9P2E9	RRBP1	Ribosome-binding protein 1	SVEEEEQVWR		10	2	18.14	15166.3		645.802	0.9023	TIMS0616_IT2500_CH2_CE30_60_01	TIMS0616_IT2500_CH2_CE30_60
P21333	FLNA	Filamin-A	VTVLFAGQHIAK		12	2	18.445	8357.58		642.379	1.0133	TIMS0616_IT2500_CH2_CE30_60_01	TIMS0616_IT2500_CH2_CE30_60
O75369	FLNB	Filamin-B	VLQSFTVDSSK		11	2	17.051	9925.22		605.818	0.9493	TIMS0616_IT2500_CH2_CE30_60_01	TIMS0616_IT2500_CH2_CE30_60
Q14764	MVP	Major vault protein	QMTEAIGPSTIR		12	2	11.967	15518.8		652.34	0.9384	TIMS0616_IT2500_CH2_CE30_60_01	TIMS0616_IT2500_CH2_CE30_60
P12111	COL6A3	Collagen alpha-3(VI) chain	TNFPYVR		7	2	10.049	56882		448.736	0.807	TIMS0616_IT2500_CH2_CE30_60_01	TIMS0616_IT2500_CH2_CE30_60
P08670	VIM	Vimentin	EEAENTLQSFR		11	2	31.506	804118		662.312	0.9283	TIMS0616_IT2500_CH2_CE30_60_01	TIMS0616_IT2500_CH2_CE30_60
P00558	PGK1	Phosphoglycerate kinase 1	ELNYFAK		7	2	14.284	25639.4		442.728	0.7852	TIMS0616_IT2500_CH2_CE30_60_01	TIMS0616_IT2500_CH2_CE30_60
Q9Y3U8	RPL36	60S ribosomal protein L36	YPMAVGLNK		9	2	17.014	0		497.265	0.8422	TIMS0616_IT2500_CH2_CE30_60_01	TIMS0616_IT2500_CH2_CE30_60
P07996	THBS1	Thrombospondin-1	QVTQSYWDTNPTR		13	2	25.422	22779.7		798.378	1.024	TIMS0616_IT2500_CH2_CE30_60_01	TIMS0616_IT2500_CH2_CE30_60
Q00610	CLTC	Clathrin heavy chain 1	VSQPIEGHAASFAQFK		16	3	25.822	36912.4		572.962	0.8067	TIMS0616_IT2500_CH2_CE30_60_01	TIMS0616_IT2500_CH2_CE30_60
P27797	CALR	Calreticulin	IDDPTDSKPEDWDKPEHIPDPDAK		24	4	12.061	16033.9		690.821	0.9273	TIMS0616_IT2500_CH2_CE30_60_01	TIMS0616_IT2500_CH2_CE30_60
P06733	ENO1	Alpha-enolase	LMIEMDGTENK	LM[147]IEMDGTENK	11	2	20.931	16772.1	2M(Oxidation (M))	648.795	0.9202	TIMS0616_IT2500_CH2_CE30_60_01	TIMS0616_IT2500_CH2_CE30_60
P52907	CAPZA1	F-actin-capping protein subunit alpha-1	ADFDDRVSDEEK	n[43]ADFDDRVSDEEK	12	2	23.266	14373.7	N-term(Acetyl (Protein N-term))	734.315	0.9822	TIMS0616_IT2500_CH2_CE30_60_01	TIMS0616_IT2500_CH2_CE30_60
P19367	HK1	Hexokinase-1	FLLSESGSGK		10	2	17.816	10604.8		512.769	0.8368	TIMS0616_IT2500_CH2_CE30_60_01	TIMS0616_IT2500_CH2_CE30_60
Q9P2E9	RRBP1	Ribosome-binding protein 1	TAGPLESSETEEASQLK		17	2	22.423	12919.6		888.928	1.0777	TIMS0616_IT2500_CH2_CE30_60_01	TIMS0616_IT2500_CH2_CE30_60
P19367	HK1	Hexokinase-1	FNTSDVSAIEK		11	2	18.524	11705.1		605.802	0.9001	TIMS0616_IT2500_CH2_CE30_60_01	TIMS0616_IT2500_CH2_CE30_60
P62701	RPS4X	40S ribosomal protein S4, X isoform	LTGVFAPR		8	2	14.411	40804.9		430.752	0.7765	TIMS0616_IT2500_CH2_CE30_60_01	TIMS0616_IT2500_CH2_CE30_60
P50395	GDI2	Rab GDP dissociation inhibitor beta	FLMANGQLVK	FLM[147]ANGQLVK	10	2	16.114	13151.5	3M(Oxidation (M))	568.81	0.8961	TIMS0616_IT2500_CH2_CE30_60_01	TIMS0616_IT2500_CH2_CE30_60
Q9Y3U8	RPL36	60S ribosomal protein L36	YPMAVGLNK		9	2	18.111	0		496.766	0.8427	TIMS0616_IT2500_CH2_CE30_60_01	TIMS0616_IT2500_CH2_CE30_60
P11142	HSPA8	Heat shock cognate 71 kDa protein	SQIHDIVLVGGSTR		14	3	19.661	19140.9		494.606	0.8041	TIMS0616_IT2500_CH2_CE30_60_01	TIMS0616_IT2500_CH2_CE30_60
P11279	LAMP1	Lysosome-associated membrane glycoprotein 1	TVESITDIR		9	2	15.556	42077.1		517.278	0.851	TIMS0616_IT2500_CH2_CE30_60_01	TIMS0616_IT2500_CH2_CE30_60
P40939	HADHA	Trifunctional enzyme subunit alpha, mitochondrial	SEVSSDEDIQFR		12	2	29.118	13266.1		706.322	0.9577	TIMS0616_IT2500_CH2_CE30_60_01	TIMS0616_IT2500_CH2_CE30_60
P07237	P4HB	Protein disulfide-isomerase	LITLEEEMTK	LITLEEEM[147]TK	10	2	15	22051.9	8M(Oxidation (M))	611.814	0.91	TIMS0616_IT2500_CH2_CE30_60_01	TIMS0616_IT2500_CH2_CE30_60
Q9P2E9	RRBP1	Ribosome-binding protein 1	TAGPLESSETEEASQLK		17	2	18.442	15850.1		888.928	1.0773	TIMS0616_IT2500_CH2_CE30_60_01	TIMS0616_IT2500_CH2_CE30_60
P11279	LAMP1	Lysosome-associated membrane glycoprotein 1	TVESITDIR		9	2	12.371	46579		517.28	0.8499	TIMS0616_IT2500_CH2_CE30_60_01	TIMS0616_IT2500_CH2_CE30_60
P12111	COL6A3	Collagen alpha-3(VI) chain	NNLFTSSAGYR		11	2	20.958	159495		615.3	0.8951	TIMS0616_IT2500_CH2_CE30_60_01	TIMS0616_IT2500_CH2_CE30_60
Q9P2E9	RRBP1	Ribosome-binding protein 1	TAGPLESSETEEASQLK		17	2	19.28	14488.4		888.928	1.0805	TIMS0616_IT2500_CH2_CE30_60_01	TIMS0616_IT2500_CH2_CE30_60
Q15149	PLEC	Plectin	AYSDPSTGEPATYGELQQR		19	2	22.035	7082.17		1035.47	1.1789	TIMS0616_IT2500_CH2_CE30_60_01	TIMS0616_IT2500_CH2_CE30_60
P26641	EEF1G	Elongation factor 1-gamma	QVLEPSFR		8	2	10.085	10261.5		488.266	0.8146	TIMS0616_IT2500_CH2_CE30_60_01	TIMS0616_IT2500_CH2_CE30_60
P40939	HADHA	Trifunctional enzyme subunit alpha, mitochondrial	SEVSSDEDIQFR		12	2	14.914	12756.2		706.324	0.9533	TIMS0616_IT2500_CH2_CE30_60_01	TIMS0616_IT2500_CH2_CE30_60
P26641	EEF1G	Elongation factor 1-gamma	QVLEPSFR		8	2	13.325	9753.58		488.263	0.8127	TIMS0616_IT2500_CH2_CE30_60_01	TIMS0616_IT2500_CH2_CE30_60
P40939	HADHA	Trifunctional enzyme subunit alpha, mitochondrial	SEVSSDEDIQFR		12	2	20.956	12849.1		706.32	0.9555	TIMS0616_IT2500_CH2_CE30_60_01	TIMS0616_IT2500_CH2_CE30_60
P21333	FLNA	Filamin-A	VANPSGNLTETYVQDR		16	2	30.178	13087.7		882.434	1.0788	TIMS0616_IT2500_CH2_CE30_60_01	TIMS0616_IT2500_CH2_CE30_60
P47756	CAPZB	F-actin-capping protein subunit beta	KLEVEANNAFDQYR		14	3	19.862	10131.2		566.279	0.8252	TIMS0616_IT2500_CH2_CE30_60_01	TIMS0616_IT2500_CH2_CE30_60
P12111	COL6A3	Collagen alpha-3(VI) chain	NNLFTSSAGYR		11	2	18.532	158985		615.299	0.8952	TIMS0616_IT2500_CH2_CE30_60_01	TIMS0616_IT2500_CH2_CE30_60
P47756	CAPZB	F-actin-capping protein subunit beta	KLEVEANNAFDQYR		14	3	17.713	9670.44		566.28	0.8287	TIMS0616_IT2500_CH2_CE30_60_01	TIMS0616_IT2500_CH2_CE30_60
Q99832	CCT7	T-complex protein 1 subunit eta	GGAEQFMEETER		12	2	19.325	7883.54		692.295	0.9277	TIMS0616_IT2500_CH2_CE30_60_01	TIMS0616_IT2500_CH2_CE30_60
Q99623	PHB2	Prohibitin-2	LGLDYEER		8	2	12.266	6119.69		497.743	0.8364	TIMS0616_IT2500_CH2_CE30_60_01	TIMS0616_IT2500_CH2_CE30_60
P18206	VCL	Vinculin	NQWIDNVEK		9	2	13.534	3664.74		573.284	0.8782	TIMS0616_IT2500_CH2_CE30_60_01	TIMS0616_IT2500_CH2_CE30_60
P04406	GAPDH	Glyceraldehyde-3-phosphate dehydrogenase	YDDLKK		6	2	11.953	3972.78		391.208	0.7263	TIMS0616_IT2500_CH2_CE30_60_01	TIMS0616_IT2500_CH2_CE30_60
P58876	H2BC5	Histone H2B type 1-D	IAGEASR		7	2	10.153	9049.67		352.189	0.7067	TIMS0616_IT2500_CH2_CE30_60_01	TIMS0616_IT2500_CH2_CE30_60
P06753	TPM3	Tropomyosin alpha-3 chain	HIAEEADR		8	2	12.866	0		470.726	0.7949	TIMS0616_IT2500_CH2_CE30_60_01	TIMS0616_IT2500_CH2_CE30_60
P08758	ANXA5	Annexin A5	ADAETLRK		8	2	12.379	12298.8		452.249	0.7885	TIMS0616_IT2500_CH2_CE30_60_01	TIMS0616_IT2500_CH2_CE30_60
P60709	ACTB	Actin, cytoplasmic 1	HQGVMVGMGQK	HQGVM[147]VGM[147]GQK	11	2	25.851	10367.8	5M(Oxidation (M)),8M(Oxidation (M))	602.287	0.9013	TIMS0616_IT2500_CH2_CE30_60_01	TIMS0616_IT2500_CH2_CE30_60
P12814	ACTN1	Alpha-actinin-1	RDQALTEEHAR		11	3	14.891	3553.67		442.556	0.7495	TIMS0616_IT2500_CH2_CE30_60_01	TIMS0616_IT2500_CH2_CE30_60
P21333	FLNA	Filamin-A	VNVGAGSHPNK		11	2	16.867	3475.18		540.286	0.8832	TIMS0616_IT2500_CH2_CE30_60_01	TIMS0616_IT2500_CH2_CE30_60
P08670	VIM	Vimentin	ARVEVER		7	2	17.029	21136.8		429.742	0.7807	TIMS0616_IT2500_CH2_CE30_60_01	TIMS0616_IT2500_CH2_CE30_60
P12109	COL6A1	Collagen alpha-1(VI) chain	TDPAHDVR		8	2	13.376	9583.67		455.723	0.7958	TIMS0616_IT2500_CH2_CE30_60_01	TIMS0616_IT2500_CH2_CE30_60
P02452	COL1A1	Collagen alpha-1(I) chain	GEAGPQGPR		9	2	12.354	7276.03		434.717	0.7452	TIMS0616_IT2500_CH2_CE30_60_01	TIMS0616_IT2500_CH2_CE30_60
P02545	LMNA	Prelamin-A/C	VREEFK		6	2	11.673	2408.99		404.221	0.763	TIMS0616_IT2500_CH2_CE30_60_01	TIMS0616_IT2500_CH2_CE30_60
P02545	LMNA	Prelamin-A/C	VAVEEVDEEGK		11	2	15.702	5807.4		602.283	0.9085	TIMS0616_IT2500_CH2_CE30_60_01	TIMS0616_IT2500_CH2_CE30_60
P21333	FLNA	Filamin-A	VANPSGNLTETYVQDR		16	2	21.646	38044.3		882.432	1.086	TIMS0616_IT2500_CH2_CE30_60_01	TIMS0616_IT2500_CH2_CE30_60
P08670	VIM	Vimentin	SLYASSPGGVYATR		14	2	31.935	183686		714.861	1.01	TIMS0616_IT2500_CH2_CE30_60_01	TIMS0616_IT2500_CH2_CE30_60
P08670	VIM	Vimentin	LGDLYEEEMR	LGDLYEEEM[147]R	10	2	17.246	180799	9M(Oxidation (M))	635.785	0.9274	TIMS0616_IT2500_CH2_CE30_60_01	TIMS0616_IT2500_CH2_CE30_60
P27797	CALR	Calreticulin	IDDPTDSKPEDWDKPEHIPDPDAK		24	4	29.815	64195.8		690.82	0.941	TIMS0616_IT2500_CH2_CE30_60_01	TIMS0616_IT2500_CH2_CE30_60
P27797	CALR	Calreticulin	IDDPTDSKPEDWDKPEHIPDPDAK		24	3	26.936	37206.9		920.758	0.9666	TIMS0616_IT2500_CH2_CE30_60_01	TIMS0616_IT2500_CH2_CE30_60
P12109	COL6A1	Collagen alpha-1(VI) chain	DQLLPPSPNNR		11	2	20.224	39376.9		625.828	0.9155	TIMS0616_IT2500_CH2_CE30_60_01	TIMS0616_IT2500_CH2_CE30_60
P02452	COL1A1	Collagen alpha-1(I) chain	GQAGVMGFPGPK	GQAGVM[147]GFPGPK	12	2	13.726	43611.9	6M(Oxidation (M))	581.289	0.8898	TIMS0616_IT2500_CH2_CE30_60_01	TIMS0616_IT2500_CH2_CE30_60
O15460	P4HA2	Prolyl 4-hydroxylase subunit alpha-2	SAADAEGYLAHPVNAYK		17	2	19.173	10487.9		888.933	1.1298	TIMS0616_IT2500_CH2_CE30_60_01	TIMS0616_IT2500_CH2_CE30_60
Q9P2E9	RRBP1	Ribosome-binding protein 1	TAGPLESSETEEASQLK		17	2	18.264	8485.42		888.928	1.0835	TIMS0616_IT2500_CH2_CE30_60_01	TIMS0616_IT2500_CH2_CE30_60
P12956	XRCC6	X-ray repair cross-complementing protein 6	TEGDEEAEEEQEENLEASGDYK		22	2	12.109	4469.09		1251	1.2315	TIMS0616_IT2500_CH2_CE30_60_01	TIMS0616_IT2500_CH2_CE30_60
Q71U36	TUBA1A	Tubulin alpha-1A chain	NLDIERPTYTNLNR		14	3	24.479	127323		573.63	0.8062	TIMS0616_IT2500_CH2_CE30_60_01	TIMS0616_IT2500_CH2_CE30_60
P62979	RPS27A	Ubiquitin-40S ribosomal protein S27a	ESTLHLVLR		9	2	17.548	25995.4		534.313	0.886	TIMS0616_IT2500_CH2_CE30_60_01	TIMS0616_IT2500_CH2_CE30_60
P08670	VIM	Vimentin	LQDEIQNMKEEMAR		14	3	15.678	30902.9		578.941	0.8366	TIMS0616_IT2500_CH2_CE30_60_01	TIMS0616_IT2500_CH2_CE30_60
P13489	RNH1	Ribonuclease inhibitor	ELTVSNNDINEAGVR		15	2	30.316	13726.2		815.906	1.0383	TIMS0616_IT2500_CH2_CE30_60_01	TIMS0616_IT2500_CH2_CE30_60
P60842	EIF4A1	Eukaryotic initiation factor 4A-I	DFTVSAMHGDMDQK		14	2	14.871	8531.49		791.336	1.0322	TIMS0616_IT2500_CH2_CE30_60_01	TIMS0616_IT2500_CH2_CE30_60
P04075	ALDOA	Fructose-bisphosphate aldolase A	GILAADESTGSIAK		14	2	18.549	34002.4		666.853	0.96	TIMS0616_IT2500_CH2_CE30_60_01	TIMS0616_IT2500_CH2_CE30_60
P08670	VIM	Vimentin	ETNLDSLPLVDTHSKR		16	3	15.772	48134.1		609.314	0.8389	TIMS0616_IT2500_CH2_CE30_60_01	TIMS0616_IT2500_CH2_CE30_60
P61353	RPL27	60S ribosomal protein L27	NIDDGTSDRPYSHALVAGIDR		21	3	21.768	12163.8		758.036	0.9226	TIMS0616_IT2500_CH2_CE30_60_01	TIMS0616_IT2500_CH2_CE30_60
P27487	DPP4	Dipeptidyl peptidase 4	IEPNLPSYR		9	2	11.466	25169.8		544.789	0.8677	TIMS0616_IT2500_CH2_CE30_60_01	TIMS0616_IT2500_CH2_CE30_60
P12110	COL6A2	Collagen alpha-2(VI) chain	NLQGISSFR		9	2	17.229	113566		511.274	0.8485	TIMS0616_IT2500_CH2_CE30_60_01	TIMS0616_IT2500_CH2_CE30_60
P08670	VIM	Vimentin	EEAENTLQSFR		11	2	29.25	105343		662.312	0.9323	TIMS0616_IT2500_CH2_CE30_60_01	TIMS0616_IT2500_CH2_CE30_60
P08670	VIM	Vimentin	DNLAEDIMR	DNLAEDIM[147]R	9	2	14.083	110013	8M(Oxidation (M))	546.752	0.8494	TIMS0616_IT2500_CH2_CE30_60_01	TIMS0616_IT2500_CH2_CE30_60
P12111	COL6A3	Collagen alpha-3(VI) chain	ALEFVAR		7	2	10.268	53446.2		403.231	0.7622	TIMS0616_IT2500_CH2_CE30_60_01	TIMS0616_IT2500_CH2_CE30_60
P08670	VIM	Vimentin	ARVEVERDNLAEDIMR		16	3	13.773	19899.2		639.326	0.8805	TIMS0616_IT2500_CH2_CE30_60_01	TIMS0616_IT2500_CH2_CE30_60
P13667	PDIA4	Protein disulfide-isomerase A4	IDATSASVLASR		12	2	12.486	23700.9		595.821	0.9022	TIMS0616_IT2500_CH2_CE30_60_01	TIMS0616_IT2500_CH2_CE30_60
P08670	VIM	Vimentin	ETNLDSLPLVDTHSKR		16	3	27.562	51756.2		608.985	0.8319	TIMS0616_IT2500_CH2_CE30_60_01	TIMS0616_IT2500_CH2_CE30_60
Q99715	COL12A1	Collagen alpha-1(XII) chain	VTWEPAPGEVK		11	2	14.054	24364.3		606.816	0.8802	TIMS0616_IT2500_CH2_CE30_60_01	TIMS0616_IT2500_CH2_CE30_60
P13639	EEF2	Elongation factor 2	FSVSPVVR		8	2	13.194	40724		445.757	0.7862	TIMS0616_IT2500_CH2_CE30_60_01	TIMS0616_IT2500_CH2_CE30_60
P50395	GDI2	Rab GDP dissociation inhibitor beta	TYDATTHFETTCDDIK		16	2	18.189	0		930.904	1.1518	TIMS0616_IT2500_CH2_CE30_60_01	TIMS0616_IT2500_CH2_CE30_60
O95302	FKBP9	Peptidyl-prolyl cis-trans isomerase FKBP9	LGSDAELQIER		11	2	13.391	14700.9		615.819	0.9043	TIMS0616_IT2500_CH2_CE30_60_01	TIMS0616_IT2500_CH2_CE30_60
P68104	EEF1A1	Elongation factor 1-alpha 1	IGGIGTVPVGR		11	2	14.251	13325		513.308	0.8396	TIMS0616_IT2500_CH2_CE30_60_01	TIMS0616_IT2500_CH2_CE30_60
P35268	RPL22	60S ribosomal protein L22	AGNLGGGVVTIER		13	2	18.812	25018.1		621.841	0.942	TIMS0616_IT2500_CH2_CE30_60_01	TIMS0616_IT2500_CH2_CE30_60
P62834	RAP1A	Ras-related protein Rap-1A	LVVLGSGGVGK		11	2	18.515	17278.1		493.304	0.8397	TIMS0616_IT2500_CH2_CE30_60_01	TIMS0616_IT2500_CH2_CE30_60
P12111	COL6A3	Collagen alpha-3(VI) chain	ALEFVAR		7	2	10.095	53446.2		403.23	0.7894	TIMS0616_IT2500_CH2_CE30_60_01	TIMS0616_IT2500_CH2_CE30_60
P04439	HLA-A	HLA class I histocompatibility antigen, A alpha chain	DGEDQTQDTELVETRPAGDGTFQK		24	3	36.281	15543.8		879.734	1.0521	TIMS0616_IT2500_CH2_CE30_60_01	TIMS0616_IT2500_CH2_CE30_60
P16401	H1-5	Histone H1.5	SETAPAETATPAPVEK	n[43]SETAPAETATPAPVEK	16	2	14.088	11816.1	N-term(Acetyl (Protein N-term))	820.9	1.0959	TIMS0616_IT2500_CH2_CE30_60_01	TIMS0616_IT2500_CH2_CE30_60
P21333	FLNA	Filamin-A	AYGPGIEPTGNMVK		14	2	20.667	22312.2		717.358	0.9866	TIMS0616_IT2500_CH2_CE30_60_01	TIMS0616_IT2500_CH2_CE30_60
P22626	HNRNPA2B1	Heterogeneous nuclear ribonucleoproteins A2/B1	TLETVPLER		9	2	8.616	16963.5		529.299	0.8561	TIMS0616_IT2500_CH2_CE30_60_01	TIMS0616_IT2500_CH2_CE30_60
P12111	COL6A3	Collagen alpha-3(VI) chain	NNLFTSSAGYR		11	2	17.658	38793.7		615.298	0.8977	TIMS0616_IT2500_CH2_CE30_60_01	TIMS0616_IT2500_CH2_CE30_60
P07355	ANXA2	Annexin A2	DIISDTSGDFRK		12	2	28.808	204044		677.335	0.9682	TIMS0616_IT2500_CH2_CE30_60_01	TIMS0616_IT2500_CH2_CE30_60
P14618	PKM	Pyruvate kinase PKM	VNFAMNVGK		9	2	17.845	39246.1		490.254	0.8173	TIMS0616_IT2500_CH2_CE30_60_01	TIMS0616_IT2500_CH2_CE30_60
P18124	RPL7	60S ribosomal protein L7	AGNFYVPAEPK		11	2	12.271	33671		596.802	0.891	TIMS0616_IT2500_CH2_CE30_60_01	TIMS0616_IT2500_CH2_CE30_60
P18206	VCL	Vinculin	SLLDASEEAIKK		12	2	21.392	10873.8		652.355	0.9765	TIMS0616_IT2500_CH2_CE30_60_01	TIMS0616_IT2500_CH2_CE30_60
P30101	PDIA3	Protein disulfide-isomerase A3	YGVSGYPTLK		10	2	17.894	31567.9		542.787	0.8541	TIMS0616_IT2500_CH2_CE30_60_01	TIMS0616_IT2500_CH2_CE30_60
Q16555	DPYSL2	Dihydropyrimidinase-related protein 2	MDENQFVAVTSTNAAK	M[147]DENQFVAVTSTNAAK	16	2	30.24	9798.4	1M(Oxidation (M))	871.405	1.0806	TIMS0616_IT2500_CH2_CE30_60_01	TIMS0616_IT2500_CH2_CE30_60
P52565	ARHGDIA	Rho GDP-dissociation inhibitor 1	TDYMVGSYGPR		11	2	20.234	17521.9		623.28	0.9168	TIMS0616_IT2500_CH2_CE30_60_01	TIMS0616_IT2500_CH2_CE30_60
P04083	ANXA1	Annexin A1	AAYLQETGKPLDETLK		16	2	31.014	8931.3		888.972	1.1366	TIMS0616_IT2500_CH2_CE30_60_01	TIMS0616_IT2500_CH2_CE30_60
P62834	RAP1A	Ras-related protein Rap-1A	LVVLGSGGVGK		11	2	12.193	18503.4		493.306	0.8351	TIMS0616_IT2500_CH2_CE30_60_01	TIMS0616_IT2500_CH2_CE30_60
P23396	RPS3	40S ribosomal protein S3	ELAEDGYSGVEVR		13	2	27.096	32121		712.337	0.9626	TIMS0616_IT2500_CH2_CE30_60_01	TIMS0616_IT2500_CH2_CE30_60
O15144	ARPC2	Actin-related protein 2/3 complex subunit 2	YFQFQEEGK		9	2	12.01	18707.7		588.271	0.8897	TIMS0616_IT2500_CH2_CE30_60_01	TIMS0616_IT2500_CH2_CE30_60
P23396	RPS3	40S ribosomal protein S3	ELAEDGYSGVEVR		13	2	25.809	40519.8		712.337	0.9594	TIMS0616_IT2500_CH2_CE30_60_01	TIMS0616_IT2500_CH2_CE30_60
P58876	H2BC5	Histone H2B type 1-D	ESYSVYVYK		9	2	15.003	93853.7		569.275	0.9004	TIMS0616_IT2500_CH2_CE30_60_01	TIMS0616_IT2500_CH2_CE30_60
P06576	ATP5F1B	ATP synthase subunit beta, mitochondrial	IPVGPETLGR		10	2	19.727	28088		519.799	0.8393	TIMS0616_IT2500_CH2_CE30_60_01	TIMS0616_IT2500_CH2_CE30_60
Q13162	PRDX4	Peroxiredoxin-4	LVQAFQYTDK		10	2	17.124	36519.7		606.815	0.9165	TIMS0616_IT2500_CH2_CE30_60_01	TIMS0616_IT2500_CH2_CE30_60
P02452	COL1A1	Collagen alpha-1(I) chain	SLSQQIENIR		10	2	19.75	29241.3		594.319	0.8954	TIMS0616_IT2500_CH2_CE30_60_01	TIMS0616_IT2500_CH2_CE30_60
P07355	ANXA2	Annexin A2	DIISDTSGDFRK		12	3	19.239	27740.9		451.889	0.7692	TIMS0616_IT2500_CH2_CE30_60_01	TIMS0616_IT2500_CH2_CE30_60
Q13162	PRDX4	Peroxiredoxin-4	LVQAFQYTDK		10	2	23.282	37607.7		606.815	0.9197	TIMS0616_IT2500_CH2_CE30_60_01	TIMS0616_IT2500_CH2_CE30_60
O15144	ARPC2	Actin-related protein 2/3 complex subunit 2	YFQFQEEGK		9	2	18.682	17357.7		588.271	0.8916	TIMS0616_IT2500_CH2_CE30_60_01	TIMS0616_IT2500_CH2_CE30_60
P07355	ANXA2	Annexin A2	DIISDTSGDFRK		12	2	30.87	235268		677.335	0.97	TIMS0616_IT2500_CH2_CE30_60_01	TIMS0616_IT2500_CH2_CE30_60
P58876	H2BC5	Histone H2B type 1-D	ESYSVYVYK		9	2	14.361	91036.5		569.275	0.905	TIMS0616_IT2500_CH2_CE30_60_01	TIMS0616_IT2500_CH2_CE30_60
P12110	COL6A2	Collagen alpha-2(VI) chain	NLQGISSFR		9	2	17.14	201156		511.274	0.847	TIMS0616_IT2500_CH2_CE30_60_01	TIMS0616_IT2500_CH2_CE30_60
P07355	ANXA2	Annexin A2	DIISDTSGDFRK		12	3	16.465	24785.1		451.893	0.7707	TIMS0616_IT2500_CH2_CE30_60_01	TIMS0616_IT2500_CH2_CE30_60
Q13162	PRDX4	Peroxiredoxin-4	LVQAFQYTDK		10	2	17.406	37696.7		606.815	0.9229	TIMS0616_IT2500_CH2_CE30_60_01	TIMS0616_IT2500_CH2_CE30_60
P68104	EEF1A1	Elongation factor 1-alpha 1	IGGIGTVPVGR		11	2	23.614	423674		513.308	0.8372	TIMS0616_IT2500_CH2_CE30_60_01	TIMS0616_IT2500_CH2_CE30_60
Q7KZF4	SND1	Staphylococcal nuclease domain-containing protein 1	EADGSETPEPFAAEAK		16	2	33.13	13304.3		824.871	1.032	TIMS0616_IT2500_CH2_CE30_60_01	TIMS0616_IT2500_CH2_CE30_60
P18206	VCL	Vinculin	WIDNPTVDDR		10	2	17.255	21476.5		615.79	0.9012	TIMS0616_IT2500_CH2_CE30_60_01	TIMS0616_IT2500_CH2_CE30_60
P06576	ATP5F1B	ATP synthase subunit beta, mitochondrial	IPVGPETLGR		10	2	15.254	51964.3		519.8	0.8436	TIMS0616_IT2500_CH2_CE30_60_01	TIMS0616_IT2500_CH2_CE30_60
P62851	RPS25	40S ribosomal protein S25	LQELLSK		7	2	13.246	45513.4		415.752	0.7834	TIMS0616_IT2500_CH2_CE30_60_01	TIMS0616_IT2500_CH2_CE30_60
P22314	UBA1	Ubiquitin-like modifier-activating enzyme 1	NGSEADIDEGLYSR		14	2	14.058	0		763.34	0.9932	TIMS0616_IT2500_CH2_CE30_60_01	TIMS0616_IT2500_CH2_CE30_60
Q00839	HNRNPU	Heterogeneous nuclear ribonucleoprotein U	NGQDLGVAFK		10	2	19.327	13601.1		524.773	0.8359	TIMS0616_IT2500_CH2_CE30_60_01	TIMS0616_IT2500_CH2_CE30_60
P10412	H1-4	Histone H1.4	SGVSLAALK		9	2	15.13	34129.4		423.257	0.7802	TIMS0616_IT2500_CH2_CE30_60_01	TIMS0616_IT2500_CH2_CE30_60
Q9Y3F4	STRAP	Serine-threonine kinase receptor-associated protein	YDYNSGEELESYK		13	2	24.047	6013.12		798.837	1.041	TIMS0616_IT2500_CH2_CE30_60_01	TIMS0616_IT2500_CH2_CE30_60
P02452	COL1A1	Collagen alpha-1(I) chain	STGGISVPGPMGPSGPR	STGGISVPGPM[147]GPSGPR	17	2	12.865	4205.73	11M(Oxidation (M))	785.387	0.9881	TIMS0616_IT2500_CH2_CE30_60_01	TIMS0616_IT2500_CH2_CE30_60
P62263	RPS14	40S ribosomal protein S14	ADRDESSPYAAMLAAQDVAQR	ADRDESSPYAAM[147]LAAQDVAQR	21	3	17.777	9331.84	12M(Oxidation (M))	761.021	0.9026	TIMS0616_IT2500_CH2_CE30_60_01	TIMS0616_IT2500_CH2_CE30_60
P04083	ANXA1	Annexin A1	GDRSEDFGVNEDLADSDAR		19	2	13.663	6835.22		1034.45	1.1584	TIMS0616_IT2500_CH2_CE30_60_01	TIMS0616_IT2500_CH2_CE30_60
P04075	ALDOA	Fructose-bisphosphate aldolase A	PYQYPALTPEQK		12	2	26.084	16520.1		717.866	0.9798	TIMS0616_IT2500_CH2_CE30_60_01	TIMS0616_IT2500_CH2_CE30_60
O60568	PLOD3	Multifunctional procollagen lysine hydroxylase and glycosyltransferase LH3	YKDDDDDQLFYTR		13	2	13.797	0		847.371	1.0615	TIMS0616_IT2500_CH2_CE30_60_01	TIMS0616_IT2500_CH2_CE30_60
Q14764	MVP	Major vault protein	GPLEYVPSAK		10	2	14.844	14248.3		530.786	0.854	TIMS0616_IT2500_CH2_CE30_60_01	TIMS0616_IT2500_CH2_CE30_60
P50281	MMP14	Matrix metalloproteinase-14	GLPASINTAYER		12	2	18.524	16958.7		646.334	0.9336	TIMS0616_IT2500_CH2_CE30_60_01	TIMS0616_IT2500_CH2_CE30_60
P05413	FABP3	Fatty acid-binding protein, heart	SLGVGFATR		9	2	13.858	30017.5		454.253	0.8015	TIMS0616_IT2500_CH2_CE30_60_01	TIMS0616_IT2500_CH2_CE30_60
P50454	SERPINH1	Serpin H1	TGLYNYYDDEK		11	2	25.152	89992.4		690.799	0.988	TIMS0616_IT2500_CH2_CE30_60_01	TIMS0616_IT2500_CH2_CE30_60
P04083	ANXA1	Annexin A1	GDRSEDFGVNEDLADSDAR		19	3	34.114	25470.3		689.966	0.8462	TIMS0616_IT2500_CH2_CE30_60_01	TIMS0616_IT2500_CH2_CE30_60
P06396	GSN	Gelsolin	SEDCFILDHGK		11	2	19.108	8601.56		632.285	0.9438	TIMS0616_IT2500_CH2_CE30_60_01	TIMS0616_IT2500_CH2_CE30_60
Q14764	MVP	Major vault protein	GPLEYVPSAK		10	2	14.543	16671.3		530.783	0.8554	TIMS0616_IT2500_CH2_CE30_60_01	TIMS0616_IT2500_CH2_CE30_60
P14625	HSP90B1	Endoplasmin	SGYLLPDTK		9	2	13.789	26736.6		497.264	0.8188	TIMS0616_IT2500_CH2_CE30_60_01	TIMS0616_IT2500_CH2_CE30_60
P11142	HSPA8	Heat shock cognate 71 kDa protein	NQVAMNPTNTVFDAK	NQVAM[147]NPTNTVFDAK	15	2	31.466	5791.58	5M(Oxidation (M))	833.396	1.0696	TIMS0616_IT2500_CH2_CE30_60_01	TIMS0616_IT2500_CH2_CE30_60
P13667	PDIA4	Protein disulfide-isomerase A4	RFDVSGYPTIK		11	2	21.038	5351.19		641.844	0.9413	TIMS0616_IT2500_CH2_CE30_60_01	TIMS0616_IT2500_CH2_CE30_60
P50454	SERPINH1	Serpin H1	TGLYNYYDDEK		11	2	25.502	104656		690.8	0.9895	TIMS0616_IT2500_CH2_CE30_60_01	TIMS0616_IT2500_CH2_CE30_60
P50454	SERPINH1	Serpin H1	TGLYNYYDDEK		11	2	18.437	91241.6		690.8	0.9672	TIMS0616_IT2500_CH2_CE30_60_01	TIMS0616_IT2500_CH2_CE30_60
P09382	LGALS1	Galectin-1	LPDGYEFK		8	2	15.036	14380.5		484.74	0.812	TIMS0616_IT2500_CH2_CE30_60_01	TIMS0616_IT2500_CH2_CE30_60
P14618	PKM	Pyruvate kinase PKM	GDYPLEAVR		9	2	11.59	29690.2		510.261	0.8349	TIMS0616_IT2500_CH2_CE30_60_01	TIMS0616_IT2500_CH2_CE30_60
P13639	EEF2	Elongation factor 2	GVQYLNEIK		9	2	13.348	30970.5		532.794	0.8573	TIMS0616_IT2500_CH2_CE30_60_01	TIMS0616_IT2500_CH2_CE30_60
P60842	EIF4A1	Eukaryotic initiation factor 4A-I	ATQALVLAPTR		11	2	20.322	5638.18		570.842	0.8847	TIMS0616_IT2500_CH2_CE30_60_01	TIMS0616_IT2500_CH2_CE30_60
Q07020	RPL18	60S ribosomal protein L18	TNSTFNQVVLK		11	2	17.293	15295.2		625.843	0.9227	TIMS0616_IT2500_CH2_CE30_60_01	TIMS0616_IT2500_CH2_CE30_60
P05204	HMGN2	Non-histone chromosomal protein HMG-17	PKRKAEGDAKGDKAKVKDEPQRRSARL		27	5	16.576	6584.14		607.742	0.8796	TIMS0616_IT2500_CH2_CE30_60_01	TIMS0616_IT2500_CH2_CE30_60
P14927	UQCRB	Cytochrome b-c1 complex subunit 7	VIRERKEREEWAKK		14	4	15.333	14215.4		465.015	0.7456	TIMS0616_IT2500_CH2_CE30_60_01	TIMS0616_IT2500_CH2_CE30_60
P38646	HSPA9	Stress-70 protein, mitochondrial	IVHVSAKDKGTGREQQ		16	3	22.652	10884.7		584.981	0.8321	TIMS0616_IT2500_CH2_CE30_60_01	TIMS0616_IT2500_CH2_CE30_60
P38646	HSPA9	Stress-70 protein, mitochondrial	IVHVSAKDKGTGREQQ		16	3	21.06	9776.7		584.98	0.8436	TIMS0616_IT2500_CH2_CE30_60_01	TIMS0616_IT2500_CH2_CE30_60
P04843	RPN1	Dolichyl-diphosphooligosaccharide--protein glycosyltransferase subunit 1	EVRETKIKGKSGRF		14	4	16.392	15785.4		409.488	0.7435	TIMS0616_IT2500_CH2_CE30_60_01	TIMS0616_IT2500_CH2_CE30_60
P61956	SUMO2	Small ubiquitin-related modifier 2	KIKRHTPLSKL		11	3	16.239	20625.4		440.953	0.7577	TIMS0616_IT2500_CH2_CE30_60_01	TIMS0616_IT2500_CH2_CE30_60
P68104	EEF1A1	Elongation factor 1-alpha 1	VIKAVDKKAAGAGKVTKSAQKAQKAK		26	5	21.492	29534.6		525.722	0.8322	TIMS0616_IT2500_CH2_CE30_60_01	TIMS0616_IT2500_CH2_CE30_60
P35613	BSG	Basigin	DDDDAGSAPLKSSGQHQNDKGKNVRQRNSS		30	5	22.994	19107.1		643.105	0.8968	TIMS0616_IT2500_CH2_CE30_60_01	TIMS0616_IT2500_CH2_CE30_60
P11142	HSPA8	Heat shock cognate 71 kDa protein	KALRDAKL		8	2	16.501	16631.9		457.792	0.8001	TIMS0616_IT2500_CH2_CE30_60_01	TIMS0616_IT2500_CH2_CE30_60
P68104	EEF1A1	Elongation factor 1-alpha 1	VIKAVDKKAAGAGKVTKSAQKAQKAK		26	4	20.732	5506.06		656.904	0.9297	TIMS0616_IT2500_CH2_CE30_60_01	TIMS0616_IT2500_CH2_CE30_60
P10809	HSPD1	60 kDa heat shock protein, mitochondrial	SEKKISSIQ		9	2	17.396	14327.2		510.29	0.8375	TIMS0616_IT2500_CH2_CE30_60_01	TIMS0616_IT2500_CH2_CE30_60
P10809	HSPD1	60 kDa heat shock protein, mitochondrial	LKKQSKPVTTPEE		13	3	24.207	51233.1		495.616	0.7524	TIMS0616_IT2500_CH2_CE30_60_01	TIMS0616_IT2500_CH2_CE30_60
P09651	HNRNPA1	Heterogeneous nuclear ribonucleoprotein A1	IKEDTEEHHLRD		12	3	14.108	17246.9		507.913	0.7876	TIMS0616_IT2500_CH2_CE30_60_01	TIMS0616_IT2500_CH2_CE30_60
P05388	RPLP0	60S acidic ribosomal protein P0	IKTGDKVGASE		11	2	14.882	10567.6		552.799	0.8494	TIMS0616_IT2500_CH2_CE30_60_01	TIMS0616_IT2500_CH2_CE30_60
P58876	H2BC5	Histone H2B type 1-D	SRLAHYNKRSTITSRE		16	4	16.407	10228.4		480.511	0.7921	TIMS0616_IT2500_CH2_CE30_60_01	TIMS0616_IT2500_CH2_CE30_60
P07237	P4HB	Protein disulfide-isomerase	FKKFDEGRN		9	3	13.669	7633.07		380.866	0.73	TIMS0616_IT2500_CH2_CE30_60_01	TIMS0616_IT2500_CH2_CE30_60
P05787	KRT8	Keratin, type II cytoskeletal 8	NRNISRL		7	2	15.35	72617.5		436.757	0.7859	TIMS0616_IT2500_CH2_CE30_60_01	TIMS0616_IT2500_CH2_CE30_60
P58876	H2BC5	Histone H2B type 1-D	ASRLAHYNKRSTITSRE		17	4	24.667	26870.2		498.27	0.8034	TIMS0616_IT2500_CH2_CE30_60_01	TIMS0616_IT2500_CH2_CE30_60
P58876	H2BC5	Histone H2B type 1-D	ASRLAHYNKRSTITSRE		17	4	18.479	26523.2		498.27	0.8026	TIMS0616_IT2500_CH2_CE30_60_01	TIMS0616_IT2500_CH2_CE30_60
P61604	HSPE1	10 kDa heat shock protein, mitochondrial	PEKSQGKVLQA		11	2	23.773	6864.98		592.834	0.9167	TIMS0616_IT2500_CH2_CE30_60_01	TIMS0616_IT2500_CH2_CE30_60
P99999	CYCS	Cytochrome c	VGIKKKEERADL		12	3	14.063	24313		462.607	0.7773	TIMS0616_IT2500_CH2_CE30_60_01	TIMS0616_IT2500_CH2_CE30_60
P22626	HNRNPA2B1	Heterogeneous nuclear ribonucleoproteins A2/B1	IITDRQSGKKRGFG		14	3	15.275	12156.5		521.629	0.8155	TIMS0616_IT2500_CH2_CE30_60_01	TIMS0616_IT2500_CH2_CE30_60
P08238	HSP90AB1	Heat shock protein HSP 90-beta	AEDKENYKKF		10	2	21.751	7156.94		636.317	0.9106	TIMS0616_IT2500_CH2_CE30_60_01	TIMS0616_IT2500_CH2_CE30_60
P25705	ATP5F1A	ATP synthase subunit alpha, mitochondrial	VKRLTDADA		9	2	17.379	51535.5		494.773	0.8313	TIMS0616_IT2500_CH2_CE30_60_01	TIMS0616_IT2500_CH2_CE30_60
P08238	HSP90AB1	Heat shock protein HSP 90-beta	ERIMKAQALRD	ERIM[147]KAQALRD	11	3	16.958	20588.9	4M(Oxidation (M))	449.578	0.773	TIMS0616_IT2500_CH2_CE30_60_01	TIMS0616_IT2500_CH2_CE30_60
P10809	HSPD1	60 kDa heat shock protein, mitochondrial	NATRAAVEEG		10	2	15.084	26516.1		509.251	0.8206	TIMS0616_IT2500_CH2_CE30_60_01	TIMS0616_IT2500_CH2_CE30_60
P10809	HSPD1	60 kDa heat shock protein, mitochondrial	NATRAAVEEG		10	2	13.902	27649.5		509.251	0.818	TIMS0616_IT2500_CH2_CE30_60_01	TIMS0616_IT2500_CH2_CE30_60
P00533	EGFR	Epidermal growth factor receptor	EIIRGRTKQHGQF		13	3	15.55	62878.4		523.958	0.7935	TIMS0616_IT2500_CH2_CE30_60_01	TIMS0616_IT2500_CH2_CE30_60
P06753	TPM3	Tropomyosin alpha-3 chain	AERSVAKL		8	2	15.622	11856.6		437.26	0.7732	TIMS0616_IT2500_CH2_CE30_60_01	TIMS0616_IT2500_CH2_CE30_60
P11142	HSPA8	Heat shock cognate 71 kDa protein	IKRNTTIPTKQTQT		14	3	26.899	68097.6		543.98	0.7951	TIMS0616_IT2500_CH2_CE30_60_01	TIMS0616_IT2500_CH2_CE30_60
P12814	ACTN1	Alpha-actinin-1	GALTQKRREAL		11	3	13.294	15652.6		414.914	0.7273	TIMS0616_IT2500_CH2_CE30_60_01	TIMS0616_IT2500_CH2_CE30_60
P27797	CALR	Calreticulin	NYKGKNVL		8	2	13.332	51930		468.27	0.8207	TIMS0616_IT2500_CH2_CE30_60_01	TIMS0616_IT2500_CH2_CE30_60
P27797	CALR	Calreticulin	NYKGKNVL		8	2	17.93	52880.3		468.268	0.823	TIMS0616_IT2500_CH2_CE30_60_01	TIMS0616_IT2500_CH2_CE30_60
P60709	ACTB	Actin, cytoplasmic 1	MKILTERG	M[147]KILTERG	8	2	16.223	73462.9	1M(Oxidation (M))	482.267	0.8158	TIMS0616_IT2500_CH2_CE30_60_01	TIMS0616_IT2500_CH2_CE30_60
P08238	HSP90AB1	Heat shock protein HSP 90-beta	IAKSGTKAFM	IAKSGTKAFM[147]	10	2	15.332	17630.3	10M(Oxidation (M))	535.288	0.8751	TIMS0616_IT2500_CH2_CE30_60_01	TIMS0616_IT2500_CH2_CE30_60
P14625	HSP90B1	Endoplasmin	DEYGSKKSDY		10	2	10.35	4386.52		596.262	0.8851	TIMS0616_IT2500_CH2_CE30_60_01	TIMS0616_IT2500_CH2_CE30_60
P22626	HNRNPA2B1	Heterogeneous nuclear ribonucleoproteins A2/B1	DRQSGKKRGFGF		12	3	18.616	22969.8		461.579	0.7523	TIMS0616_IT2500_CH2_CE30_60_01	TIMS0616_IT2500_CH2_CE30_60
O43175	PHGDH	D-3-phosphoglycerate dehydrogenase	IVRSATKVTA		10	2	12.33	12228.7		523.32	0.844	TIMS0616_IT2500_CH2_CE30_60_01	TIMS0616_IT2500_CH2_CE30_60
P07437	TUBB	Tubulin beta chain	WAKGHYTEG		9	2	15.136	14245.9		524.747	0.8419	TIMS0616_IT2500_CH2_CE30_60_01	TIMS0616_IT2500_CH2_CE30_60
P14618	PKM	Pyruvate kinase PKM	VTRNPQTARQAHL		13	3	19.733	67667.3		497.942	0.7906	TIMS0616_IT2500_CH2_CE30_60_01	TIMS0616_IT2500_CH2_CE30_60
P62834	RAP1A	Ras-related protein Rap-1A	RVVGKEQGQNL		11	2	17.702	5237.4		614.341	0.9093	TIMS0616_IT2500_CH2_CE30_60_01	TIMS0616_IT2500_CH2_CE30_60
P10412	H1-4	Histone H1.4	ASKERSGVSL		10	2	19.843	46985.5		517.286	0.8791	TIMS0616_IT2500_CH2_CE30_60_01	TIMS0616_IT2500_CH2_CE30_60
P10809	HSPD1	60 kDa heat shock protein, mitochondrial	LKGKGDKAQIEKRIQE		16	3	27.279	25606.2		614.356	0.8816	TIMS0616_IT2500_CH2_CE30_60_01	TIMS0616_IT2500_CH2_CE30_60
P07237	P4HB	Protein disulfide-isomerase	FKDVESDSAKQ		11	2	27.366	19724.9		627.303	0.9192	TIMS0616_IT2500_CH2_CE30_60_01	TIMS0616_IT2500_CH2_CE30_60
P60709	ACTB	Actin, cytoplasmic 1	EAQSKRGILT		10	2	16.198	15173		551.813	0.8836	TIMS0616_IT2500_CH2_CE30_60_01	TIMS0616_IT2500_CH2_CE30_60
P06733	ENO1	Alpha-enolase	VSKKLNVTE		9	2	17.481	13011		509.299	0.8517	TIMS0616_IT2500_CH2_CE30_60_01	TIMS0616_IT2500_CH2_CE30_60
Q8NFJ5	GPRC5A	Retinoic acid-induced protein 3	QLQNQPPQKE		10	2	18.201	8185.5		605.312	0.9006	TIMS0616_IT2500_CH2_CE30_60_01	TIMS0616_IT2500_CH2_CE30_60
Q71U36	TUBA1A	Tubulin alpha-1A chain	YARGHYTIGKE		11	3	17.932	27305.4		432.22	0.7466	TIMS0616_IT2500_CH2_CE30_60_01	TIMS0616_IT2500_CH2_CE30_60
Q9Y333	LSM2	U6 snRNA-associated Sm-like protein LSm2	LQDAARKEALQQKQ		14	3	16.227	4224.24		542.967	0.8297	TIMS0616_IT2500_CH2_CE30_60_01	TIMS0616_IT2500_CH2_CE30_60
P14618	PKM	Pyruvate kinase PKM	AMNVGKARGF	AM[147]NVGKARGF	10	2	15.206	9626.1	2M(Oxidation (M))	533.778	0.8835	TIMS0616_IT2500_CH2_CE30_60_01	TIMS0616_IT2500_CH2_CE30_60
P09651	HNRNPA1	Heterogeneous nuclear ribonucleoprotein A1	SKSESPKEPEQ	n[43]SKSESPKEPEQ	11	2	32.254	20853.9	N-term(Acetyl (Protein N-term))	644.305	0.9197	TIMS0616_IT2500_CH2_CE30_60_01	TIMS0616_IT2500_CH2_CE30_60
P68104	EEF1A1	Elongation factor 1-alpha 1	KEKIDRRSGKKLEDGPKF		18	4	22.859	410351		533.555	0.8209	TIMS0616_IT2500_CH2_CE30_60_01	TIMS0616_IT2500_CH2_CE30_60
P68104	EEF1A1	Elongation factor 1-alpha 1	KEKIDRRSGKKLEDGPKF		18	4	22.51	526279		533.553	0.8216	TIMS0616_IT2500_CH2_CE30_60_01	TIMS0616_IT2500_CH2_CE30_60
P06733	ENO1	Alpha-enolase	VSKKLNVTEQ		10	2	21.638	10840.1		573.329	0.9055	TIMS0616_IT2500_CH2_CE30_60_01	TIMS0616_IT2500_CH2_CE30_60
P06576	ATP5F1B	ATP synthase subunit beta, mitochondrial	RITTTKKGSITSVQ		14	3	18.966	16404.8		507.298	0.7807	TIMS0616_IT2500_CH2_CE30_60_01	TIMS0616_IT2500_CH2_CE30_60
P10809	HSPD1	60 kDa heat shock protein, mitochondrial	AKDVKFGAD		9	2	14.985	74083.1		475.749	0.7954	TIMS0616_IT2500_CH2_CE30_60_01	TIMS0616_IT2500_CH2_CE30_60
P27797	CALR	Calreticulin	IVRPDNT		7	2	11.956	41747.6		407.724	0.7415	TIMS0616_IT2500_CH2_CE30_60_01	TIMS0616_IT2500_CH2_CE30_60
P10809	HSPD1	60 kDa heat shock protein, mitochondrial	EKISKGANPVE		11	2	16.344	55116.3		586.319	0.8626	TIMS0616_IT2500_CH2_CE30_60_01	TIMS0616_IT2500_CH2_CE30_60
P05023	ATP1A1	Sodium/potassium-transporting ATPase subunit alpha-1	SIHKNPNTSEPQHL		14	3	14.623	44567		534.604	0.7875	TIMS0616_IT2500_CH2_CE30_60_01	TIMS0616_IT2500_CH2_CE30_60
P09651	HNRNPA1	Heterogeneous nuclear ribonucleoprotein A1	DSQRPGAHL		9	2	16.91	34725.1		490.749	0.8063	TIMS0616_IT2500_CH2_CE30_60_01	TIMS0616_IT2500_CH2_CE30_60
P58876	H2BC5	Histone H2B type 1-D	AKHAVSEGTKAVTKYTSSK		19	3	24.611	88067.7		665.028	0.9185	TIMS0616_IT2500_CH2_CE30_60_01	TIMS0616_IT2500_CH2_CE30_60
Q71U36	TUBA1A	Tubulin alpha-1A chain	EKAYHEQL		8	2	15.29	46066.4		509.252	0.8374	TIMS0616_IT2500_CH2_CE30_60_01	TIMS0616_IT2500_CH2_CE30_60
P58876	H2BC5	Histone H2B type 1-D	AKHAVSEGTKAVTKYTSSK		19	3	36.825	90656.6		665.027	0.9217	TIMS0616_IT2500_CH2_CE30_60_01	TIMS0616_IT2500_CH2_CE30_60
P08238	HSP90AB1	Heat shock protein HSP 90-beta	HLKEDQTEY		9	2	17.716	49859.1		581.771	0.8924	TIMS0616_IT2500_CH2_CE30_60_01	TIMS0616_IT2500_CH2_CE30_60
P58876	H2BC5	Histone H2B type 1-D	AKHAVSEGTKAVTKYTSSK		19	5	18.351	44765.4		399.42	0.7739	TIMS0616_IT2500_CH2_CE30_60_01	TIMS0616_IT2500_CH2_CE30_60
P05783	KRT18	Keratin, type I cytoskeletal 18	KVVSETNDTKVLRH		14	3	14.468	5860.7		542.637	0.8148	TIMS0616_IT2500_CH2_CE30_60_01	TIMS0616_IT2500_CH2_CE30_60
P58876	H2BC5	Histone H2B type 1-D	AKHAVSEGTKAVTKYTSSK		19	4	22.219	110819		499.022	0.8032	TIMS0616_IT2500_CH2_CE30_60_01	TIMS0616_IT2500_CH2_CE30_60
P10809	HSPD1	60 kDa heat shock protein, mitochondrial	AKDVKFGADARA		12	3	14.383	21186		416.893	0.7544	TIMS0616_IT2500_CH2_CE30_60_01	TIMS0616_IT2500_CH2_CE30_60
P60709	ACTB	Actin, cytoplasmic 1	PSIVGRPRHQGVM	PSIVGRPRHQGVM[147]	13	3	11.326	231970	13M(Oxidation (M))	483.929	0.7487	TIMS0616_IT2500_CH2_CE30_60_01	TIMS0616_IT2500_CH2_CE30_60
Q14697	GANAB	Neutral alpha-glucosidase AB	VLRKPGIN		8	2	14.61	26562		448.787	0.8118	TIMS0616_IT2500_CH2_CE30_60_01	TIMS0616_IT2500_CH2_CE30_60
P62873	GNB1	Guanine nucleotide-binding protein G(I)/G(S)/G(T) subunit beta-1	AGHDNRVSCLG		11	2	15.468	16322.1		564.762	0.8636	TIMS0616_IT2500_CH2_CE30_60_01	TIMS0616_IT2500_CH2_CE30_60
P62873	GNB1	Guanine nucleotide-binding protein G(I)/G(S)/G(T) subunit beta-1	AGHDNRVSCL	AGHDNRVSC[160]L	10	2	21.151	17556.4	9C(Carbamidomethyl (C))	564.764	0.8669	TIMS0616_IT2500_CH2_CE30_60_01	TIMS0616_IT2500_CH2_CE30_60
P62873	GNB1	Guanine nucleotide-binding protein G(I)/G(S)/G(T) subunit beta-1	AGHDNRVSCLG		11	2	13.98	17556.4		564.763	0.8555	TIMS0616_IT2500_CH2_CE30_60_01	TIMS0616_IT2500_CH2_CE30_60
P00533	EGFR	Epidermal growth factor receptor	RSLKEISDG		9	2	15.403	20137.6		502.772	0.8328	TIMS0616_IT2500_CH2_CE30_60_01	TIMS0616_IT2500_CH2_CE30_60
P62826	RAN	GTP-binding nuclear protein Ran	VKRHLTGEF		9	2	18.297	11398.3		543.805	0.8707	TIMS0616_IT2500_CH2_CE30_60_01	TIMS0616_IT2500_CH2_CE30_60
P61604	HSPE1	10 kDa heat shock protein, mitochondrial	GSGSKGKGGEIQPVSV		16	3	16.964	16222.5		496.266	0.7336	TIMS0616_IT2500_CH2_CE30_60_01	TIMS0616_IT2500_CH2_CE30_60
Q71U36	TUBA1A	Tubulin alpha-1A chain	AKVQRAVCM	AKVQRAVC[160]M	9	2	17.413	15173.6	8C(Carbamidomethyl (C))	531.781	0.8463	TIMS0616_IT2500_CH2_CE30_60_01	TIMS0616_IT2500_CH2_CE30_60
P06733	ENO1	Alpha-enolase	VSHRSGETEDTF		12	2	21.027	12794.2		682.81	0.9526	TIMS0616_IT2500_CH2_CE30_60_01	TIMS0616_IT2500_CH2_CE30_60
P12814	ACTN1	Alpha-actinin-1	IVGTARPDEKA		11	2	17.234	9109.37		578.822	0.9017	TIMS0616_IT2500_CH2_CE30_60_01	TIMS0616_IT2500_CH2_CE30_60
P10809	HSPD1	60 kDa heat shock protein, mitochondrial	AELKKQSKPVTTPEE		15	3	18.987	17434.2		562.309	0.7916	TIMS0616_IT2500_CH2_CE30_60_01	TIMS0616_IT2500_CH2_CE30_60
P50213	IDH3A	Isocitrate dehydrogenase [NAD] subunit alpha, mitochondrial	ITEGASKRIAE		11	2	13.615	9303.78		587.824	0.9207	TIMS0616_IT2500_CH2_CE30_60_01	TIMS0616_IT2500_CH2_CE30_60
P27797	CALR	Calreticulin	IESKHKSDFGKF		12	3	15.936	51960.2		474.918	0.7555	TIMS0616_IT2500_CH2_CE30_60_01	TIMS0616_IT2500_CH2_CE30_60
P04843	RPN1	Dolichyl-diphosphooligosaccharide--protein glycosyltransferase subunit 1	ISGKRQELVT		10	2	16.113	9330.16		565.83	0.9071	TIMS0616_IT2500_CH2_CE30_60_01	TIMS0616_IT2500_CH2_CE30_60
P07737	PFN1	Profilin-1	RTKSTGGAPTF		11	2	11.695	14562		561.798	0.8662	TIMS0616_IT2500_CH2_CE30_60_01	TIMS0616_IT2500_CH2_CE30_60
Q6NZI2	CAVIN1	Caveolae-associated protein 1	SKLGKAHATTSNTVSKL		17	3	28.569	12703.1		581.661	0.844	TIMS0616_IT2500_CH2_CE30_60_01	TIMS0616_IT2500_CH2_CE30_60
P30040	ERP29	Endoplasmic reticulum resident protein 29	TAFQKKGAEKEEL		13	3	19.634	19129.5		493.598	0.7664	TIMS0616_IT2500_CH2_CE30_60_01	TIMS0616_IT2500_CH2_CE30_60
P27797	CALR	Calreticulin	RAKIDDPTDSKPED		14	3	19.805	16969.3		529.595	0.7802	TIMS0616_IT2500_CH2_CE30_60_01	TIMS0616_IT2500_CH2_CE30_60
P57053	H2BS1	Histone H2B type F-S	AKHAVSEGTKAVTKYTSAK		19	3	40.959	30570.1		659.696	0.9259	TIMS0616_IT2500_CH2_CE30_60_01	TIMS0616_IT2500_CH2_CE30_60
P27797	CALR	Calreticulin	RAKIDDPTDSKPED		14	3	19.529	32666.9		529.594	0.8051	TIMS0616_IT2500_CH2_CE30_60_01	TIMS0616_IT2500_CH2_CE30_60
P31943	HNRNPH1	Heterogeneous nuclear ribonucleoprotein H	QGRSTGEAF		9	2	11.876	35718.9		476.728	0.7942	TIMS0616_IT2500_CH2_CE30_60_01	TIMS0616_IT2500_CH2_CE30_60
P16401	H1-5	Histone H1.5	AALKKALAAGG		11	2	21.267	68281.9		485.805	0.8479	TIMS0616_IT2500_CH2_CE30_60_01	TIMS0616_IT2500_CH2_CE30_60
Q12906	ILF3	Interleukin enhancer-binding factor 3	NEKRRGLKYEL		11	3	13.245	14954.3		469.268	0.7326	TIMS0616_IT2500_CH2_CE30_60_01	TIMS0616_IT2500_CH2_CE30_60
P32969	RPL9	60S ribosomal protein L9	VSEKGTVQQADE		12	2	19.099	15681.9		645.812	0.9173	TIMS0616_IT2500_CH2_CE30_60_01	TIMS0616_IT2500_CH2_CE30_60
P05787	KRT8	Keratin, type II cytoskeletal 8	AIKDANAKL		9	2	15.098	178287		472.282	0.8146	TIMS0616_IT2500_CH2_CE30_60_01	TIMS0616_IT2500_CH2_CE30_60
Q969H8	MYDGF	Myeloid-derived growth factor	KAEVRGAEIE		10	2	19.741	12970.1		551.299	0.8491	TIMS0616_IT2500_CH2_CE30_60_01	TIMS0616_IT2500_CH2_CE30_60
P16401	H1-5	Histone H1.5	AALKKALAAGG		11	2	19.989	71159.3		485.806	0.849	TIMS0616_IT2500_CH2_CE30_60_01	TIMS0616_IT2500_CH2_CE30_60
P12814	ACTN1	Alpha-actinin-1	LARTINE		7	2	12.636	130544		408.731	0.7666	TIMS0616_IT2500_CH2_CE30_60_01	TIMS0616_IT2500_CH2_CE30_60
P12268	IMPDH2	Inosine-5'-monophosphate dehydrogenase 2	ACGRPQATAV	AC[160]GRPQATAV	10	2	17.991	12063.5	2C(Carbamidomethyl (C))	515.758	0.8267	TIMS0616_IT2500_CH2_CE30_60_01	TIMS0616_IT2500_CH2_CE30_60
P12268	IMPDH2	Inosine-5'-monophosphate dehydrogenase 2	ACGRPQATAV	AC[160]GRPQATAV	10	2	18.867	12231.2	2C(Carbamidomethyl (C))	515.757	0.8252	TIMS0616_IT2500_CH2_CE30_60_01	TIMS0616_IT2500_CH2_CE30_60
P60709	ACTB	Actin, cytoplasmic 1	IRKDLYAN		8	2	12.862	18791.1		496.78	0.855	TIMS0616_IT2500_CH2_CE30_60_01	TIMS0616_IT2500_CH2_CE30_60
P07910	HNRNPC	Heterogeneous nuclear ribonucleoproteins C1/C2	LVVKKSDVE		9	2	17.461	41335.8		508.802	0.8552	TIMS0616_IT2500_CH2_CE30_60_01	TIMS0616_IT2500_CH2_CE30_60
P40926	MDH2	Malate dehydrogenase, mitochondrial	VVKAKAGAGSATL		13	2	22.655	19446.4		586.852	0.9185	TIMS0616_IT2500_CH2_CE30_60_01	TIMS0616_IT2500_CH2_CE30_60
Q9BVK6	TMED9	Transmembrane emp24 domain-containing protein 9	ARQYGSEGRF		10	3	16.907	9233.7		390.861	0.6962	TIMS0616_IT2500_CH2_CE30_60_01	TIMS0616_IT2500_CH2_CE30_60
P21333	FLNA	Filamin-A	KVYTKGAGSGEL		12	2	12.666	5994.69		605.329	0.9049	TIMS0616_IT2500_CH2_CE30_60_01	TIMS0616_IT2500_CH2_CE30_60
P14314	PRKCSH	Glucosidase 2 subunit beta	AAAKAQQEQEL		11	2	18.438	12706.4		593.805	0.8879	TIMS0616_IT2500_CH2_CE30_60_01	TIMS0616_IT2500_CH2_CE30_60
P14625	HSP90B1	Endoplasmin	RRIKEDEDDKTVL		13	3	15.302	75499.2		539.623	0.7973	TIMS0616_IT2500_CH2_CE30_60_01	TIMS0616_IT2500_CH2_CE30_60
P12814	ACTN1	Alpha-actinin-1	LARTINE		7	2	12.679	0		408.732	0.7826	TIMS0616_IT2500_CH2_CE30_60_01	TIMS0616_IT2500_CH2_CE30_60
P14625	HSP90B1	Endoplasmin	RRIKEDEDDKTVL		13	3	12.096	75913.1		539.624	0.8096	TIMS0616_IT2500_CH2_CE30_60_01	TIMS0616_IT2500_CH2_CE30_60
P08729	KRT7	Keratin, type II cytoskeletal 7	NRAIQRLQA		9	2	19.376	39963.9		535.314	0.86	TIMS0616_IT2500_CH2_CE30_60_01	TIMS0616_IT2500_CH2_CE30_60
P00533	EGFR	Epidermal growth factor receptor	LEEKKVCQGTSNKL	LEEKKVC[160]QGTSNKL	14	3	19.247	15549.7	7C(Carbamidomethyl (C))	545.29	0.7913	TIMS0616_IT2500_CH2_CE30_60_01	TIMS0616_IT2500_CH2_CE30_60
P68104	EEF1A1	Elongation factor 1-alpha 1	IGHVDSGKSTTTGHL		15	3	24.884	17015.3		503.926	0.8193	TIMS0616_IT2500_CH2_CE30_60_01	TIMS0616_IT2500_CH2_CE30_60
P11142	HSPA8	Heat shock cognate 71 kDa protein	KALRDAKLDKSQIHD		15	3	30.642	20746.2		579.992	0.8177	TIMS0616_IT2500_CH2_CE30_60_01	TIMS0616_IT2500_CH2_CE30_60
P11142	HSPA8	Heat shock cognate 71 kDa protein	KALRDAKLDKSQIHD		15	3	30.854	20998.3		579.991	0.8197	TIMS0616_IT2500_CH2_CE30_60_01	TIMS0616_IT2500_CH2_CE30_60
P11142	HSPA8	Heat shock cognate 71 kDa protein	KALRDAKLDKSQIHD		15	4	17.352	24036.2		435.245	0.7682	TIMS0616_IT2500_CH2_CE30_60_01	TIMS0616_IT2500_CH2_CE30_60
P50991	CCT4	T-complex protein 1 subunit delta	SFQKALEKG		9	2	20.083	14624.6		504.279	0.8305	TIMS0616_IT2500_CH2_CE30_60_01	TIMS0616_IT2500_CH2_CE30_60
P50991	CCT4	T-complex protein 1 subunit delta	SFQKALEKG		9	2	17.536	14850.9		504.28	0.8371	TIMS0616_IT2500_CH2_CE30_60_01	TIMS0616_IT2500_CH2_CE30_60
P42704	LRPPRC	Leucine-rich PPR motif-containing protein, mitochondrial	AIAAKEKDIQE		11	2	22.988	8561.6		608.33	0.9302	TIMS0616_IT2500_CH2_CE30_60_01	TIMS0616_IT2500_CH2_CE30_60
P05787	KRT8	Keratin, type II cytoskeletal 8	QSLAGKHGDDL		11	2	17.27	16086.5		570.787	0.8965	TIMS0616_IT2500_CH2_CE30_60_01	TIMS0616_IT2500_CH2_CE30_60
P08238	HSP90AB1	Heat shock protein HSP 90-beta	TLRQKAEADKNDKAVKDL		18	4	22.044	52842		511.535	0.8037	TIMS0616_IT2500_CH2_CE30_60_01	TIMS0616_IT2500_CH2_CE30_60
P11142	HSPA8	Heat shock cognate 71 kDa protein	VDKSTGKENKITITNDKGRLSKE		23	4	19.023	10586.5		641.103	0.8581	TIMS0616_IT2500_CH2_CE30_60_01	TIMS0616_IT2500_CH2_CE30_60
P04843	RPN1	Dolichyl-diphosphooligosaccharide--protein glycosyltransferase subunit 1	KGPFSRY		7	2	9.298	20186		427.729	0.7869	TIMS0616_IT2500_CH2_CE30_60_01	TIMS0616_IT2500_CH2_CE30_60
P58876	H2BC5	Histone H2B type 1-D	RIAGEASRL		9	2	20.046	18544.1		486.783	0.8415	TIMS0616_IT2500_CH2_CE30_60_01	TIMS0616_IT2500_CH2_CE30_60
P05556	ITGB1	Integrin beta-1	HFAGDGKLGG		10	2	15.165	22977.7		479.738	0.8131	TIMS0616_IT2500_CH2_CE30_60_01	TIMS0616_IT2500_CH2_CE30_60
P04406	GAPDH	Glyceraldehyde-3-phosphate dehydrogenase	TQKTVDGPSGKL		12	2	32.867	26420.5		615.836	0.9303	TIMS0616_IT2500_CH2_CE30_60_01	TIMS0616_IT2500_CH2_CE30_60
P04406	GAPDH	Glyceraldehyde-3-phosphate dehydrogenase	TQKTVDGPSGKL		12	3	20.305	30863.3		410.894	0.729	TIMS0616_IT2500_CH2_CE30_60_01	TIMS0616_IT2500_CH2_CE30_60
P04406	GAPDH	Glyceraldehyde-3-phosphate dehydrogenase	TQKTVDGPSGKL		12	2	30.647	26469.8		615.834	0.9323	TIMS0616_IT2500_CH2_CE30_60_01	TIMS0616_IT2500_CH2_CE30_60
P05783	KRT18	Keratin, type I cytoskeletal 18	MRNLKASL	M[147]RNLKASL	8	2	12.146	34849.2	1M(Oxidation (M))	474.768	0.8067	TIMS0616_IT2500_CH2_CE30_60_01	TIMS0616_IT2500_CH2_CE30_60
Q9UII2	ATP5IF1	ATPase inhibitor, mitochondrial	FRAQSREQL		9	2	12.666	13547.3		567.803	0.8842	TIMS0616_IT2500_CH2_CE30_60_01	TIMS0616_IT2500_CH2_CE30_60
Q71U36	TUBA1A	Tubulin alpha-1A chain	LITGKEDAANN		11	2	15.554	35465.4		573.292	0.8513	TIMS0616_IT2500_CH2_CE30_60_01	TIMS0616_IT2500_CH2_CE30_60
P61978	HNRNPK	Heterogeneous nuclear ribonucleoprotein K	IGGKPDRVVE		10	2	12.826	28195.9		535.302	0.8596	TIMS0616_IT2500_CH2_CE30_60_01	TIMS0616_IT2500_CH2_CE30_60
P06576	ATP5F1B	ATP synthase subunit beta, mitochondrial	RITTTKKGSITSVQA		15	3	18.857	16868.7		530.975	0.7929	TIMS0616_IT2500_CH2_CE30_60_01	TIMS0616_IT2500_CH2_CE30_60
P12814	ACTN1	Alpha-actinin-1	YHAFSGAQKAET		12	3	15.833	8404.49		437.209	0.7138	TIMS0616_IT2500_CH2_CE30_60_01	TIMS0616_IT2500_CH2_CE30_60
P58876	H2BC5	Histone H2B type 1-D	AKHAVSEGTKAVTKYTSS		18	3	20.425	16563.9		622.33	0.8331	TIMS0616_IT2500_CH2_CE30_60_01	TIMS0616_IT2500_CH2_CE30_60
P68104	EEF1A1	Elongation factor 1-alpha 1	VGVIKAVDKKAAGAGKVTKSAQKAQKAK		28	5	18.415	19558.4		557.142	0.8554	TIMS0616_IT2500_CH2_CE30_60_01	TIMS0616_IT2500_CH2_CE30_60
P68363	TUBA1B	Tubulin alpha-1B chain	IKTKRSIQF		9	2	15.793	22937		560.844	0.9008	TIMS0616_IT2500_CH2_CE30_60_01	TIMS0616_IT2500_CH2_CE30_60
P04406	GAPDH	Glyceraldehyde-3-phosphate dehydrogenase	ATQKTVDGPSGKL		13	2	28.258	52271.9		651.357	0.9561	TIMS0616_IT2500_CH2_CE30_60_01	TIMS0616_IT2500_CH2_CE30_60
P04406	GAPDH	Glyceraldehyde-3-phosphate dehydrogenase	VTRAAF		6	2	9.9	90387		332.693	0.6796	TIMS0616_IT2500_CH2_CE30_60_01	TIMS0616_IT2500_CH2_CE30_60
P04406	GAPDH	Glyceraldehyde-3-phosphate dehydrogenase	ATQKTVDGPSGKL		13	3	20.993	60027		434.574	0.7426	TIMS0616_IT2500_CH2_CE30_60_01	TIMS0616_IT2500_CH2_CE30_60
P68104	EEF1A1	Elongation factor 1-alpha 1	VGVIKAVDKKAAGAGKVTKSAQKAQKAK		28	5	20.206	23772.8		556.941	0.8511	TIMS0616_IT2500_CH2_CE30_60_01	TIMS0616_IT2500_CH2_CE30_60
P04406	GAPDH	Glyceraldehyde-3-phosphate dehydrogenase	ATQKTVDGPSGKL		13	2	31.615	54749.4		651.357	0.9589	TIMS0616_IT2500_CH2_CE30_60_01	TIMS0616_IT2500_CH2_CE30_60
P00533	EGFR	Epidermal growth factor receptor	RSLKEISDGD		10	2	15.382	29487.2		560.283	0.8652	TIMS0616_IT2500_CH2_CE30_60_01	TIMS0616_IT2500_CH2_CE30_60
P51572	BCAP31	B-cell receptor-associated protein 31	LEEHAKLQA		9	2	15.628	14740.6		519.782	0.851	TIMS0616_IT2500_CH2_CE30_60_01	TIMS0616_IT2500_CH2_CE30_60
P14174	MIF	Macrophage migration inhibitory factor	AQATGKPPQY		10	2	14.255	37664.8		530.775	0.8384	TIMS0616_IT2500_CH2_CE30_60_01	TIMS0616_IT2500_CH2_CE30_60
P35232	PHB	Prohibitin	KSVVARF		7	2	10.323	12662.3		403.748	0.7616	TIMS0616_IT2500_CH2_CE30_60_01	TIMS0616_IT2500_CH2_CE30_60
P35232	PHB	Prohibitin	KSVVARF		7	2	9.973	12737.3		403.748	0.7643	TIMS0616_IT2500_CH2_CE30_60_01	TIMS0616_IT2500_CH2_CE30_60
P21796	VDAC1	Voltage-dependent anion-selective channel protein 1	ETAKSRVTQSNF		12	2	22.067	14224.2		684.35	0.9337	TIMS0616_IT2500_CH2_CE30_60_01	TIMS0616_IT2500_CH2_CE30_60
Q71U36	TUBA1A	Tubulin alpha-1A chain	YARGHYTIG		9	2	10.723	14345.5		519.261	0.8335	TIMS0616_IT2500_CH2_CE30_60_01	TIMS0616_IT2500_CH2_CE30_60
P51991	HNRNPA3	Heterogeneous nuclear ribonucleoprotein A3	DSVKPGAHL		9	2	12.007	20257.5		462.25	0.812	TIMS0616_IT2500_CH2_CE30_60_01	TIMS0616_IT2500_CH2_CE30_60
P08238	HSP90AB1	Heat shock protein HSP 90-beta	GTIAKSGTKAFM	GTIAKSGTKAFM[147]	12	2	18.519	13922	12M(Oxidation (M))	614.323	0.9427	TIMS0616_IT2500_CH2_CE30_60_01	TIMS0616_IT2500_CH2_CE30_60
P10809	HSPD1	60 kDa heat shock protein, mitochondrial	ARSIAKEGF		9	2	10.848	106448		489.772	0.8252	TIMS0616_IT2500_CH2_CE30_60_01	TIMS0616_IT2500_CH2_CE30_60
P08238	HSP90AB1	Heat shock protein HSP 90-beta	ERIMKAQALRD		11	3	17.484	30038.7		444.246	0.7628	TIMS0616_IT2500_CH2_CE30_60_01	TIMS0616_IT2500_CH2_CE30_60
P10809	HSPD1	60 kDa heat shock protein, mitochondrial	ARSIAKEGF		9	2	14.867	0		489.773	0.8126	TIMS0616_IT2500_CH2_CE30_60_01	TIMS0616_IT2500_CH2_CE30_60
P06576	ATP5F1B	ATP synthase subunit beta, mitochondrial	HYDVARGVQ		9	2	14.449	12574.4		522.765	0.8435	TIMS0616_IT2500_CH2_CE30_60_01	TIMS0616_IT2500_CH2_CE30_60
P10809	HSPD1	60 kDa heat shock protein, mitochondrial	ARSIAKEGF		9	2	11.356	108665		489.771	0.8268	TIMS0616_IT2500_CH2_CE30_60_01	TIMS0616_IT2500_CH2_CE30_60
P06733	ENO1	Alpha-enolase	NVINGGSHAGNKL		13	2	13.297	4988.39		640.841	0.9443	TIMS0616_IT2500_CH2_CE30_60_01	TIMS0616_IT2500_CH2_CE30_60
P16401	H1-5	Histone H1.5	ASKERNGLSL		10	2	17.661	13972.6		537.798	0.8909	TIMS0616_IT2500_CH2_CE30_60_01	TIMS0616_IT2500_CH2_CE30_60
P20700	LMNB1	Lamin-B1	SRLQEKEEL		9	2	13.832	14114.5		566.304	0.8892	TIMS0616_IT2500_CH2_CE30_60_01	TIMS0616_IT2500_CH2_CE30_60
P00403	MT-CO2	Cytochrome c oxidase subunit 2	TATRPGVY		8	2	12.265	27078.5		432.732	0.7671	TIMS0616_IT2500_CH2_CE30_60_01	TIMS0616_IT2500_CH2_CE30_60
O43707	ACTN4	Alpha-actinin-4	NALIHRHRPEL		11	3	14.284	32418		452.591	0.7344	TIMS0616_IT2500_CH2_CE30_60_01	TIMS0616_IT2500_CH2_CE30_60
P61978	HNRNPK	Heterogeneous nuclear ribonucleoprotein K	LRTDYNAS		8	2	10.141	15086.3		470.229	0.7896	TIMS0616_IT2500_CH2_CE30_60_01	TIMS0616_IT2500_CH2_CE30_60
P10809	HSPD1	60 kDa heat shock protein, mitochondrial	INTSKGQKCEFQDA	INTSKGQKC[160]EFQDA	14	3	15.914	39267	9C(Carbamidomethyl (C))	542.592	0.7469	TIMS0616_IT2500_CH2_CE30_60_01	TIMS0616_IT2500_CH2_CE30_60
P46782	RPS5	40S ribosomal protein S5	VRIVKHAFE		9	2	13.905	10650.9		549.821	0.8848	TIMS0616_IT2500_CH2_CE30_60_01	TIMS0616_IT2500_CH2_CE30_60
P11142	HSPA8	Heat shock cognate 71 kDa protein	EVKSTAGDTHLGGED		15	2	26.912	17126.6		758.347	1.0008	TIMS0616_IT2500_CH2_CE30_60_01	TIMS0616_IT2500_CH2_CE30_60
P08238	HSP90AB1	Heat shock protein HSP 90-beta	IRGVVDS		7	2	9.298	17468.9		373.215	0.7288	TIMS0616_IT2500_CH2_CE30_60_01	TIMS0616_IT2500_CH2_CE30_60
P12814	ACTN1	Alpha-actinin-1	KKHEAFESDL		10	2	18.44	8313.44		602.302	0.9049	TIMS0616_IT2500_CH2_CE30_60_01	TIMS0616_IT2500_CH2_CE30_60
P04181	OAT	Ornithine aminotransferase, mitochondrial	AVRGKGLLNA		10	2	11.015	21513.5		499.81	0.8645	TIMS0616_IT2500_CH2_CE30_60_01	TIMS0616_IT2500_CH2_CE30_60
P10412	H1-4	Histone H1.4	KSLVSKGTL		9	2	19.123	288768		466.792	0.8172	TIMS0616_IT2500_CH2_CE30_60_01	TIMS0616_IT2500_CH2_CE30_60
P07355	ANXA2	Annexin A2	KSALSGHLET		10	2	19.779	46424.2		521.78	0.8382	TIMS0616_IT2500_CH2_CE30_60_01	TIMS0616_IT2500_CH2_CE30_60
P19338	NCL	Nucleolin	KESFDGSVRA		10	2	15.73	22770.3		548.275	0.8371	TIMS0616_IT2500_CH2_CE30_60_01	TIMS0616_IT2500_CH2_CE30_60
P19338	NCL	Nucleolin	KESFDGSVRA		10	2	20.386	23769.3		548.276	0.8378	TIMS0616_IT2500_CH2_CE30_60_01	TIMS0616_IT2500_CH2_CE30_60
P00505	GOT2	Aspartate aminotransferase, mitochondrial	FKFSRD		6	2	10.238	19491.8		400.208	0.7571	TIMS0616_IT2500_CH2_CE30_60_01	TIMS0616_IT2500_CH2_CE30_60
P10412	H1-4	Histone H1.4	KSLVSKGTL		9	2	19.801	302322		466.792	0.8187	TIMS0616_IT2500_CH2_CE30_60_01	TIMS0616_IT2500_CH2_CE30_60
P40939	HADHA	Trifunctional enzyme subunit alpha, mitochondrial	LADHANSPNKKFYQ		14	3	26.718	12150.9		544.943	0.7685	TIMS0616_IT2500_CH2_CE30_60_01	TIMS0616_IT2500_CH2_CE30_60
P10412	H1-4	Histone H1.4	VQTKGTGASGSF		12	2	24.429	275727		570.289	0.8649	TIMS0616_IT2500_CH2_CE30_60_01	TIMS0616_IT2500_CH2_CE30_60
P10412	H1-4	Histone H1.4	VQTKGTGASGSF		12	2	30.321	296923		570.289	0.8687	TIMS0616_IT2500_CH2_CE30_60_01	TIMS0616_IT2500_CH2_CE30_60
P10412	H1-4	Histone H1.4	VQTKGTGASGSF		12	2	17.784	300034		570.79	0.8522	TIMS0616_IT2500_CH2_CE30_60_01	TIMS0616_IT2500_CH2_CE30_60
P27797	CALR	Calreticulin	TVKHEQNIDCGGGY	TVKHEQNIDC[160]GGGY	14	3	17.585	25342.8	10C(Carbamidomethyl (C))	526.57	0.7523	TIMS0616_IT2500_CH2_CE30_60_01	TIMS0616_IT2500_CH2_CE30_60
P02545	LMNA	Prelamin-A/C	VGAAHEELQQ		10	2	13.559	9219.87		541.267	0.8372	TIMS0616_IT2500_CH2_CE30_60_01	TIMS0616_IT2500_CH2_CE30_60
P10412	H1-4	Histone H1.4	VQTKGTGASGSF		12	2	30.321	300702		570.288	0.8677	TIMS0616_IT2500_CH2_CE30_60_01	TIMS0616_IT2500_CH2_CE30_60
Q71U36	TUBA1A	Tubulin alpha-1A chain	IKTKRTIQF		9	2	14.555	13143		567.853	0.9038	TIMS0616_IT2500_CH2_CE30_60_01	TIMS0616_IT2500_CH2_CE30_60
P10809	HSPD1	60 kDa heat shock protein, mitochondrial	YEKEKLNERL		10	3	14.159	63448.7		441.241	0.7422	TIMS0616_IT2500_CH2_CE30_60_01	TIMS0616_IT2500_CH2_CE30_60
P10809	HSPD1	60 kDa heat shock protein, mitochondrial	YEKEKLNERL		10	2	27.292	29738.3		661.357	0.9505	TIMS0616_IT2500_CH2_CE30_60_01	TIMS0616_IT2500_CH2_CE30_60
P10809	HSPD1	60 kDa heat shock protein, mitochondrial	YEKEKLNERL		10	2	27.471	30934.3		661.357	0.9504	TIMS0616_IT2500_CH2_CE30_60_01	TIMS0616_IT2500_CH2_CE30_60
P60709	ACTB	Actin, cytoplasmic 1	RLDLAGRD		8	2	17.35	389849		458.256	0.8054	TIMS0616_IT2500_CH2_CE30_60_01	TIMS0616_IT2500_CH2_CE30_60
P60709	ACTB	Actin, cytoplasmic 1	RLDLAGRD		8	2	19.066	403041		458.253	0.8082	TIMS0616_IT2500_CH2_CE30_60_01	TIMS0616_IT2500_CH2_CE30_60
P05787	KRT8	Keratin, type II cytoskeletal 8	VVVKKIETRDGKL		13	3	15.188	204255		495.645	0.7701	TIMS0616_IT2500_CH2_CE30_60_01	TIMS0616_IT2500_CH2_CE30_60
P84090	ERH	Enhancer of rudimentary homolog	LVQPTKRPEGRTYAD		15	3	13.712	26805.9		577.643	0.838	TIMS0616_IT2500_CH2_CE30_60_01	TIMS0616_IT2500_CH2_CE30_60
P05787	KRT8	Keratin, type II cytoskeletal 8	VVVKKIETRDGKL		13	3	14.03	133407		495.644	0.8203	TIMS0616_IT2500_CH2_CE30_60_01	TIMS0616_IT2500_CH2_CE30_60
P60709	ACTB	Actin, cytoplasmic 1	KILTERGYS		9	2	12.507	22549.6		533.797	0.8526	TIMS0616_IT2500_CH2_CE30_60_01	TIMS0616_IT2500_CH2_CE30_60
P05787	KRT8	Keratin, type II cytoskeletal 8	VVVKKIETRDGKL		13	3	13.206	238378		495.644	0.7975	TIMS0616_IT2500_CH2_CE30_60_01	TIMS0616_IT2500_CH2_CE30_60
P60709	ACTB	Actin, cytoplasmic 1	RLDLAGRD		8	2	20.181	407025		458.253	0.8088	TIMS0616_IT2500_CH2_CE30_60_01	TIMS0616_IT2500_CH2_CE30_60
P05787	KRT8	Keratin, type II cytoskeletal 8	VVVKKIETRDGKL		13	3	20.718	206378		495.643	0.7682	TIMS0616_IT2500_CH2_CE30_60_01	TIMS0616_IT2500_CH2_CE30_60
P27824	CANX	Calnexin	YFTDKKTHL		9	2	18.717	12318.5		576.805	0.914	TIMS0616_IT2500_CH2_CE30_60_01	TIMS0616_IT2500_CH2_CE30_60
P07900	HSP90AA1	Heat shock protein HSP 90-alpha	EKKVEKVVVSNRL		13	3	26.751	42476.3		509.978	0.7978	TIMS0616_IT2500_CH2_CE30_60_01	TIMS0616_IT2500_CH2_CE30_60
P07900	HSP90AA1	Heat shock protein HSP 90-alpha	EKKVEKVVVSNRL		13	3	18.976	47319.7		509.979	0.801	TIMS0616_IT2500_CH2_CE30_60_01	TIMS0616_IT2500_CH2_CE30_60
Q14247	CTTN	Src substrate cortactin	YREASSQQGLA		11	2	16.357	9769.79		605.297	0.8902	TIMS0616_IT2500_CH2_CE30_60_01	TIMS0616_IT2500_CH2_CE30_60
P07900	HSP90AA1	Heat shock protein HSP 90-alpha	EKKVEKVVVSNRL		13	3	19.24	47319.7		509.979	0.816	TIMS0616_IT2500_CH2_CE30_60_01	TIMS0616_IT2500_CH2_CE30_60
P07900	HSP90AA1	Heat shock protein HSP 90-alpha	EKKVEKVVVSNRL		13	3	16.861	48292.8		509.978	0.7987	TIMS0616_IT2500_CH2_CE30_60_01	TIMS0616_IT2500_CH2_CE30_60
P60709	ACTB	Actin, cytoplasmic 1	IRKDLYANT		9	2	12.309	69045.9		547.303	0.9023	TIMS0616_IT2500_CH2_CE30_60_01	TIMS0616_IT2500_CH2_CE30_60
P62979	RPS27A	Ubiquitin-40S ribosomal protein S27a	VKTLTGKTIT		10	2	19.211	23284		531.331	0.8526	TIMS0616_IT2500_CH2_CE30_60_01	TIMS0616_IT2500_CH2_CE30_60
P08238	HSP90AB1	Heat shock protein HSP 90-beta	IAKSGTKAFM		10	2	14.265	17637.8		527.293	0.8502	TIMS0616_IT2500_CH2_CE30_60_01	TIMS0616_IT2500_CH2_CE30_60
P62979	RPS27A	Ubiquitin-40S ribosomal protein S27a	AGKQLEDGRTLSD		13	3	15.504	125278		463.904	0.7406	TIMS0616_IT2500_CH2_CE30_60_01	TIMS0616_IT2500_CH2_CE30_60
P08238	HSP90AB1	Heat shock protein HSP 90-beta	IAKSGTKAFM		10	2	17.536	17900.5		527.289	0.8494	TIMS0616_IT2500_CH2_CE30_60_01	TIMS0616_IT2500_CH2_CE30_60
P62979	RPS27A	Ubiquitin-40S ribosomal protein S27a	AGKQLEDGRTLSD		13	2	24.283	59756.5		695.352	0.9646	TIMS0616_IT2500_CH2_CE30_60_01	TIMS0616_IT2500_CH2_CE30_60
P05783	KRT18	Keratin, type I cytoskeletal 18	GARPVSSAASV		11	2	13.904	22568.8		501.272	0.8135	TIMS0616_IT2500_CH2_CE30_60_01	TIMS0616_IT2500_CH2_CE30_60
P62979	RPS27A	Ubiquitin-40S ribosomal protein S27a	AGKQLEDGRTLSD		13	3	14.873	141501		463.903	0.735	TIMS0616_IT2500_CH2_CE30_60_01	TIMS0616_IT2500_CH2_CE30_60
P11279	LAMP1	Lysosome-associated membrane glycoprotein 1	RALQATVGNS		10	2	11.374	17794		508.775	0.8255	TIMS0616_IT2500_CH2_CE30_60_01	TIMS0616_IT2500_CH2_CE30_60
P61978	HNRNPK	Heterogeneous nuclear ribonucleoprotein K	FQECCPHSTD	FQEC[160]C[160]PHSTD	10	2	15.502	11209.3	4C(Carbamidomethyl (C)),5C(Carbamidomethyl (C))	640.737	0.9031	TIMS0616_IT2500_CH2_CE30_60_01	TIMS0616_IT2500_CH2_CE30_60
P61978	HNRNPK	Heterogeneous nuclear ribonucleoprotein K	FQECCPHSTD	FQEC[160]C[160]PHSTD	10	2	16.452	11632.5	4C(Carbamidomethyl (C)),5C(Carbamidomethyl (C))	640.739	0.9032	TIMS0616_IT2500_CH2_CE30_60_01	TIMS0616_IT2500_CH2_CE30_60
P10412	H1-4	Histone H1.4	AALKKALAAAG		11	2	16.92	461704		492.813	0.8507	TIMS0616_IT2500_CH2_CE30_60_01	TIMS0616_IT2500_CH2_CE30_60
Q07955	SRSF1	Serine/arginine-rich splicing factor 1	YKYGAIRD		8	2	11.622	49195.4		493.258	0.8193	TIMS0616_IT2500_CH2_CE30_60_01	TIMS0616_IT2500_CH2_CE30_60
P12956	XRCC6	X-ray repair cross-complementing protein 6	QQHFRNLEA		9	2	15.783	9574.04		571.787	0.906	TIMS0616_IT2500_CH2_CE30_60_01	TIMS0616_IT2500_CH2_CE30_60
P62937	PPIA	Peptidyl-prolyl cis-trans isomerase A	RALSTGEKGF		10	2	21.828	36048.6		533.285	0.8445	TIMS0616_IT2500_CH2_CE30_60_01	TIMS0616_IT2500_CH2_CE30_60
P02545	LMNA	Prelamin-A/C	AQARLKDLE		9	2	13.669	9243.73		522.295	0.8532	TIMS0616_IT2500_CH2_CE30_60_01	TIMS0616_IT2500_CH2_CE30_60
P10412	H1-4	Histone H1.4	AALKKALAAAG		11	2	19.31	472341		492.814	0.8527	TIMS0616_IT2500_CH2_CE30_60_01	TIMS0616_IT2500_CH2_CE30_60
Q16836	HADH	Hydroxyacyl-coenzyme A dehydrogenase, mitochondrial	VAENKFGKKTGEGF		14	3	13.965	12053.1		504.6	0.8004	TIMS0616_IT2500_CH2_CE30_60_01	TIMS0616_IT2500_CH2_CE30_60
P51659	HSD17B4	Peroxisomal multifunctional enzyme type 2	VTGAGAGLGRA		11	2	16.284	19813.1		465.26	0.7997	TIMS0616_IT2500_CH2_CE30_60_01	TIMS0616_IT2500_CH2_CE30_60
P60709	ACTB	Actin, cytoplasmic 1	LTEAPLNPKANREKMTQ	LTEAPLNPKANREKM[147]TQ	17	3	20.209	89920.6	15M(Oxidation (M))	653.011	0.8524	TIMS0616_IT2500_CH2_CE30_60_01	TIMS0616_IT2500_CH2_CE30_60
P04406	GAPDH	Glyceraldehyde-3-phosphate dehydrogenase	YTEHQVVSSD		10	2	15.007	17099.5		582.76	0.8753	TIMS0616_IT2500_CH2_CE30_60_01	TIMS0616_IT2500_CH2_CE30_60
P12814	ACTN1	Alpha-actinin-1	AAHQDRVEQIAA		12	2	18.92	19523		654.834	0.9349	TIMS0616_IT2500_CH2_CE30_60_01	TIMS0616_IT2500_CH2_CE30_60
P60709	ACTB	Actin, cytoplasmic 1	LTEAPLNPKANREKMTQ	LTEAPLNPKANREKM[147]TQ	17	3	16.65	138811	15M(Oxidation (M))	653.008	0.8905	TIMS0616_IT2500_CH2_CE30_60_01	TIMS0616_IT2500_CH2_CE30_60
P35232	PHB	Prohibitin	AKQVAQQEAERARF		14	3	19.078	17080		544.624	0.8412	TIMS0616_IT2500_CH2_CE30_60_01	TIMS0616_IT2500_CH2_CE30_60
P04406	GAPDH	Glyceraldehyde-3-phosphate dehydrogenase	YTEHQVVSSD		10	2	10.737	19592.1		582.761	0.8756	TIMS0616_IT2500_CH2_CE30_60_01	TIMS0616_IT2500_CH2_CE30_60
P48643	CCT5	T-complex protein 1 subunit epsilon	NRVVYGGGAAE		11	2	13.031	22230.4		546.777	0.8419	TIMS0616_IT2500_CH2_CE30_60_01	TIMS0616_IT2500_CH2_CE30_60
P38919	EIF4A3	Eukaryotic initiation factor 4A-III	FRSGASRVL		9	2	11.86	6632.58		496.785	0.836	TIMS0616_IT2500_CH2_CE30_60_01	TIMS0616_IT2500_CH2_CE30_60
P11021	HSPA5	Endoplasmic reticulum chaperone BiP	DKKLKERIDTRNEL		14	3	22.166	20274.8		586.662	0.812	TIMS0616_IT2500_CH2_CE30_60_01	TIMS0616_IT2500_CH2_CE30_60
P04406	GAPDH	Glyceraldehyde-3-phosphate dehydrogenase	YTEHQVVSSD		10	2	11.101	20455.1		582.762	0.8738	TIMS0616_IT2500_CH2_CE30_60_01	TIMS0616_IT2500_CH2_CE30_60
Q15365	PCBP1	Poly(rC)-binding protein 1	AKLNQVARQQSHF		13	3	19.049	11729.7		509.61	0.7957	TIMS0616_IT2500_CH2_CE30_60_01	TIMS0616_IT2500_CH2_CE30_60
P12814	ACTN1	Alpha-actinin-1	FRDYRRLHKPPKVQE		15	4	15.282	42407.6		493.028	0.813	TIMS0616_IT2500_CH2_CE30_60_01	TIMS0616_IT2500_CH2_CE30_60
P30101	PDIA3	Protein disulfide-isomerase A3	LQREATNPPVIQEEKPKKKKKAQEDL		26	5	18.649	11439.2		609.946	0.8683	TIMS0616_IT2500_CH2_CE30_60_01	TIMS0616_IT2500_CH2_CE30_60
P61604	HSPE1	10 kDa heat shock protein, mitochondrial	DRVLVERSAA		10	2	14.326	18214.1		558.311	0.8657	TIMS0616_IT2500_CH2_CE30_60_01	TIMS0616_IT2500_CH2_CE30_60
P05787	KRT8	Keratin, type II cytoskeletal 8	VLIKKDVDE		9	2	15.595	48353.7		529.807	0.8792	TIMS0616_IT2500_CH2_CE30_60_01	TIMS0616_IT2500_CH2_CE30_60
P14625	HSP90B1	Endoplasmin	GVIEDHSNRTRL		12	3	16.164	52506.7		466.246	0.7716	TIMS0616_IT2500_CH2_CE30_60_01	TIMS0616_IT2500_CH2_CE30_60
P30101	PDIA3	Protein disulfide-isomerase A3	LQREATNPPVIQEEKPKKKKKAQEDL		26	5	23.538	12142.9		609.947	0.8732	TIMS0616_IT2500_CH2_CE30_60_01	TIMS0616_IT2500_CH2_CE30_60
P02769	ALB	Serum albumin	KECCDKPLL	KEC[160]C[160]DKPLL	9	2	19.836	15454	3C(Carbamidomethyl (C)),4C(Carbamidomethyl (C))	581.783	0.9049	TIMS0616_IT2500_CH2_CE30_60_01	TIMS0616_IT2500_CH2_CE30_60
P10809	HSPD1	60 kDa heat shock protein, mitochondrial	ANAHRKPLVII		11	3	14.142	107786		411.26	0.7283	TIMS0616_IT2500_CH2_CE30_60_01	TIMS0616_IT2500_CH2_CE30_60
P10809	HSPD1	60 kDa heat shock protein, mitochondrial	VKAPGFGDNRKNQLKD		16	3	20.151	19454.5		596.324	0.8181	TIMS0616_IT2500_CH2_CE30_60_01	TIMS0616_IT2500_CH2_CE30_60
P10809	HSPD1	60 kDa heat shock protein, mitochondrial	IANAHRKPLVI		11	2	21.129	25359.6		616.385	0.9385	TIMS0616_IT2500_CH2_CE30_60_01	TIMS0616_IT2500_CH2_CE30_60
P07437	TUBB	Tubulin beta chain	LNVQNKNSSY		10	2	16.494	26036.9		583.795	0.8618	TIMS0616_IT2500_CH2_CE30_60_01	TIMS0616_IT2500_CH2_CE30_60
P07437	TUBB	Tubulin beta chain	LNVQNKNSSY		10	2	17.918	26973.5		583.792	0.8653	TIMS0616_IT2500_CH2_CE30_60_01	TIMS0616_IT2500_CH2_CE30_60
P68104	EEF1A1	Elongation factor 1-alpha 1	KEKIDRRSGKKLEDGPKFLKSGD		23	4	24.62	11500.2		658.618	0.9122	TIMS0616_IT2500_CH2_CE30_60_01	TIMS0616_IT2500_CH2_CE30_60
P51149	RAB7A	Ras-related protein Rab-7a	GNKIDLENRQVATKRAQA		18	4	15.69	23736.8		503.779	0.7976	TIMS0616_IT2500_CH2_CE30_60_01	TIMS0616_IT2500_CH2_CE30_60
P35221	CTNNA1	Catenin alpha-1	FKEQWEKQ		8	2	15.471	8109.46		561.78	0.8531	TIMS0616_IT2500_CH2_CE30_60_01	TIMS0616_IT2500_CH2_CE30_60
P0DMV8	HSPA1A	Heat shock 70 kDa protein 1A	GAQGPKGGSGSGPTIE		16	2	24.683	28280.1		700.343	0.9474	TIMS0616_IT2500_CH2_CE30_60_01	TIMS0616_IT2500_CH2_CE30_60
P19338	NCL	Nucleolin	IKLEKPKGKDSKKERDARTLL		21	5	16.053	153038		491.497	0.817	TIMS0616_IT2500_CH2_CE30_60_01	TIMS0616_IT2500_CH2_CE30_60
P62424	RPL7A	60S ribosomal protein L7a	TQVNSEDKGAL		11	2	13.951	12812.9		581.291	0.8982	TIMS0616_IT2500_CH2_CE30_60_01	TIMS0616_IT2500_CH2_CE30_60
P25205	MCM3	DNA replication licensing factor MCM3	VDKAKPGDRVQVVGT		15	3	15.356	6790.72		523.631	0.754	TIMS0616_IT2500_CH2_CE30_60_01	TIMS0616_IT2500_CH2_CE30_60
P10809	HSPD1	60 kDa heat shock protein, mitochondrial	LSEKKISSIQ		10	2	18.077	63255.8		566.831	0.9119	TIMS0616_IT2500_CH2_CE30_60_01	TIMS0616_IT2500_CH2_CE30_60
P19338	NCL	Nucleolin	IKLEKPKGKDSKKERDARTLL		21	4	34.833	32929.3		614.115	0.9347	TIMS0616_IT2500_CH2_CE30_60_01	TIMS0616_IT2500_CH2_CE30_60
P19338	NCL	Nucleolin	IKLEKPKGKDSKKERDARTLL		21	5	14.31	16737.8		491.497	0.8332	TIMS0616_IT2500_CH2_CE30_60_01	TIMS0616_IT2500_CH2_CE30_60
P06733	ENO1	Alpha-enolase	KIHAREIF		8	2	10.442	18212.4		507.297	0.8408	TIMS0616_IT2500_CH2_CE30_60_01	TIMS0616_IT2500_CH2_CE30_60
P19338	NCL	Nucleolin	IKLEKPKGKDSKKERDARTLL		21	4	22.545	37373.6		614.116	0.9379	TIMS0616_IT2500_CH2_CE30_60_01	TIMS0616_IT2500_CH2_CE30_60
P07737	PFN1	Profilin-1	NVTVTKTDKTL		11	2	22.805	22872.9		610.351	0.9366	TIMS0616_IT2500_CH2_CE30_60_01	TIMS0616_IT2500_CH2_CE30_60
P19338	NCL	Nucleolin	IKLEKPKGKDSKKERDARTLL		21	4	18.569	36112.8		614.116	0.9379	TIMS0616_IT2500_CH2_CE30_60_01	TIMS0616_IT2500_CH2_CE30_60
P02545	LMNA	Prelamin-A/C	LRRVDAENRLQT		12	3	15.225	14351.3		490.941	0.7789	TIMS0616_IT2500_CH2_CE30_60_01	TIMS0616_IT2500_CH2_CE30_60
P10809	HSPD1	60 kDa heat shock protein, mitochondrial	LSEKKISSIQ		10	2	21.623	69564.5		566.832	0.9103	TIMS0616_IT2500_CH2_CE30_60_01	TIMS0616_IT2500_CH2_CE30_60
P19338	NCL	Nucleolin	IKLEKPKGKDSKKERDARTLL		21	4	23.521	43920		614.12	0.9371	TIMS0616_IT2500_CH2_CE30_60_01	TIMS0616_IT2500_CH2_CE30_60
P63162	SNRPN	Small nuclear ribonucleoprotein-associated protein N	AGPVRGVGGPSQQ		13	2	29.272	9107.98		605.322	0.858	TIMS0616_IT2500_CH2_CE30_60_01	TIMS0616_IT2500_CH2_CE30_60
Q03252	LMNB2	Lamin-B2	AAALSDKRGLESD		13	3	15.693	8379.86		444.897	0.715	TIMS0616_IT2500_CH2_CE30_60_01	TIMS0616_IT2500_CH2_CE30_60
P25705	ATP5F1A	ATP synthase subunit alpha, mitochondrial	LKQGQYSPMA	LKQGQYSPM[147]A	10	2	17.44	25526.4	9M(Oxidation (M))	569.783	0.8641	TIMS0616_IT2500_CH2_CE30_60_01	TIMS0616_IT2500_CH2_CE30_60
P23526	AHCY	Adenosylhomocysteinase	AAWGRKALD		9	2	18.643	23102.4		494.272	0.8444	TIMS0616_IT2500_CH2_CE30_60_01	TIMS0616_IT2500_CH2_CE30_60
P25705	ATP5F1A	ATP synthase subunit alpha, mitochondrial	LKQGQYSPMA	LKQGQYSPM[147]A	10	2	14.778	26911.3	9M(Oxidation (M))	569.783	0.861	TIMS0616_IT2500_CH2_CE30_60_01	TIMS0616_IT2500_CH2_CE30_60
P02769	ALB	Serum albumin	KADEKKFWGKY		11	3	17.173	40207.8		467.25	0.7608	TIMS0616_IT2500_CH2_CE30_60_01	TIMS0616_IT2500_CH2_CE30_60
P29034	S100A2	Protein S100-A2	FQGCPDRP	FQGC[160]PDRP	8	2	13.544	20893.8	4C(Carbamidomethyl (C))	488.718	0.7913	TIMS0616_IT2500_CH2_CE30_60_01	TIMS0616_IT2500_CH2_CE30_60
P38646	HSPA9	Stress-70 protein, mitochondrial	FGRAPSKAVNPDE		13	3	14.008	19442.6		463.237	0.7491	TIMS0616_IT2500_CH2_CE30_60_01	TIMS0616_IT2500_CH2_CE30_60
P29034	S100A2	Protein S100-A2	FQGCPDRP	FQGC[160]PDRP	8	2	15.19	22303.1	4C(Carbamidomethyl (C))	488.718	0.7924	TIMS0616_IT2500_CH2_CE30_60_01	TIMS0616_IT2500_CH2_CE30_60
O75947	ATP5PD	ATP synthase subunit d, mitochondrial	YKANVAKAGL		10	2	19.227	15792.9		517.802	0.8551	TIMS0616_IT2500_CH2_CE30_60_01	TIMS0616_IT2500_CH2_CE30_60
P04406	GAPDH	Glyceraldehyde-3-phosphate dehydrogenase	NSDTHSSTFDAGAG		14	2	17.185	11506.4		683.776	0.9324	TIMS0616_IT2500_CH2_CE30_60_01	TIMS0616_IT2500_CH2_CE30_60
P62937	PPIA	Peptidyl-prolyl cis-trans isomerase A	FADKVPKTAEN		11	2	18.38	40429.1		610.317	0.9106	TIMS0616_IT2500_CH2_CE30_60_01	TIMS0616_IT2500_CH2_CE30_60
P36957	DLST	Dihydrolipoyllysine-residue succinyltransferase component of 2-oxoglutarate dehydrogenase complex, mitochondrial	AVIDDTTKE		9	2	14.479	20384.9		496.248	0.8072	TIMS0616_IT2500_CH2_CE30_60_01	TIMS0616_IT2500_CH2_CE30_60
P09651	HNRNPA1	Heterogeneous nuclear ribonucleoprotein A1	NARPHKVDGRVVEPKRAVSREDSQRPGAHL		30	5	19.566	15196.2		673.167	0.9241	TIMS0616_IT2500_CH2_CE30_60_01	TIMS0616_IT2500_CH2_CE30_60
P06733	ENO1	Alpha-enolase	KVNQIGSVT		9	2	12.084	18172.2		473.273	0.7929	TIMS0616_IT2500_CH2_CE30_60_01	TIMS0616_IT2500_CH2_CE30_60
P50991	CCT4	T-complex protein 1 subunit delta	KIDDVVNTR		9	2	14.608	23319.8		530.291	0.8486	TIMS0616_IT2500_CH2_CE30_60_01	TIMS0616_IT2500_CH2_CE30_60
P26641	EEF1G	Elongation factor 1-gamma	ELRGSTPEAAAQ		12	2	16.1	12066.4		615.307	0.8993	TIMS0616_IT2500_CH2_CE30_60_01	TIMS0616_IT2500_CH2_CE30_60
P13667	PDIA4	Protein disulfide-isomerase A4	IEEHATKLSRTKEEL		15	3	21.762	9259.76		595.321	0.8914	TIMS0616_IT2500_CH2_CE30_60_01	TIMS0616_IT2500_CH2_CE30_60
P38117	ETFB	Electron transfer flavoprotein subunit beta	VKRVIDY		7	2	15.39	11655.6		446.766	0.7964	TIMS0616_IT2500_CH2_CE30_60_01	TIMS0616_IT2500_CH2_CE30_60
P12814	ACTN1	Alpha-actinin-1	EDQLSHLRQ		9	2	18.051	18352.9		563.285	0.9036	TIMS0616_IT2500_CH2_CE30_60_01	TIMS0616_IT2500_CH2_CE30_60
P36542	ATP5F1C	ATP synthase subunit gamma, mitochondrial	KTEEKPIF		8	2	17.042	10072.1		496.275	0.8135	TIMS0616_IT2500_CH2_CE30_60_01	TIMS0616_IT2500_CH2_CE30_60
P60174	TPI1	Triosephosphate isomerase	AIGTGKTATPQQAQE		15	2	27.546	16277.1		750.883	0.9943	TIMS0616_IT2500_CH2_CE30_60_01	TIMS0616_IT2500_CH2_CE30_60
O14950	MYL12B	Myosin regulatory light chain 12B	YREAPIDKKGNF		12	3	14.355	9372.77		479.918	0.7871	TIMS0616_IT2500_CH2_CE30_60_01	TIMS0616_IT2500_CH2_CE30_60
P05783	KRT18	Keratin, type I cytoskeletal 18	AGAGGSGSRISV		12	2	15.977	9743.09		509.767	0.8163	TIMS0616_IT2500_CH2_CE30_60_01	TIMS0616_IT2500_CH2_CE30_60
Q08211	DHX9	ATP-dependent RNA helicase A	FIQNDRAAECN	FIQNDRAAEC[160]N	11	2	20.773	10015.3	10C(Carbamidomethyl (C))	669.297	0.9328	TIMS0616_IT2500_CH2_CE30_60_01	TIMS0616_IT2500_CH2_CE30_60
P99999	CYCS	Cytochrome c	KGGKHKTGPNLHGLF		15	3	18.174	13841		530.968	0.7715	TIMS0616_IT2500_CH2_CE30_60_01	TIMS0616_IT2500_CH2_CE30_60
P60709	ACTB	Actin, cytoplasmic 1	PSIVGRPRHQGVM		13	3	13.246	124326		478.596	0.7443	TIMS0616_IT2500_CH2_CE30_60_01	TIMS0616_IT2500_CH2_CE30_60
P60709	ACTB	Actin, cytoplasmic 1	PSIVGRPRHQGVM		13	3	18.778	133667		478.597	0.7441	TIMS0616_IT2500_CH2_CE30_60_01	TIMS0616_IT2500_CH2_CE30_60
P31930	UQCRC1	Cytochrome b-c1 complex subunit 1, mitochondrial	AAAGGVEHQQL		11	2	14.204	18874.8		540.775	0.8713	TIMS0616_IT2500_CH2_CE30_60_01	TIMS0616_IT2500_CH2_CE30_60
P05787	KRT8	Keratin, type II cytoskeletal 8	IKTLNNKF		8	2	16.922	51675.9		489.291	0.8312	TIMS0616_IT2500_CH2_CE30_60_01	TIMS0616_IT2500_CH2_CE30_60
P05787	KRT8	Keratin, type II cytoskeletal 8	EAALQRAKQDM		11	2	24.3	17804.9		630.822	0.9411	TIMS0616_IT2500_CH2_CE30_60_01	TIMS0616_IT2500_CH2_CE30_60
P68104	EEF1A1	Elongation factor 1-alpha 1	KEKIDRRSGKKLEDGPKFLKSGDA		24	5	15.398	23847.5		541.305	0.8637	TIMS0616_IT2500_CH2_CE30_60_01	TIMS0616_IT2500_CH2_CE30_60
P26006	ITGA3	Integrin alpha-3	VSEQQQKLSRL		11	2	21.855	8142.94		658.369	0.9758	TIMS0616_IT2500_CH2_CE30_60_01	TIMS0616_IT2500_CH2_CE30_60
P10809	HSPD1	60 kDa heat shock protein, mitochondrial	NRLKVGLQ		8	2	12.955	25006.5		464.288	0.8131	TIMS0616_IT2500_CH2_CE30_60_01	TIMS0616_IT2500_CH2_CE30_60
P10599	TXN	Thioredoxin	VKQIESKTAF		10	2	20.719	21253.1		575.827	0.8745	TIMS0616_IT2500_CH2_CE30_60_01	TIMS0616_IT2500_CH2_CE30_60
P30040	ERP29	Endoplasmic reticulum resident protein 29	YKVIPKSKF		9	3	12.982	11045		370.562	0.7517	TIMS0616_IT2500_CH2_CE30_60_01	TIMS0616_IT2500_CH2_CE30_60
P78527	PRKDC	DNA-dependent protein kinase catalytic subunit	VELKKAALS		9	2	13.241	85536.5		479.799	0.8514	TIMS0616_IT2500_CH2_CE30_60_01	TIMS0616_IT2500_CH2_CE30_60
P11234	RALB	Ras-related protein Ral-B	VGSGGVGKSAL		11	2	13.061	9956.77		466.263	0.7965	TIMS0616_IT2500_CH2_CE30_60_01	TIMS0616_IT2500_CH2_CE30_60
Q13151	HNRNPA0	Heterogeneous nuclear ribonucleoprotein A0	AASPHAVDGNTVE		13	2	16.8	12229.9		634.3	0.9103	TIMS0616_IT2500_CH2_CE30_60_01	TIMS0616_IT2500_CH2_CE30_60
P25705	ATP5F1A	ATP synthase subunit alpha, mitochondrial	IKEGDIVKRTGA		12	3	14.468	30975.4		429.585	0.7511	TIMS0616_IT2500_CH2_CE30_60_01	TIMS0616_IT2500_CH2_CE30_60
P60709	ACTB	Actin, cytoplasmic 1	IKEKLCY	IKEKLC[160]Y	7	2	15.563	100462	6C(Carbamidomethyl (C))	477.259	0.8099	TIMS0616_IT2500_CH2_CE30_60_01	TIMS0616_IT2500_CH2_CE30_60
P14618	PKM	Pyruvate kinase PKM	VELKKGATL		9	2	15.827	90575.2		479.8	0.8514	TIMS0616_IT2500_CH2_CE30_60_01	TIMS0616_IT2500_CH2_CE30_60
O96008	TOMM40	Mitochondrial import receptor subunit TOM40 homolog	AIQTQQSKF		9	2	13.99	23331.4		525.782	0.8363	TIMS0616_IT2500_CH2_CE30_60_01	TIMS0616_IT2500_CH2_CE30_60
P25705	ATP5F1A	ATP synthase subunit alpha, mitochondrial	IKEGDIVKRTGA		12	2	27.345	8688.44		643.87	0.9528	TIMS0616_IT2500_CH2_CE30_60_01	TIMS0616_IT2500_CH2_CE30_60
P14866	HNRNPL	Heterogeneous nuclear ribonucleoprotein L	KIEYAKPTRL		10	3	13.802	35215.5		406.912	0.7931	TIMS0616_IT2500_CH2_CE30_60_01	TIMS0616_IT2500_CH2_CE30_60
P60709	ACTB	Actin, cytoplasmic 1	LMKILTERG	LM[147]KILTERG	9	2	13.102	13947.3	2M(Oxidation (M))	538.81	0.8717	TIMS0616_IT2500_CH2_CE30_60_01	TIMS0616_IT2500_CH2_CE30_60
Q14697	GANAB	Neutral alpha-glucosidase AB	LVHPVSDSGAHGVQ		14	3	19.552	38875.6		468.24	0.7436	TIMS0616_IT2500_CH2_CE30_60_01	TIMS0616_IT2500_CH2_CE30_60
Q14697	GANAB	Neutral alpha-glucosidase AB	LVHPVSDSGAHGVQ		14	2	35.524	21799.8		701.855	0.9608	TIMS0616_IT2500_CH2_CE30_60_01	TIMS0616_IT2500_CH2_CE30_60
P08238	HSP90AB1	Heat shock protein HSP 90-beta	YVSRMKETQKSIY		13	3	20.122	31324.5		544.952	0.7891	TIMS0616_IT2500_CH2_CE30_60_01	TIMS0616_IT2500_CH2_CE30_60
P60709	ACTB	Actin, cytoplasmic 1	LMKILTERG	LM[147]KILTERG	9	2	15.021	14256.8	2M(Oxidation (M))	538.811	0.8727	TIMS0616_IT2500_CH2_CE30_60_01	TIMS0616_IT2500_CH2_CE30_60
P39656	DDOST	Dolichyl-diphosphooligosaccharide--protein glycosyltransferase 48 kDa subunit	IAGLQARNNA		10	2	14.256	16369.4		514.284	0.8256	TIMS0616_IT2500_CH2_CE30_60_01	TIMS0616_IT2500_CH2_CE30_60
P25705	ATP5F1A	ATP synthase subunit alpha, mitochondrial	LSHVVSQHQAL		11	2	16.515	10487.9		609.833	0.9196	TIMS0616_IT2500_CH2_CE30_60_01	TIMS0616_IT2500_CH2_CE30_60
P25705	ATP5F1A	ATP synthase subunit alpha, mitochondrial	LSHVVSQHQAL		11	2	18.142	9668.3		609.831	0.9182	TIMS0616_IT2500_CH2_CE30_60_01	TIMS0616_IT2500_CH2_CE30_60
Q15717	ELAVL1	ELAV-like protein 1	AANPNQNKNVAL		12	2	23.654	23947.6		627.334	0.9234	TIMS0616_IT2500_CH2_CE30_60_01	TIMS0616_IT2500_CH2_CE30_60
P62826	RAN	GTP-binding nuclear protein Ran	VGDGGTGKTTF		11	2	17.339	44955.7		520.256	0.8263	TIMS0616_IT2500_CH2_CE30_60_01	TIMS0616_IT2500_CH2_CE30_60
P04080	CSTB	Cystatin-B	KSQVVAGTNY		10	2	21.301	22226.3		533.779	0.8356	TIMS0616_IT2500_CH2_CE30_60_01	TIMS0616_IT2500_CH2_CE30_60
P04080	CSTB	Cystatin-B	KSQVVAGTNY		10	2	16.42	24126.1		533.78	0.8389	TIMS0616_IT2500_CH2_CE30_60_01	TIMS0616_IT2500_CH2_CE30_60
P61604	HSPE1	10 kDa heat shock protein, mitochondrial	DRVLVERSAAE		11	2	12.687	9766.77		622.833	0.919	TIMS0616_IT2500_CH2_CE30_60_01	TIMS0616_IT2500_CH2_CE30_60
P00338	LDHA	L-lactate dehydrogenase A chain	ERLGVHPLSCHG	ERLGVHPLSC[160]HG	12	3	13.039	17804	10C(Carbamidomethyl (C))	454.563	0.7991	TIMS0616_IT2500_CH2_CE30_60_01	TIMS0616_IT2500_CH2_CE30_60
Q15459	SF3A1	Splicing factor 3A subunit 1	VARNGPEF		8	2	11.64	11454.9		445.233	0.7923	TIMS0616_IT2500_CH2_CE30_60_01	TIMS0616_IT2500_CH2_CE30_60
P60709	ACTB	Actin, cytoplasmic 1	MKILTERGYS	M[147]KILTERGYS	10	2	17.54	73518.9	1M(Oxidation (M))	607.317	0.9206	TIMS0616_IT2500_CH2_CE30_60_01	TIMS0616_IT2500_CH2_CE30_60
Q16576	RBBP7	Histone-binding protein RBBP7	GSVTGKIECE	GSVTGKIEC[160]E	10	2	23.33	16335.4	9C(Carbamidomethyl (C))	540.255	0.841	TIMS0616_IT2500_CH2_CE30_60_01	TIMS0616_IT2500_CH2_CE30_60
P60709	ACTB	Actin, cytoplasmic 1	MKILTERGYS	M[147]KILTERGYS	10	2	17.814	0	1M(Oxidation (M))	607.318	0.9072	TIMS0616_IT2500_CH2_CE30_60_01	TIMS0616_IT2500_CH2_CE30_60
P36957	DLST	Dihydrolipoyllysine-residue succinyltransferase component of 2-oxoglutarate dehydrogenase complex, mitochondrial	PVIRNVE		7	2	13.825	32587.8		413.741	0.7607	TIMS0616_IT2500_CH2_CE30_60_01	TIMS0616_IT2500_CH2_CE30_60
P36957	DLST	Dihydrolipoyllysine-residue succinyltransferase component of 2-oxoglutarate dehydrogenase complex, mitochondrial	PVIRNVE		7	2	10.275	35013.6		413.744	0.7598	TIMS0616_IT2500_CH2_CE30_60_01	TIMS0616_IT2500_CH2_CE30_60
P08670	VIM	Vimentin	QDVDNASLAR		10	2	18.964	10421		544.766	0.8444	TIMS0616_IT2500_CH2_CE30_60_01	TIMS0616_IT2500_CH2_CE30_60
P14625	HSP90B1	Endoplasmin	VKNLGTIAKSGTSE		14	2	27.661	10451.5		702.889	0.9813	TIMS0616_IT2500_CH2_CE30_60_01	TIMS0616_IT2500_CH2_CE30_60
P19338	NCL	Nucleolin	AKNLPYKVTQ		10	2	18.556	9511.11		581.334	0.8802	TIMS0616_IT2500_CH2_CE30_60_01	TIMS0616_IT2500_CH2_CE30_60
P14625	HSP90B1	Endoplasmin	VKNLGTIAKSGTSE		14	3	13.607	12633.1		468.927	0.7265	TIMS0616_IT2500_CH2_CE30_60_01	TIMS0616_IT2500_CH2_CE30_60
P31949	S100A11	Protein S100-A11	FTKNQKDPGVL		11	2	15.356	7019.66		623.84	0.9486	TIMS0616_IT2500_CH2_CE30_60_01	TIMS0616_IT2500_CH2_CE30_60
P50213	IDH3A	Isocitrate dehydrogenase [NAD] subunit alpha, mitochondrial	FDHAARIEA		9	2	12.477	13225.6		515.256	0.8332	TIMS0616_IT2500_CH2_CE30_60_01	TIMS0616_IT2500_CH2_CE30_60
Q6NZI2	CAVIN1	Caveolae-associated protein 1	ERQAGQIKKLEVNE		14	3	21.807	19132.9		547.967	0.8103	TIMS0616_IT2500_CH2_CE30_60_01	TIMS0616_IT2500_CH2_CE30_60
Q6NZI2	CAVIN1	Caveolae-associated protein 1	ERQAGQIKKLEVNE		14	3	14.12	19682.9		547.965	0.8322	TIMS0616_IT2500_CH2_CE30_60_01	TIMS0616_IT2500_CH2_CE30_60
P30049	ATP5F1D	ATP synthase subunit delta, mitochondrial	VVVHAEDGTTSKY		13	3	19.701	20425.6		469.234	0.7555	TIMS0616_IT2500_CH2_CE30_60_01	TIMS0616_IT2500_CH2_CE30_60
P11021	HSPA5	Endoplasmic reticulum chaperone BiP	IGDAAKNQL		9	2	15.316	40530.2		465.256	0.7963	TIMS0616_IT2500_CH2_CE30_60_01	TIMS0616_IT2500_CH2_CE30_60
P14618	PKM	Pyruvate kinase PKM	AMNVGKARGF		10	2	13.945	7372.8		525.775	0.8851	TIMS0616_IT2500_CH2_CE30_60_01	TIMS0616_IT2500_CH2_CE30_60
P62913	RPL11	60S ribosomal protein L11	ILEKGLKVRE		10	3	13.779	25100		395.584	0.7793	TIMS0616_IT2500_CH2_CE30_60_01	TIMS0616_IT2500_CH2_CE30_60
P30049	ATP5F1D	ATP synthase subunit delta, mitochondrial	VVVHAEDGTTSKY		13	2	22.507	10949.7		703.351	0.9921	TIMS0616_IT2500_CH2_CE30_60_01	TIMS0616_IT2500_CH2_CE30_60
P68104	EEF1A1	Elongation factor 1-alpha 1	RVETGVLKPGM	RVETGVLKPGM[147]	11	2	12.447	16423.2	11M(Oxidation (M))	601.83	0.9106	TIMS0616_IT2500_CH2_CE30_60_01	TIMS0616_IT2500_CH2_CE30_60
P14618	PKM	Pyruvate kinase PKM	IGPASRSVET		10	2	13.342	26288.4		508.771	0.8295	TIMS0616_IT2500_CH2_CE30_60_01	TIMS0616_IT2500_CH2_CE30_60
P60709	ACTB	Actin, cytoplasmic 1	PSIVGRPRHQGVMVG	PSIVGRPRHQGVM[147]VG	15	3	15.011	29792.7	13M(Oxidation (M))	535.96	0.7715	TIMS0616_IT2500_CH2_CE30_60_01	TIMS0616_IT2500_CH2_CE30_60
P11021	HSPA5	Endoplasmic reticulum chaperone BiP	IGDAAKNQL		9	2	18.146	41747.6		465.255	0.803	TIMS0616_IT2500_CH2_CE30_60_01	TIMS0616_IT2500_CH2_CE30_60
P07737	PFN1	Profilin-1	LRTKSTGGAPTF		12	2	18.922	21363.3		618.34	0.9189	TIMS0616_IT2500_CH2_CE30_60_01	TIMS0616_IT2500_CH2_CE30_60
P68104	EEF1A1	Elongation factor 1-alpha 1	RVETGVLKPGM	RVETGVLKPGM[147]	11	2	14.151	18424.4	11M(Oxidation (M))	601.833	0.934	TIMS0616_IT2500_CH2_CE30_60_01	TIMS0616_IT2500_CH2_CE30_60
P60709	ACTB	Actin, cytoplasmic 1	PSIVGRPRHQGVMVG	PSIVGRPRHQGVM[147]VG	15	3	11.537	18441.5	13M(Oxidation (M))	535.958	0.8064	TIMS0616_IT2500_CH2_CE30_60_01	TIMS0616_IT2500_CH2_CE30_60
P68104	EEF1A1	Elongation factor 1-alpha 1	RVETGVLKPGM	RVETGVLKPGM[147]	11	2	14.754	25392.7	11M(Oxidation (M))	601.828	0.9399	TIMS0616_IT2500_CH2_CE30_60_01	TIMS0616_IT2500_CH2_CE30_60
P25786	PSMA1	Proteasome subunit alpha type-1	VALKRAQSEL		10	2	13.634	13710.1		557.832	0.9121	TIMS0616_IT2500_CH2_CE30_60_01	TIMS0616_IT2500_CH2_CE30_60
P25786	PSMA1	Proteasome subunit alpha type-1	VALKRAQSEL		10	2	15.757	13840.3		557.832	0.9123	TIMS0616_IT2500_CH2_CE30_60_01	TIMS0616_IT2500_CH2_CE30_60
P0DMV8	HSPA1A	Heat shock 70 kDa protein 1A	EVKATAGDTHLGGED		15	2	23.551	11965.8		750.35	0.9992	TIMS0616_IT2500_CH2_CE30_60_01	TIMS0616_IT2500_CH2_CE30_60
P29692	EEF1D	Elongation factor 1-delta	VAKSSIL		7	2	10.117	20335.8		359.23	0.7402	TIMS0616_IT2500_CH2_CE30_60_01	TIMS0616_IT2500_CH2_CE30_60
P13646	KRT13	Keratin, type I cytoskeletal 13	IQTSKTEITE		10	2	21.205	25400.2		575.302	0.8567	TIMS0616_IT2500_CH2_CE30_60_01	TIMS0616_IT2500_CH2_CE30_60
P11021	HSPA5	Endoplasmic reticulum chaperone BiP	FRSTMKPVQKVLE	FRSTM[147]KPVQKVLE	13	3	18.194	13663	5M(Oxidation (M))	526.957	0.7898	TIMS0616_IT2500_CH2_CE30_60_01	TIMS0616_IT2500_CH2_CE30_60
P58876	H2BC5	Histone H2B type 1-D	ERIAGEASRL		10	2	14.542	54535.1		551.301	0.8521	TIMS0616_IT2500_CH2_CE30_60_01	TIMS0616_IT2500_CH2_CE30_60
P05787	KRT8	Keratin, type II cytoskeletal 8	QSLAGKHGDDLRRTKTEISE		20	3	19.705	15694.6		747.723	0.9562	TIMS0616_IT2500_CH2_CE30_60_01	TIMS0616_IT2500_CH2_CE30_60
O95831	AIFM1	Apoptosis-inducing factor 1, mitochondrial	IDRAGAEVKSRTTL		14	3	21.866	7172.28		506.285	0.8379	TIMS0616_IT2500_CH2_CE30_60_01	TIMS0616_IT2500_CH2_CE30_60
P05787	KRT8	Keratin, type II cytoskeletal 8	VLIKKDVDEA		10	2	16.719	9883.22		565.325	0.911	TIMS0616_IT2500_CH2_CE30_60_01	TIMS0616_IT2500_CH2_CE30_60
P12814	ACTN1	Alpha-actinin-1	YHAFSGAQKAETAA		14	2	23.325	7996.53		726.35	0.979	TIMS0616_IT2500_CH2_CE30_60_01	TIMS0616_IT2500_CH2_CE30_60
P12814	ACTN1	Alpha-actinin-1	YHAFSGAQKAETAA		14	3	15.81	16943.8		484.57	0.7317	TIMS0616_IT2500_CH2_CE30_60_01	TIMS0616_IT2500_CH2_CE30_60
Q13838	DDX39B	Spliceosome RNA helicase DDX39B	VETAAGGDGAEAPAKKDVKGSY		22	3	30.755	8074.18		707.686	0.957	TIMS0616_IT2500_CH2_CE30_60_01	TIMS0616_IT2500_CH2_CE30_60
P58876	H2BC5	Histone H2B type 1-D	ERIAGEASRL		10	2	13.172	59777.3		551.304	0.856	TIMS0616_IT2500_CH2_CE30_60_01	TIMS0616_IT2500_CH2_CE30_60
P60709	ACTB	Actin, cytoplasmic 1	AGFAGDDAPR		10	2	15.447	21622.1		488.728	0.8301	TIMS0616_IT2500_CH2_CE30_60_01	TIMS0616_IT2500_CH2_CE30_60
Q9UL25	RAB21	Ras-related protein Rab-21	AAAGGGGGGAAAAGRA	n[43]AAAGGGGGGAAAAGRA	16	2	40.763	15825.6	N-term(Acetyl (Protein N-term))	592.793	0.9869	TIMS0616_IT2500_CH2_CE30_60_01	TIMS0616_IT2500_CH2_CE30_60
P08729	KRT7	Keratin, type II cytoskeletal 7	EAKVDALND		9	2	11.67	38424.1		487.742	0.8041	TIMS0616_IT2500_CH2_CE30_60_01	TIMS0616_IT2500_CH2_CE30_60
P22314	UBA1	Ubiquitin-like modifier-activating enzyme 1	FKQPAENVNQ		10	2	14.559	15751.2		587.796	0.8739	TIMS0616_IT2500_CH2_CE30_60_01	TIMS0616_IT2500_CH2_CE30_60
P08238	HSP90AB1	Heat shock protein HSP 90-beta	DKKVEKVTISNRL		13	3	28.556	108736		510.64	0.8079	TIMS0616_IT2500_CH2_CE30_60_01	TIMS0616_IT2500_CH2_CE30_60
P22314	UBA1	Ubiquitin-like modifier-activating enzyme 1	FKQPAENVNQ		10	2	17.278	16481.6		587.796	0.8742	TIMS0616_IT2500_CH2_CE30_60_01	TIMS0616_IT2500_CH2_CE30_60
P08238	HSP90AB1	Heat shock protein HSP 90-beta	DKKVEKVTISNRL		13	4	13.669	39218.1		383.232	0.7318	TIMS0616_IT2500_CH2_CE30_60_01	TIMS0616_IT2500_CH2_CE30_60
P04406	GAPDH	Glyceraldehyde-3-phosphate dehydrogenase	GYTEHQVVSSD		11	2	13.431	11390.2		611.271	0.904	TIMS0616_IT2500_CH2_CE30_60_01	TIMS0616_IT2500_CH2_CE30_60
P08238	HSP90AB1	Heat shock protein HSP 90-beta	DKKVEKVTISNRL		13	3	24.421	113129		510.637	0.8068	TIMS0616_IT2500_CH2_CE30_60_01	TIMS0616_IT2500_CH2_CE30_60
P54886	ALDH18A1	Delta-1-pyrroline-5-carboxylate synthase	LVRDIQ		6	2	12.376	30974.2		372.225	0.7261	TIMS0616_IT2500_CH2_CE30_60_01	TIMS0616_IT2500_CH2_CE30_60
P54886	ALDH18A1	Delta-1-pyrroline-5-carboxylate synthase	LVRDIQ		6	2	12.551	32626.1		372.224	0.7256	TIMS0616_IT2500_CH2_CE30_60_01	TIMS0616_IT2500_CH2_CE30_60
P27824	CANX	Calnexin	KTYFTDKKTHLYT		13	3	20.111	12089.3		549.291	0.796	TIMS0616_IT2500_CH2_CE30_60_01	TIMS0616_IT2500_CH2_CE30_60
P00387	CYB5R3	NADH-cytochrome b5 reductase 3	LVYQGKGKF		9	2	15.748	12456.7		520.3	0.8774	TIMS0616_IT2500_CH2_CE30_60_01	TIMS0616_IT2500_CH2_CE30_60
Q6FI13	H2AC18	Histone H2A type 2-A	AIRNDEEL		8	2	12.67	0		480.744	0.7989	TIMS0616_IT2500_CH2_CE30_60_01	TIMS0616_IT2500_CH2_CE30_60
P08729	KRT7	Keratin, type II cytoskeletal 7	EIDNIKNQRAKL		12	3	14.076	54790.9		481.276	0.7949	TIMS0616_IT2500_CH2_CE30_60_01	TIMS0616_IT2500_CH2_CE30_60
P07954	FH	Fumarate hydratase, mitochondrial	LGSGPRSGLGE		11	2	15.288	15910.8		515.27	0.8376	TIMS0616_IT2500_CH2_CE30_60_01	TIMS0616_IT2500_CH2_CE30_60
P08238	HSP90AB1	Heat shock protein HSP 90-beta	IRGVVDSED		9	2	12.658	107760		495.25	0.8125	TIMS0616_IT2500_CH2_CE30_60_01	TIMS0616_IT2500_CH2_CE30_60
P07954	FH	Fumarate hydratase, mitochondrial	LGSGPRSGLGE		11	2	13.502	15428.9		515.269	0.835	TIMS0616_IT2500_CH2_CE30_60_01	TIMS0616_IT2500_CH2_CE30_60
P10809	HSPD1	60 kDa heat shock protein, mitochondrial	YAKDVKFGAD		10	2	13.151	11183		557.284	0.8645	TIMS0616_IT2500_CH2_CE30_60_01	TIMS0616_IT2500_CH2_CE30_60
P08670	VIM	Vimentin	YRKLLEGEE		9	2	16.201	201758		568.801	0.8855	TIMS0616_IT2500_CH2_CE30_60_01	TIMS0616_IT2500_CH2_CE30_60
P62857	RPS28	40S ribosomal protein S28	ARVTKVLGRTGSQGQCTQV	ARVTKVLGRTGSQGQC[160]TQV	19	3	13.828	18051.8	16C(Carbamidomethyl (C))	682.699	0.8681	TIMS0616_IT2500_CH2_CE30_60_01	TIMS0616_IT2500_CH2_CE30_60
P08238	HSP90AB1	Heat shock protein HSP 90-beta	IRGVVDSED		9	2	10.28	129675		495.248	0.8087	TIMS0616_IT2500_CH2_CE30_60_01	TIMS0616_IT2500_CH2_CE30_60
P04083	ANXA1	Annexin A1	IVKCATSKPAF	IVKC[160]ATSKPAF	11	2	16.943	9044.67	4C(Carbamidomethyl (C))	611.333	0.9255	TIMS0616_IT2500_CH2_CE30_60_01	TIMS0616_IT2500_CH2_CE30_60
P08670	VIM	Vimentin	YRKLLEGEE		9	2	17.961	206732		568.801	0.8842	TIMS0616_IT2500_CH2_CE30_60_01	TIMS0616_IT2500_CH2_CE30_60
P11021	HSPA5	Endoplasmic reticulum chaperone BiP	SETLTRAKF		9	2	17.037	25104.2		526.79	0.8638	TIMS0616_IT2500_CH2_CE30_60_01	TIMS0616_IT2500_CH2_CE30_60
P60709	ACTB	Actin, cytoplasmic 1	VGDEAQSKRGILT		13	2	28.042	55952.2		687.373	0.9705	TIMS0616_IT2500_CH2_CE30_60_01	TIMS0616_IT2500_CH2_CE30_60
P60709	ACTB	Actin, cytoplasmic 1	VGDEAQSKRGILT		13	3	17.633	80125.2		458.583	0.75	TIMS0616_IT2500_CH2_CE30_60_01	TIMS0616_IT2500_CH2_CE30_60
P10412	H1-4	Histone H1.4	ITKAVAASKERSGVSL		16	3	18.826	223288		539.649	0.872	TIMS0616_IT2500_CH2_CE30_60_01	TIMS0616_IT2500_CH2_CE30_60
P10412	H1-4	Histone H1.4	ITKAVAASKERSGVSL		16	3	22.18	223360		539.648	0.8535	TIMS0616_IT2500_CH2_CE30_60_01	TIMS0616_IT2500_CH2_CE30_60
P05141	SLC25A5	ADP/ATP translocase 2	YDEIKKYT		8	2	19.18	21520.6		530.27	0.8465	TIMS0616_IT2500_CH2_CE30_60_01	TIMS0616_IT2500_CH2_CE30_60
P05141	SLC25A5	ADP/ATP translocase 2	YDEIKKYT		8	2	20.298	21362.8		530.271	0.8455	TIMS0616_IT2500_CH2_CE30_60_01	TIMS0616_IT2500_CH2_CE30_60
P22626	HNRNPA2B1	Heterogeneous nuclear ribonucleoproteins A2/B1	VVMRDPASKRSRGFGF	VVM[147]RDPASKRSRGFGF	16	4	12.8	25685.5	3M(Oxidation (M))	457.242	0.7496	TIMS0616_IT2500_CH2_CE30_60_01	TIMS0616_IT2500_CH2_CE30_60
P09211	GSTP1	Glutathione S-transferase P	YGKDQQEAAL		10	2	17.991	43422.3		561.775	0.8696	TIMS0616_IT2500_CH2_CE30_60_01	TIMS0616_IT2500_CH2_CE30_60
Q14247	CTTN	Src substrate cortactin	YQKTVPVE		8	2	13.027	18644.7		482.26	0.8248	TIMS0616_IT2500_CH2_CE30_60_01	TIMS0616_IT2500_CH2_CE30_60
P29401	TKT	Transketolase	SEIFKKEHPDRF		12	3	20.481	28763.9		511.599	0.7736	TIMS0616_IT2500_CH2_CE30_60_01	TIMS0616_IT2500_CH2_CE30_60
P54886	ALDH18A1	Delta-1-pyrroline-5-carboxylate synthase	IVEGKKVGTF		10	2	12.873	11735.9		539.319	0.9169	TIMS0616_IT2500_CH2_CE30_60_01	TIMS0616_IT2500_CH2_CE30_60
Q07955	SRSF1	Serine/arginine-rich splicing factor 1	AVYGRDGYD		9	2	11.571	18602		508.229	0.8248	TIMS0616_IT2500_CH2_CE30_60_01	TIMS0616_IT2500_CH2_CE30_60
P05556	ITGB1	Integrin beta-1	VQKLSENNIQ		10	2	14.172	14656.7		586.818	0.8797	TIMS0616_IT2500_CH2_CE30_60_01	TIMS0616_IT2500_CH2_CE30_60
P05556	ITGB1	Integrin beta-1	VQKLSENNIQ		10	2	13.032	15156.2		586.816	0.8788	TIMS0616_IT2500_CH2_CE30_60_01	TIMS0616_IT2500_CH2_CE30_60
P38646	HSPA9	Stress-70 protein, mitochondrial	FGRAPSKAVNPDEA		14	3	18.538	68663.5		486.917	0.7658	TIMS0616_IT2500_CH2_CE30_60_01	TIMS0616_IT2500_CH2_CE30_60
P09382	LGALS1	Galectin-1	KIKCVAFD	KIKC[160]VAFD	8	2	13.552	30023	4C(Carbamidomethyl (C))	490.766	0.8372	TIMS0616_IT2500_CH2_CE30_60_01	TIMS0616_IT2500_CH2_CE30_60
P09651	HNRNPA1	Heterogeneous nuclear ribonucleoprotein A1	FAKPRNQGGYGGSSSSSSYGSGRRF		25	4	27.439	51850.2		650.063	0.9561	TIMS0616_IT2500_CH2_CE30_60_01	TIMS0616_IT2500_CH2_CE30_60
P09651	HNRNPA1	Heterogeneous nuclear ribonucleoprotein A1	RSHFEQW		7	2	11.062	38721.4		495.231	0.8151	TIMS0616_IT2500_CH2_CE30_60_01	TIMS0616_IT2500_CH2_CE30_60
P05023	ATP1A1	Sodium/potassium-transporting ATPase subunit alpha-1	TNENPLETRN		10	2	16.129	47994.5		594.287	0.8796	TIMS0616_IT2500_CH2_CE30_60_01	TIMS0616_IT2500_CH2_CE30_60
P38646	HSPA9	Stress-70 protein, mitochondrial	FGRAPSKAVNPDEA		14	2	25.336	16269.5		729.87	0.9821	TIMS0616_IT2500_CH2_CE30_60_01	TIMS0616_IT2500_CH2_CE30_60
P56385	ATP5ME	ATP synthase subunit e, mitochondrial	ERRIAAEEKKKQDELKRIARE		21	5	18.094	29464		520.098	0.8002	TIMS0616_IT2500_CH2_CE30_60_01	TIMS0616_IT2500_CH2_CE30_60
P09651	HNRNPA1	Heterogeneous nuclear ribonucleoprotein A1	FAKPRNQGGYGGSSSSSSYGSGRRF		25	5	16.908	21161.9		520.248	0.8452	TIMS0616_IT2500_CH2_CE30_60_01	TIMS0616_IT2500_CH2_CE30_60
P09651	HNRNPA1	Heterogeneous nuclear ribonucleoprotein A1	FAKPRNQGGYGGSSSSSSYGSGRRF		25	4	16.273	65506		650.061	0.9576	TIMS0616_IT2500_CH2_CE30_60_01	TIMS0616_IT2500_CH2_CE30_60
P60709	ACTB	Actin, cytoplasmic 1	VGDEAQSKRGIL		12	2	25.442	28540.4		636.85	0.9405	TIMS0616_IT2500_CH2_CE30_60_01	TIMS0616_IT2500_CH2_CE30_60
Q16629	SRSF7	Serine/arginine-rich splicing factor 7	SRYGRYGGETKV	n[43]SRYGRYGGETKV	12	3	11.968	24136.4	N-term(Acetyl (Protein N-term))	472.242	0.7642	TIMS0616_IT2500_CH2_CE30_60_01	TIMS0616_IT2500_CH2_CE30_60
P50454	SERPINH1	Serpin H1	LVRDTQSGSL		10	2	15.925	9548.79		538.289	0.8516	TIMS0616_IT2500_CH2_CE30_60_01	TIMS0616_IT2500_CH2_CE30_60
P68104	EEF1A1	Elongation factor 1-alpha 1	WKVTRKDGNASGTTL		15	3	19.67	140046		545.293	0.7824	TIMS0616_IT2500_CH2_CE30_60_01	TIMS0616_IT2500_CH2_CE30_60
O14561	NDUFAB1	Acyl carrier protein, mitochondrial	YIADKKDVYE		10	2	15.617	12704.9		622.314	0.9408	TIMS0616_IT2500_CH2_CE30_60_01	TIMS0616_IT2500_CH2_CE30_60
P55072	VCP	Transitional endoplasmic reticulum ATPase	DSIAKARGGNIGDGGGAA		18	3	14.488	24192.7		529.6	0.7715	TIMS0616_IT2500_CH2_CE30_60_01	TIMS0616_IT2500_CH2_CE30_60
P58876	H2BC5	Histone H2B type 1-D	RIAGEASRLAHYNKRSTITSRE		22	5	20.041	32228.1		504.074	0.815	TIMS0616_IT2500_CH2_CE30_60_01	TIMS0616_IT2500_CH2_CE30_60
P05783	KRT18	Keratin, type I cytoskeletal 18	DSMRNLKASL	DSM[147]RNLKASL	10	2	14.154	39866.3	3M(Oxidation (M))	575.798	0.8813	TIMS0616_IT2500_CH2_CE30_60_01	TIMS0616_IT2500_CH2_CE30_60
P14618	PKM	Pyruvate kinase PKM	SKPHSEAGTAF	n[43]SKPHSEAGTAF	11	2	19.611	103144	N-term(Acetyl (Protein N-term))	587.279	0.8716	TIMS0616_IT2500_CH2_CE30_60_01	TIMS0616_IT2500_CH2_CE30_60
P68104	EEF1A1	Elongation factor 1-alpha 1	DKLKAERERGITID		14	3	18.907	85452.6		548.639	0.7812	TIMS0616_IT2500_CH2_CE30_60_01	TIMS0616_IT2500_CH2_CE30_60
P05026	ATP1B1	Sodium/potassium-transporting ATPase subunit beta-1	DVKIEVKS		8	2	13.838	22923.3		459.268	0.7998	TIMS0616_IT2500_CH2_CE30_60_01	TIMS0616_IT2500_CH2_CE30_60
P14618	PKM	Pyruvate kinase PKM	SKPHSEAGTAF	n[43]SKPHSEAGTAF	11	2	14.321	105291	N-term(Acetyl (Protein N-term))	587.279	0.8507	TIMS0616_IT2500_CH2_CE30_60_01	TIMS0616_IT2500_CH2_CE30_60
P05787	KRT8	Keratin, type II cytoskeletal 8	VRTQEKEQIKTLNNKF		16	4	12.292	55747.4		494.776	0.7967	TIMS0616_IT2500_CH2_CE30_60_01	TIMS0616_IT2500_CH2_CE30_60
P27348	YWHAQ	14-3-3 protein theta	IEQKTDTSDKKLQL		14	3	25.756	11598.1		549.638	0.8395	TIMS0616_IT2500_CH2_CE30_60_01	TIMS0616_IT2500_CH2_CE30_60
P27797	CALR	Calreticulin	DERAKIDDPTDSKPED		16	3	15.081	13896.3		610.948	0.8056	TIMS0616_IT2500_CH2_CE30_60_01	TIMS0616_IT2500_CH2_CE30_60
P40939	HADHA	Trifunctional enzyme subunit alpha, mitochondrial	ISSKPGCF	ISSKPGC[160]F	8	2	12.132	22261.3	7C(Carbamidomethyl (C))	448.219	0.7832	TIMS0616_IT2500_CH2_CE30_60_01	TIMS0616_IT2500_CH2_CE30_60
P60709	ACTB	Actin, cytoplasmic 1	EITALAPSTMK	EITALAPSTM[147]K	11	2	17.526	5930.17	10M(Oxidation (M))	589.308	0.9033	TIMS0616_IT2500_CH2_CE30_60_01	TIMS0616_IT2500_CH2_CE30_60
P16144	ITGB4	Integrin beta-4	LAAGCQRESI	LAAGC[160]QRESI	10	2	13.727	11979.8	5C(Carbamidomethyl (C))	552.776	0.8541	TIMS0616_IT2500_CH2_CE30_60_01	TIMS0616_IT2500_CH2_CE30_60
Q9UII2	ATP5IF1	ATPase inhibitor, mitochondrial	ERYFRAQSREQL		12	3	14.627	16571.1		528.275	0.7912	TIMS0616_IT2500_CH2_CE30_60_01	TIMS0616_IT2500_CH2_CE30_60
P62316	SNRPD2	Small nuclear ribonucleoprotein Sm D2	TQSVKNNTQVL		11	2	19.729	42688.6		616.334	0.9021	TIMS0616_IT2500_CH2_CE30_60_01	TIMS0616_IT2500_CH2_CE30_60
P60709	ACTB	Actin, cytoplasmic 1	LGMESCGIHE	LGM[147]ESC[160]GIHE	10	2	15.471	37713.1	3M(Oxidation (M)),6C(Carbamidomethyl (C))	574.738	0.8631	TIMS0616_IT2500_CH2_CE30_60_01	TIMS0616_IT2500_CH2_CE30_60
P11142	HSPA8	Heat shock cognate 71 kDa protein	IKRNTTIPTKQTQTF		15	3	20.148	68378		593.004	0.8265	TIMS0616_IT2500_CH2_CE30_60_01	TIMS0616_IT2500_CH2_CE30_60
P05787	KRT8	Keratin, type II cytoskeletal 8	VRTQEKEQIKTLNNKF		16	3	32.853	11759		659.369	0.9098	TIMS0616_IT2500_CH2_CE30_60_01	TIMS0616_IT2500_CH2_CE30_60
P11142	HSPA8	Heat shock cognate 71 kDa protein	IKRNTTIPTKQTQTF		15	3	23.478	68378		593.004	0.8403	TIMS0616_IT2500_CH2_CE30_60_01	TIMS0616_IT2500_CH2_CE30_60
P62906	RPL10A	60S ribosomal protein L10a	SSKVSRDTL	n[43]SSKVSRDTL	9	2	13.326	48570.5	N-term(Acetyl (Protein N-term))	517.777	0.8545	TIMS0616_IT2500_CH2_CE30_60_01	TIMS0616_IT2500_CH2_CE30_60
P05388	RPLP0	60S acidic ribosomal protein P0	LEGVRNVAS		9	2	12.825	20954.8		472.764	0.8022	TIMS0616_IT2500_CH2_CE30_60_01	TIMS0616_IT2500_CH2_CE30_60
P27797	CALR	Calreticulin	VLSSGKF		7	2	8.956	82453.2		369.214	0.7273	TIMS0616_IT2500_CH2_CE30_60_01	TIMS0616_IT2500_CH2_CE30_60
P05388	RPLP0	60S acidic ribosomal protein P0	LEGVRNVAS		9	2	17.821	21108.4		472.76	0.7989	TIMS0616_IT2500_CH2_CE30_60_01	TIMS0616_IT2500_CH2_CE30_60
P62906	RPL10A	60S ribosomal protein L10a	SSKVSRDTL	n[43]SSKVSRDTL	9	2	14.583	50306.5	N-term(Acetyl (Protein N-term))	517.777	0.8548	TIMS0616_IT2500_CH2_CE30_60_01	TIMS0616_IT2500_CH2_CE30_60
P05787	KRT8	Keratin, type II cytoskeletal 8	QSLAGKHGDDLRRTKTEISEM	QSLAGKHGDDLRRTKTEISEM[147]	21	3	14.992	14384.5	21M(Oxidation (M))	796.737	0.9851	TIMS0616_IT2500_CH2_CE30_60_01	TIMS0616_IT2500_CH2_CE30_60
P60709	ACTB	Actin, cytoplasmic 1	LGMESCGIHE	LGM[147]ESC[160]GIHE	10	2	17.413	42546.8	3M(Oxidation (M)),6C(Carbamidomethyl (C))	574.739	0.8658	TIMS0616_IT2500_CH2_CE30_60_01	TIMS0616_IT2500_CH2_CE30_60
P60709	ACTB	Actin, cytoplasmic 1	LGMESCGIHE	LGM[147]ESC[160]GIHE	10	2	19.61	44868.2	3M(Oxidation (M)),6C(Carbamidomethyl (C))	574.739	0.8661	TIMS0616_IT2500_CH2_CE30_60_01	TIMS0616_IT2500_CH2_CE30_60
P05783	KRT18	Keratin, type I cytoskeletal 18	ADIRAQY		7	2	11.745	73171.9		418.717	0.7648	TIMS0616_IT2500_CH2_CE30_60_01	TIMS0616_IT2500_CH2_CE30_60
P29401	TKT	Transketolase	DGHPVPKQAF		10	2	14.813	17533		548.28	0.8494	TIMS0616_IT2500_CH2_CE30_60_01	TIMS0616_IT2500_CH2_CE30_60
P62913	RPL11	60S ribosomal protein L11	YELRKNNF		8	2	13.022	13616.3		542.284	0.8807	TIMS0616_IT2500_CH2_CE30_60_01	TIMS0616_IT2500_CH2_CE30_60
P52597	HNRNPF	Heterogeneous nuclear ribonucleoprotein F	IYTREGRQSGEAF		13	3	17.807	22916		505.251	0.7562	TIMS0616_IT2500_CH2_CE30_60_01	TIMS0616_IT2500_CH2_CE30_60
P40926	MDH2	Malate dehydrogenase, mitochondrial	IVRANTF		7	2	12.004	21881.7		410.736	0.7637	TIMS0616_IT2500_CH2_CE30_60_01	TIMS0616_IT2500_CH2_CE30_60
P23526	AHCY	Adenosylhomocysteinase	SVTKSKFDNL		10	2	16.552	8433.58		569.807	0.9132	TIMS0616_IT2500_CH2_CE30_60_01	TIMS0616_IT2500_CH2_CE30_60
P07900	HSP90AA1	Heat shock protein HSP 90-alpha	TKDQVANSAF		10	2	13.229	25495.1		540.77	0.8593	TIMS0616_IT2500_CH2_CE30_60_01	TIMS0616_IT2500_CH2_CE30_60
P04075	ALDOA	Fructose-bisphosphate aldolase A	YVKRALANSL		10	2	19.695	50459.4		567.836	0.9121	TIMS0616_IT2500_CH2_CE30_60_01	TIMS0616_IT2500_CH2_CE30_60
P12110	COL6A2	Collagen alpha-2(VI) chain	HDPRDDDLNLR		11	3	17.344	8531.01		455.889	0.7822	TIMS0616_IT2500_CH2_CE30_60_01	TIMS0616_IT2500_CH2_CE30_60
P06733	ENO1	Alpha-enolase	KVNQIGSVTE		10	2	13.994	14805.6		537.792	0.8497	TIMS0616_IT2500_CH2_CE30_60_01	TIMS0616_IT2500_CH2_CE30_60
Q71U36	TUBA1A	Tubulin alpha-1A chain	YRGDVVPKDVN		11	2	15.198	13721.9		631.33	0.9121	TIMS0616_IT2500_CH2_CE30_60_01	TIMS0616_IT2500_CH2_CE30_60
P40926	MDH2	Malate dehydrogenase, mitochondrial	ADLSHIETKA		10	2	19.775	17207.6		542.786	0.8448	TIMS0616_IT2500_CH2_CE30_60_01	TIMS0616_IT2500_CH2_CE30_60
P54727	RAD23B	UV excision repair protein RAD23 homolog B	KTLQQQTF		8	2	13.545	18442.6		497.27	0.8126	TIMS0616_IT2500_CH2_CE30_60_01	TIMS0616_IT2500_CH2_CE30_60
P20700	LMNB1	Lamin-B1	VAQRSTVF		8	2	10.667	18787.3		454.253	0.7878	TIMS0616_IT2500_CH2_CE30_60_01	TIMS0616_IT2500_CH2_CE30_60
P20700	LMNB1	Lamin-B1	KTTIPEEEEE		10	2	13.698	7271.04		602.781	0.8928	TIMS0616_IT2500_CH2_CE30_60_01	TIMS0616_IT2500_CH2_CE30_60
P06733	ENO1	Alpha-enolase	YRHIADL		7	2	10.498	38043.2		444.242	0.7899	TIMS0616_IT2500_CH2_CE30_60_01	TIMS0616_IT2500_CH2_CE30_60
P60709	ACTB	Actin, cytoplasmic 1	EKIWHHTF		8	2	14.214	44111.8		549.279	0.8562	TIMS0616_IT2500_CH2_CE30_60_01	TIMS0616_IT2500_CH2_CE30_60
P05783	KRT18	Keratin, type I cytoskeletal 18	ADIRAQY		7	2	10.258	84380.7		419.219	0.7531	TIMS0616_IT2500_CH2_CE30_60_01	TIMS0616_IT2500_CH2_CE30_60
P60709	ACTB	Actin, cytoplasmic 1	EKIWHHTF		8	2	14.83	45794.2		549.279	0.8585	TIMS0616_IT2500_CH2_CE30_60_01	TIMS0616_IT2500_CH2_CE30_60
P11142	HSPA8	Heat shock cognate 71 kDa protein	IGDAAKNQVAMNPTN	IGDAAKNQVAM[147]NPTN	15	2	25.548	17065.8	11M(Oxidation (M))	780.38	0.9986	TIMS0616_IT2500_CH2_CE30_60_01	TIMS0616_IT2500_CH2_CE30_60
P11142	HSPA8	Heat shock cognate 71 kDa protein	IANDQGNRTTPSY		13	2	27.753	21160		718.841	0.9457	TIMS0616_IT2500_CH2_CE30_60_01	TIMS0616_IT2500_CH2_CE30_60
P68104	EEF1A1	Elongation factor 1-alpha 1	EAGISKNGQTREHALLA		17	3	15.55	13566.8		598.989	0.8675	TIMS0616_IT2500_CH2_CE30_60_01	TIMS0616_IT2500_CH2_CE30_60
P60709	ACTB	Actin, cytoplasmic 1	EITALAPSTMK	EITALAPSTM[147]K	11	2	12.643	17655	10M(Oxidation (M))	589.31	0.8989	TIMS0616_IT2500_CH2_CE30_60_01	TIMS0616_IT2500_CH2_CE30_60
P42704	LRPPRC	Leucine-rich PPR motif-containing protein, mitochondrial	AVTRVIQA		8	2	12.938	15795.7		429.265	0.7726	TIMS0616_IT2500_CH2_CE30_60_01	TIMS0616_IT2500_CH2_CE30_60
P09651	HNRNPA1	Heterogeneous nuclear ribonucleoprotein A1	IMTDRGSGKKRGFAF		15	3	15	18834.4		557.632	0.818	TIMS0616_IT2500_CH2_CE30_60_01	TIMS0616_IT2500_CH2_CE30_60
P09651	HNRNPA1	Heterogeneous nuclear ribonucleoprotein A1	IMTDRGSGKKRGFAF		15	3	16.368	19580		557.63	0.8167	TIMS0616_IT2500_CH2_CE30_60_01	TIMS0616_IT2500_CH2_CE30_60
P31948	STIP1	Stress-induced-phosphoprotein 1	YARIGNSY		8	2	10.015	20386.9		472.236	0.7988	TIMS0616_IT2500_CH2_CE30_60_01	TIMS0616_IT2500_CH2_CE30_60
P08238	HSP90AB1	Heat shock protein HSP 90-beta	SLEDPQTHSNRIYRM	SLEDPQTHSNRIYRM[147]	15	3	16.131	72244.4	15M(Oxidation (M))	621.629	0.8269	TIMS0616_IT2500_CH2_CE30_60_01	TIMS0616_IT2500_CH2_CE30_60
Q6FI13	H2AC18	Histone H2A type 2-A	AGNAARDNKKTRIIPRHLQL		20	4	18.19	42726.6		568.831	0.8427	TIMS0616_IT2500_CH2_CE30_60_01	TIMS0616_IT2500_CH2_CE30_60
Q6FI13	H2AC18	Histone H2A type 2-A	AGNAARDNKKTRIIPRHLQL		20	4	15.394	50513.4		568.833	0.8396	TIMS0616_IT2500_CH2_CE30_60_01	TIMS0616_IT2500_CH2_CE30_60
P14625	HSP90B1	Endoplasmin	KVEEEPEEEPEE		12	2	20.222	0		737.319	0.9634	TIMS0616_IT2500_CH2_CE30_60_01	TIMS0616_IT2500_CH2_CE30_60
P63104	YWHAZ	14-3-3 protein zeta/delta	KSVTEQGAEL		10	2	16.28	50678.9		531.278	0.8325	TIMS0616_IT2500_CH2_CE30_60_01	TIMS0616_IT2500_CH2_CE30_60
P60468	SEC61B	Protein transport protein Sec61 subunit beta	PGPTPSGTNVGSSGRSPSKAVA		22	3	27.409	21085		671.009	0.8804	TIMS0616_IT2500_CH2_CE30_60_01	TIMS0616_IT2500_CH2_CE30_60
P60468	SEC61B	Protein transport protein Sec61 subunit beta	PGPTPSGTNVGSSGRSPSKAVA		22	3	18.165	23448.7		671.009	0.8793	TIMS0616_IT2500_CH2_CE30_60_01	TIMS0616_IT2500_CH2_CE30_60
P60174	TPI1	Triosephosphate isomerase	ARQKLDPKIAVA		12	3	13.664	21008.9		437.27	0.7454	TIMS0616_IT2500_CH2_CE30_60_01	TIMS0616_IT2500_CH2_CE30_60
P60468	SEC61B	Protein transport protein Sec61 subunit beta	PGPTPSGTNVGSSGRSPSKAVA		22	3	16.379	25297.8		671.009	0.9298	TIMS0616_IT2500_CH2_CE30_60_01	TIMS0616_IT2500_CH2_CE30_60
P06733	ENO1	Alpha-enolase	FRSGKYDLD		9	2	11.758	89390.3		550.773	0.8533	TIMS0616_IT2500_CH2_CE30_60_01	TIMS0616_IT2500_CH2_CE30_60
Q71U36	TUBA1A	Tubulin alpha-1A chain	SETGAGKHVPRAVF		14	3	13.929	13808.5		485.926	0.7921	TIMS0616_IT2500_CH2_CE30_60_01	TIMS0616_IT2500_CH2_CE30_60
P62937	PPIA	Peptidyl-prolyl cis-trans isomerase A	ADKVPKTAENF		11	2	15.974	11601.9		610.319	0.9009	TIMS0616_IT2500_CH2_CE30_60_01	TIMS0616_IT2500_CH2_CE30_60
P13639	EEF2	Elongation factor 2	LVKTGTITT		9	2	14.224	0		467.284	0.7818	TIMS0616_IT2500_CH2_CE30_60_01	TIMS0616_IT2500_CH2_CE30_60
P07237	P4HB	Protein disulfide-isomerase	LKKRTGPAATTLPDGAAAE		19	3	12.698	9975.63		623.346	0.8102	TIMS0616_IT2500_CH2_CE30_60_01	TIMS0616_IT2500_CH2_CE30_60
P06576	ATP5F1B	ATP synthase subunit beta, mitochondrial	EVAQHLGESTVRT		13	2	28.947	13377.5		713.866	0.9848	TIMS0616_IT2500_CH2_CE30_60_01	TIMS0616_IT2500_CH2_CE30_60
P19338	NCL	Nucleolin	IRLVSKDGKSKGIAY		15	3	35.597	27102.1		545.658	0.8065	TIMS0616_IT2500_CH2_CE30_60_01	TIMS0616_IT2500_CH2_CE30_60
P58876	H2BC5	Histone H2B type 1-D	RIAGEASRLAHY		12	3	17.146	20407.7		448.576	0.7873	TIMS0616_IT2500_CH2_CE30_60_01	TIMS0616_IT2500_CH2_CE30_60
P00533	EGFR	Epidermal growth factor receptor	LRILKETE		8	2	14.986	43429.9		501.304	0.8517	TIMS0616_IT2500_CH2_CE30_60_01	TIMS0616_IT2500_CH2_CE30_60
P38646	HSPA9	Stress-70 protein, mitochondrial	RVINEPTAAA		10	2	11.371	24192		521.288	0.8283	TIMS0616_IT2500_CH2_CE30_60_01	TIMS0616_IT2500_CH2_CE30_60
P38646	HSPA9	Stress-70 protein, mitochondrial	RVINEPTAAA		10	2	16.351	25239.3		521.288	0.8305	TIMS0616_IT2500_CH2_CE30_60_01	TIMS0616_IT2500_CH2_CE30_60
P62826	RAN	GTP-binding nuclear protein Ran	AAQYEHDLE		9	2	13.053	14138.7		538.237	0.8498	TIMS0616_IT2500_CH2_CE30_60_01	TIMS0616_IT2500_CH2_CE30_60
P14625	HSP90B1	Endoplasmin	LREKSEKFAF		10	2	12.23	18763.4		627.842	0.9136	TIMS0616_IT2500_CH2_CE30_60_01	TIMS0616_IT2500_CH2_CE30_60
Q15185	PTGES3	Prostaglandin E synthase 3	FHCIDPNDSKHKRTDRSIL	FHC[160]IDPNDSKHKRTDRSIL	19	4	22.741	12235.5	3C(Carbamidomethyl (C))	585.548	0.817	TIMS0616_IT2500_CH2_CE30_60_01	TIMS0616_IT2500_CH2_CE30_60
P60709	ACTB	Actin, cytoplasmic 1	VVDNGSGMCKAGF	VVDNGSGM[147]C[160]KAGF	13	2	24.035	112143	8M(Oxidation (M)),9C(Carbamidomethyl (C))	679.299	0.939	TIMS0616_IT2500_CH2_CE30_60_01	TIMS0616_IT2500_CH2_CE30_60
P05783	KRT18	Keratin, type I cytoskeletal 18	REVEARYALQ		10	2	11.376	8961.43		617.831	0.915	TIMS0616_IT2500_CH2_CE30_60_01	TIMS0616_IT2500_CH2_CE30_60
P60709	ACTB	Actin, cytoplasmic 1	YASGRTTGIVM	YASGRTTGIVM[147]	11	2	21.704	40358.7	11M(Oxidation (M))	586.29	0.8822	TIMS0616_IT2500_CH2_CE30_60_01	TIMS0616_IT2500_CH2_CE30_60
P20700	LMNB1	Lamin-B1	ERLKLSPSPSS		11	2	17.033	9679.25		600.831	0.9143	TIMS0616_IT2500_CH2_CE30_60_01	TIMS0616_IT2500_CH2_CE30_60
P60709	ACTB	Actin, cytoplasmic 1	VVDNGSGMCKAGF	VVDNGSGM[147]C[160]KAGF	13	2	30.104	114818	8M(Oxidation (M)),9C(Carbamidomethyl (C))	679.298	0.9388	TIMS0616_IT2500_CH2_CE30_60_01	TIMS0616_IT2500_CH2_CE30_60
P84103	SRSF3	Serine/arginine-rich splicing factor 3	VARNPPGFA		9	2	12.231	55098		464.753	0.8003	TIMS0616_IT2500_CH2_CE30_60_01	TIMS0616_IT2500_CH2_CE30_60
P27824	CANX	Calnexin	IFRHKNPKTGIYEEKHAKRPDADL		24	5	17.006	10738.9		573.51	0.8535	TIMS0616_IT2500_CH2_CE30_60_01	TIMS0616_IT2500_CH2_CE30_60
P05787	KRT8	Keratin, type II cytoskeletal 8	AVRTQEKEQIKTLNNKF		17	4	19.121	47920.7		512.537	0.8049	TIMS0616_IT2500_CH2_CE30_60_01	TIMS0616_IT2500_CH2_CE30_60
P60709	ACTB	Actin, cytoplasmic 1	EITALAPSTMK	EITALAPSTM[147]K	11	2	15.896	43310.6	10M(Oxidation (M))	589.308	0.8965	TIMS0616_IT2500_CH2_CE30_60_01	TIMS0616_IT2500_CH2_CE30_60
P12814	ACTN1	Alpha-actinin-1	KATLPDADKERL		12	3	18.53	86141.8		452.921	0.7896	TIMS0616_IT2500_CH2_CE30_60_01	TIMS0616_IT2500_CH2_CE30_60
P04843	RPN1	Dolichyl-diphosphooligosaccharide--protein glycosyltransferase subunit 1	DVKRTVDL		8	2	13.939	43485.8		473.271	0.8251	TIMS0616_IT2500_CH2_CE30_60_01	TIMS0616_IT2500_CH2_CE30_60
P60709	ACTB	Actin, cytoplasmic 1	EITALAPSTMK	EITALAPSTM[147]K	11	2	19.022	45634.3	10M(Oxidation (M))	589.31	0.8981	TIMS0616_IT2500_CH2_CE30_60_01	TIMS0616_IT2500_CH2_CE30_60
P09012	SNRPA	U1 small nuclear ribonucleoprotein A	VQAGAARDALQG		12	2	19.918	30569.8		578.81	0.879	TIMS0616_IT2500_CH2_CE30_60_01	TIMS0616_IT2500_CH2_CE30_60
P61916	NPC2	NPC intracellular cholesterol transporter 2	KDCGSVDGVIKE	KDC[160]GSVDGVIKE	12	2	31.813	21111.8	3C(Carbamidomethyl (C))	653.819	0.928	TIMS0616_IT2500_CH2_CE30_60_01	TIMS0616_IT2500_CH2_CE30_60
P09012	SNRPA	U1 small nuclear ribonucleoprotein A	VQAGAARDALQG		12	2	19.127	32986.8		578.809	0.8947	TIMS0616_IT2500_CH2_CE30_60_01	TIMS0616_IT2500_CH2_CE30_60
P62191	PSMC1	26S proteasome regulatory subunit 4	AKAVANQTSATF		12	2	23.857	15158.1		604.816	0.9149	TIMS0616_IT2500_CH2_CE30_60_01	TIMS0616_IT2500_CH2_CE30_60
P04406	GAPDH	Glyceraldehyde-3-phosphate dehydrogenase	VMGVNHEKYDNSL	VM[147]GVNHEKYDNSL	13	2	23.511	21489.7	2M(Oxidation (M))	761.357	0.993	TIMS0616_IT2500_CH2_CE30_60_01	TIMS0616_IT2500_CH2_CE30_60
P14625	HSP90B1	Endoplasmin	VLKEEASDY		9	2	13.534	18391.2		527.258	0.8392	TIMS0616_IT2500_CH2_CE30_60_01	TIMS0616_IT2500_CH2_CE30_60
P84103	SRSF3	Serine/arginine-rich splicing factor 3	VARNPPGFA		9	2	13.348	58835.5		464.754	0.7833	TIMS0616_IT2500_CH2_CE30_60_01	TIMS0616_IT2500_CH2_CE30_60
P06744	GPI	Glucose-6-phosphate isomerase	YEHKIFVQG		9	2	12.113	10568.9		560.794	0.8816	TIMS0616_IT2500_CH2_CE30_60_01	TIMS0616_IT2500_CH2_CE30_60
P27824	CANX	Calnexin	IAKYDGKW		8	2	15.358	48478.8		490.763	0.8208	TIMS0616_IT2500_CH2_CE30_60_01	TIMS0616_IT2500_CH2_CE30_60
P27824	CANX	Calnexin	IAKYDGKW		8	2	14.678	48444.9		490.764	0.8287	TIMS0616_IT2500_CH2_CE30_60_01	TIMS0616_IT2500_CH2_CE30_60
P14625	HSP90B1	Endoplasmin	VLKEEASDY		9	2	14.671	18123.8		527.26	0.8376	TIMS0616_IT2500_CH2_CE30_60_01	TIMS0616_IT2500_CH2_CE30_60
P11142	HSPA8	Heat shock cognate 71 kDa protein	FDNRMVNHF	FDNRM[147]VNHF	9	2	11.976	21508.5	5M(Oxidation (M))	598.269	0.8981	TIMS0616_IT2500_CH2_CE30_60_01	TIMS0616_IT2500_CH2_CE30_60
P11142	HSPA8	Heat shock cognate 71 kDa protein	FDNRMVNHF	FDNRM[147]VNHF	9	2	12.278	23938.7	5M(Oxidation (M))	598.268	0.8982	TIMS0616_IT2500_CH2_CE30_60_01	TIMS0616_IT2500_CH2_CE30_60
P62937	PPIA	Peptidyl-prolyl cis-trans isomerase A	DKVPKTAENF		10	2	17.573	25372		574.802	0.8673	TIMS0616_IT2500_CH2_CE30_60_01	TIMS0616_IT2500_CH2_CE30_60
P07237	P4HB	Protein disulfide-isomerase	FKKFDEGRNNF		11	3	14.348	27745.1		467.901	0.7551	TIMS0616_IT2500_CH2_CE30_60_01	TIMS0616_IT2500_CH2_CE30_60
Q8NBS9	TXNDC5	Thioredoxin domain-containing protein 5	SKKEFPGLAG		10	2	15.203	14247.8		517.288	0.8365	TIMS0616_IT2500_CH2_CE30_60_01	TIMS0616_IT2500_CH2_CE30_60
P27797	CALR	Calreticulin	IVRPDNTY		8	2	11.036	18584		489.255	0.8056	TIMS0616_IT2500_CH2_CE30_60_01	TIMS0616_IT2500_CH2_CE30_60
P14618	PKM	Pyruvate kinase PKM	PAVSEKDIQD		10	2	15.789	12353.1		551.274	0.8543	TIMS0616_IT2500_CH2_CE30_60_01	TIMS0616_IT2500_CH2_CE30_60
P27797	CALR	Calreticulin	IVRPDNTY		8	2	15.988	19442.2		489.256	0.8036	TIMS0616_IT2500_CH2_CE30_60_01	TIMS0616_IT2500_CH2_CE30_60
P07437	TUBB	Tubulin beta chain	NVQNKNSSYF		10	2	19.397	28885.7		600.786	0.9028	TIMS0616_IT2500_CH2_CE30_60_01	TIMS0616_IT2500_CH2_CE30_60
P26599	PTBP1	Polypyrimidine tract-binding protein 1	LMLKGKNQAF	LM[147]LKGKNQAF	10	2	13.24	12563	2M(Oxidation (M))	583.32	0.8991	TIMS0616_IT2500_CH2_CE30_60_01	TIMS0616_IT2500_CH2_CE30_60
P08729	KRT7	Keratin, type II cytoskeletal 7	SSSAGPGLLK		10	2	16.439	17564.7		458.759	0.7838	TIMS0616_IT2500_CH2_CE30_60_01	TIMS0616_IT2500_CH2_CE30_60
P07910	HNRNPC	Heterogeneous nuclear ribonucleoproteins C1/C2	ASNVTNKTDPRSMNSRV	n[43]ASNVTNKTDPRSM[147]NSRV	17	3	21.589	16931.5	13M(Oxidation (M)),N-term(Acetyl (Protein N-term))	645.651	0.8442	TIMS0616_IT2500_CH2_CE30_60_01	TIMS0616_IT2500_CH2_CE30_60
P35221	CTNNA1	Catenin alpha-1	AQLPQEQKAKIAEQ		14	3	17.589	10039.8		527.958	0.8183	TIMS0616_IT2500_CH2_CE30_60_01	TIMS0616_IT2500_CH2_CE30_60
P23284	PPIB	Peptidyl-prolyl cis-trans isomerase B	GKTVPKTVDNF		11	2	22.173	24140.2		603.33	0.9001	TIMS0616_IT2500_CH2_CE30_60_01	TIMS0616_IT2500_CH2_CE30_60
P13639	EEF2	Elongation factor 2	YISKMVPTSDKGRF	YISKM[147]VPTSDKGRF	14	3	19.898	14339.7	5M(Oxidation (M))	548.947	0.8384	TIMS0616_IT2500_CH2_CE30_60_01	TIMS0616_IT2500_CH2_CE30_60
P05783	KRT18	Keratin, type I cytoskeletal 18	YRRLLEDGED		10	3	11.486	43030.3		422.543	0.6969	TIMS0616_IT2500_CH2_CE30_60_01	TIMS0616_IT2500_CH2_CE30_60
P13639	EEF2	Elongation factor 2	YISKMVPTSDKGRF	YISKM[147]VPTSDKGRF	14	3	18.658	15715.2	5M(Oxidation (M))	548.952	0.8366	TIMS0616_IT2500_CH2_CE30_60_01	TIMS0616_IT2500_CH2_CE30_60
P23284	PPIB	Peptidyl-prolyl cis-trans isomerase B	GKTVPKTVDNF		11	2	12.561	24437.4		603.329	0.9036	TIMS0616_IT2500_CH2_CE30_60_01	TIMS0616_IT2500_CH2_CE30_60
P05783	KRT18	Keratin, type I cytoskeletal 18	VDAPKSQDL		9	2	14.928	140596		486.753	0.8245	TIMS0616_IT2500_CH2_CE30_60_01	TIMS0616_IT2500_CH2_CE30_60
P43243	MATR3	Matrin-3	FQRGKNLRYQL		11	3	16.65	14295.3		474.937	0.7583	TIMS0616_IT2500_CH2_CE30_60_01	TIMS0616_IT2500_CH2_CE30_60
P49257	LMAN1	Protein ERGIC-53	EIKQLNRQLD		10	2	12.294	7566.21		628.852	0.9361	TIMS0616_IT2500_CH2_CE30_60_01	TIMS0616_IT2500_CH2_CE30_60
P05783	KRT18	Keratin, type I cytoskeletal 18	VDAPKSQDL		9	2	19.48	141380		486.754	0.8241	TIMS0616_IT2500_CH2_CE30_60_01	TIMS0616_IT2500_CH2_CE30_60
P05783	KRT18	Keratin, type I cytoskeletal 18	VDAPKSQDL		9	2	13.175	141380		486.753	0.8075	TIMS0616_IT2500_CH2_CE30_60_01	TIMS0616_IT2500_CH2_CE30_60
P22626	HNRNPA2B1	Heterogeneous nuclear ribonucleoproteins A2/B1	IITDRQSGKKRGFGF		15	3	20.411	83158.6		570.654	0.8339	TIMS0616_IT2500_CH2_CE30_60_01	TIMS0616_IT2500_CH2_CE30_60
P20700	LMNB1	Lamin-B1	KYTSRYVL		8	2	11.682	18764.7		515.29	0.8548	TIMS0616_IT2500_CH2_CE30_60_01	TIMS0616_IT2500_CH2_CE30_60
P61978	HNRNPK	Heterogeneous nuclear ribonucleoprotein K	AGGIIGVKGAKIKE		14	3	20.613	45847.3		447.613	0.7857	TIMS0616_IT2500_CH2_CE30_60_01	TIMS0616_IT2500_CH2_CE30_60
P50990	CCT8	T-complex protein 1 subunit theta	YAVHQEGNKNVGL		13	2	24.858	9706.96		714.865	0.9748	TIMS0616_IT2500_CH2_CE30_60_01	TIMS0616_IT2500_CH2_CE30_60
P04792	HSPB1	Heat shock protein beta-1	LSRQLSSGVSE		11	2	15.508	5984.19		581.806	0.8868	TIMS0616_IT2500_CH2_CE30_60_01	TIMS0616_IT2500_CH2_CE30_60
P22626	HNRNPA2B1	Heterogeneous nuclear ribonucleoproteins A2/B1	IITDRQSGKKRGFGF		15	3	13.953	102531		570.652	0.8319	TIMS0616_IT2500_CH2_CE30_60_01	TIMS0616_IT2500_CH2_CE30_60
P05783	KRT18	Keratin, type I cytoskeletal 18	DLRAQY		6	2	11.161	181095		383.198	0.7365	TIMS0616_IT2500_CH2_CE30_60_01	TIMS0616_IT2500_CH2_CE30_60
P14174	MIF	Macrophage migration inhibitory factor	AERLRISPDRV		11	3	17.3	64976		437.919	0.753	TIMS0616_IT2500_CH2_CE30_60_01	TIMS0616_IT2500_CH2_CE30_60
P05388	RPLP0	60S acidic ribosomal protein P0	ITTKISRGTIE		11	2	15.306	9296.24		609.854	0.9392	TIMS0616_IT2500_CH2_CE30_60_01	TIMS0616_IT2500_CH2_CE30_60
P60709	ACTB	Actin, cytoplasmic 1	EITALAPSTMK	EITALAPSTM[147]K	11	2	13.426	38817.4	10M(Oxidation (M))	589.311	0.8928	TIMS0616_IT2500_CH2_CE30_60_01	TIMS0616_IT2500_CH2_CE30_60
P11021	HSPA5	Endoplasmic reticulum chaperone BiP	RIINEPTA		8	2	11.497	26448.4		457.26	0.7816	TIMS0616_IT2500_CH2_CE30_60_01	TIMS0616_IT2500_CH2_CE30_60
Q00610	CLTC	Clathrin heavy chain 1	TGISAQQNRVVG		12	2	12.074	7482.52		615.334	0.9027	TIMS0616_IT2500_CH2_CE30_60_01	TIMS0616_IT2500_CH2_CE30_60
P30040	ERP29	Endoplasmic reticulum resident protein 29	FIRASGVE		8	2	11.857	23526		439.741	0.7914	TIMS0616_IT2500_CH2_CE30_60_01	TIMS0616_IT2500_CH2_CE30_60
Q12906	ILF3	Interleukin enhancer-binding factor 3	DRQKCLAAL	DRQKC[160]LAAL	9	2	15.037	16470	5C(Carbamidomethyl (C))	537.788	0.8548	TIMS0616_IT2500_CH2_CE30_60_01	TIMS0616_IT2500_CH2_CE30_60
P38646	HSPA9	Stress-70 protein, mitochondrial	VGMPAKRQAVTNPNNTF	VGM[147]PAKRQAVTNPNNTF	17	3	15.114	33084	3M(Oxidation (M))	620.981	0.8138	TIMS0616_IT2500_CH2_CE30_60_01	TIMS0616_IT2500_CH2_CE30_60
Q00839	HNRNPU	Heterogeneous nuclear ribonucleoprotein U	QRAPQCLGKF	QRAPQC[160]LGKF	10	2	21.619	12997.8	6C(Carbamidomethyl (C))	602.816	0.9016	TIMS0616_IT2500_CH2_CE30_60_01	TIMS0616_IT2500_CH2_CE30_60
P62873	GNB1	Guanine nucleotide-binding protein G(I)/G(S)/G(T) subunit beta-1	LVSASQDGKL		10	2	13.951	66377.2		509.282	0.8273	TIMS0616_IT2500_CH2_CE30_60_01	TIMS0616_IT2500_CH2_CE30_60
P62873	GNB1	Guanine nucleotide-binding protein G(I)/G(S)/G(T) subunit beta-1	LVSASQDGKL		10	2	14.174	72843.3		509.282	0.8251	TIMS0616_IT2500_CH2_CE30_60_01	TIMS0616_IT2500_CH2_CE30_60
P55072	VCP	Transitional endoplasmic reticulum ATPase	RAVANETGAF		10	2	14.325	47232		518.264	0.827	TIMS0616_IT2500_CH2_CE30_60_01	TIMS0616_IT2500_CH2_CE30_60
P62829	RPL23	60S ribosomal protein L23	NRLPAAGVGD		10	2	13.592	21099.6		485.259	0.8225	TIMS0616_IT2500_CH2_CE30_60_01	TIMS0616_IT2500_CH2_CE30_60
Q01650	SLC7A5	Large neutral amino acids transporter small subunit 1	AGAGPKRRALAAPAAEE	n[43]AGAGPKRRALAAPAAEE	17	3	11.745	11300.8	N-term(Acetyl (Protein N-term))	559.971	0.8025	TIMS0616_IT2500_CH2_CE30_60_01	TIMS0616_IT2500_CH2_CE30_60
P08729	KRT7	Keratin, type II cytoskeletal 7	SRLAGDGVGAVN		12	2	20.716	91699.8		558.293	0.8652	TIMS0616_IT2500_CH2_CE30_60_01	TIMS0616_IT2500_CH2_CE30_60
P31943	HNRNPH1	Heterogeneous nuclear ribonucleoprotein H	RGLPFGCSKE	RGLPFGC[160]SKE	10	2	17.842	15533	7C(Carbamidomethyl (C))	575.792	0.8846	TIMS0616_IT2500_CH2_CE30_60_01	TIMS0616_IT2500_CH2_CE30_60
P60709	ACTB	Actin, cytoplasmic 1	LTEAPLNPKANREKMTQ		17	3	26.421	107721		647.681	0.8751	TIMS0616_IT2500_CH2_CE30_60_01	TIMS0616_IT2500_CH2_CE30_60
Q9Y3E5	PTRH2	Peptidyl-tRNA hydrolase 2, mitochondrial	IQDAGRTQIAPGSQ		14	2	19.644	11558.7		721.372	0.9839	TIMS0616_IT2500_CH2_CE30_60_01	TIMS0616_IT2500_CH2_CE30_60
P13726	F3	Tissue factor	ISTKSGDWKSKCF	ISTKSGDWKSKC[160]F	13	3	14.379	27929.6	12C(Carbamidomethyl (C))	515.259	0.794	TIMS0616_IT2500_CH2_CE30_60_01	TIMS0616_IT2500_CH2_CE30_60
P05026	ATP1B1	Sodium/potassium-transporting ATPase subunit beta-1	IRIECKAYGEN	IRIEC[160]KAYGEN	11	2	17.284	10593.5	5C(Carbamidomethyl (C))	676.836	0.9579	TIMS0616_IT2500_CH2_CE30_60_01	TIMS0616_IT2500_CH2_CE30_60
P49327	FASN	Fatty acid synthase	EQHVLWHTGGKGVD		14	3	14.368	13211.1		521.595	0.7823	TIMS0616_IT2500_CH2_CE30_60_01	TIMS0616_IT2500_CH2_CE30_60
P08729	KRT7	Keratin, type II cytoskeletal 7	SRLAGDGVGAVN		12	2	15.855	98280.5		558.795	0.8545	TIMS0616_IT2500_CH2_CE30_60_01	TIMS0616_IT2500_CH2_CE30_60
P07437	TUBB	Tubulin beta chain	ACDPRHGRYLTVA	AC[160]DPRHGRYLTVA	13	3	12.573	27824.8	2C(Carbamidomethyl (C))	505.923	0.7707	TIMS0616_IT2500_CH2_CE30_60_01	TIMS0616_IT2500_CH2_CE30_60
P27797	CALR	Calreticulin	IVRPDNTYE		9	2	14.911	259804		553.779	0.8498	TIMS0616_IT2500_CH2_CE30_60_01	TIMS0616_IT2500_CH2_CE30_60
P60709	ACTB	Actin, cytoplasmic 1	LTEAPLNPKANREKMTQ		17	3	29.445	120853		647.678	0.8743	TIMS0616_IT2500_CH2_CE30_60_01	TIMS0616_IT2500_CH2_CE30_60
P68104	EEF1A1	Elongation factor 1-alpha 1	YIKKIGYNPDT		11	2	19.85	15057.8		656.348	0.9481	TIMS0616_IT2500_CH2_CE30_60_01	TIMS0616_IT2500_CH2_CE30_60
Q9NS86	LANCL2	LanC-like protein 2	YGRAGYL		7	2	14.44	11762.2		400.212	0.7422	TIMS0616_IT2500_CH2_CE30_60_01	TIMS0616_IT2500_CH2_CE30_60
O00299	CLIC1	Chloride intracellular channel protein 1	AYEQVAKALK		10	2	18.631	9684.94		560.821	0.928	TIMS0616_IT2500_CH2_CE30_60_01	TIMS0616_IT2500_CH2_CE30_60
P27797	CALR	Calreticulin	IVRPDNTYE		9	2	19.193	272425		553.778	0.853	TIMS0616_IT2500_CH2_CE30_60_01	TIMS0616_IT2500_CH2_CE30_60
P05787	KRT8	Keratin, type II cytoskeletal 8	IADAEQRGEL		10	2	12.368	89393.8		551.279	0.8778	TIMS0616_IT2500_CH2_CE30_60_01	TIMS0616_IT2500_CH2_CE30_60
P08238	HSP90AB1	Heat shock protein HSP 90-beta	INNLGTIAKSGTKA		14	2	28.394	27809.9		694.395	1.0505	TIMS0616_IT2500_CH2_CE30_60_01	TIMS0616_IT2500_CH2_CE30_60
P06576	ATP5F1B	ATP synthase subunit beta, mitochondrial	AAQTSPSPKAGAATGRIVA		19	3	23.703	83054.8		585.323	0.7981	TIMS0616_IT2500_CH2_CE30_60_01	TIMS0616_IT2500_CH2_CE30_60
P11142	HSPA8	Heat shock cognate 71 kDa protein	AYLGKTVTNA		10	2	20.358	174279		519.285	0.8417	TIMS0616_IT2500_CH2_CE30_60_01	TIMS0616_IT2500_CH2_CE30_60
P06576	ATP5F1B	ATP synthase subunit beta, mitochondrial	AAQTSPSPKAGAATGRIVA		19	3	36.274	88791.4		585.323	0.8001	TIMS0616_IT2500_CH2_CE30_60_01	TIMS0616_IT2500_CH2_CE30_60
P04406	GAPDH	Glyceraldehyde-3-phosphate dehydrogenase	FNSDTHSSTF		10	2	14.099	30274.6		571.741	0.8617	TIMS0616_IT2500_CH2_CE30_60_01	TIMS0616_IT2500_CH2_CE30_60
P08238	HSP90AB1	Heat shock protein HSP 90-beta	INNLGTIAKSGTKA		14	3	17.468	22747.3		463.269	0.7908	TIMS0616_IT2500_CH2_CE30_60_01	TIMS0616_IT2500_CH2_CE30_60
P06576	ATP5F1B	ATP synthase subunit beta, mitochondrial	AAQTSPSPKAGAATGRIVA		19	3	27.901	20507.4		585.324	0.9041	TIMS0616_IT2500_CH2_CE30_60_01	TIMS0616_IT2500_CH2_CE30_60
P11142	HSPA8	Heat shock cognate 71 kDa protein	AYLGKTVTNA		10	2	18.394	187193		519.285	0.8458	TIMS0616_IT2500_CH2_CE30_60_01	TIMS0616_IT2500_CH2_CE30_60
P02769	ALB	Serum albumin	VEVTKL		6	2	10.893	53701.5		344.716	0.7151	TIMS0616_IT2500_CH2_CE30_60_01	TIMS0616_IT2500_CH2_CE30_60
P08238	HSP90AB1	Heat shock protein HSP 90-beta	YITGESKEQVANSA		14	2	25.257	24396.6		748.868	0.9894	TIMS0616_IT2500_CH2_CE30_60_01	TIMS0616_IT2500_CH2_CE30_60
P14174	MIF	Macrophage migration inhibitory factor	LAQATGKPPQY		11	2	17.394	26271.3		587.317	0.8804	TIMS0616_IT2500_CH2_CE30_60_01	TIMS0616_IT2500_CH2_CE30_60
P06576	ATP5F1B	ATP synthase subunit beta, mitochondrial	AAQTSPSPKAGAATGRIVA		19	2	27.88	12772.2		877.483	1.1176	TIMS0616_IT2500_CH2_CE30_60_01	TIMS0616_IT2500_CH2_CE30_60
P07900	HSP90AA1	Heat shock protein HSP 90-alpha	YITGETKDQVANSA		14	2	17.094	22836.1		748.868	1.001	TIMS0616_IT2500_CH2_CE30_60_01	TIMS0616_IT2500_CH2_CE30_60
P60709	ACTB	Actin, cytoplasmic 1	RVAPEEHPVL		10	2	13.559	950185		573.817	0.8942	TIMS0616_IT2500_CH2_CE30_60_01	TIMS0616_IT2500_CH2_CE30_60
P11142	HSPA8	Heat shock cognate 71 kDa protein	AYLGKTVTNA		10	2	14.023	181708		519.285	0.83	TIMS0616_IT2500_CH2_CE30_60_01	TIMS0616_IT2500_CH2_CE30_60
P60709	ACTB	Actin, cytoplasmic 1	RVAPEEHPVL		10	2	15.293	1.06227e+06		573.817	0.899	TIMS0616_IT2500_CH2_CE30_60_01	TIMS0616_IT2500_CH2_CE30_60
P34932	HSPA4	Heat shock 70 kDa protein 4	EEKPRNVVF		9	2	11.571	10171.9		559.301	0.8494	TIMS0616_IT2500_CH2_CE30_60_01	TIMS0616_IT2500_CH2_CE30_60
P35613	BSG	Basigin	FVSSSQGRSEL		11	2	16.076	132740		598.797	0.9061	TIMS0616_IT2500_CH2_CE30_60_01	TIMS0616_IT2500_CH2_CE30_60
P60709	ACTB	Actin, cytoplasmic 1	RVAPEEHPVL		10	2	19.49	1.06954e+06		573.818	0.8987	TIMS0616_IT2500_CH2_CE30_60_01	TIMS0616_IT2500_CH2_CE30_60
P60174	TPI1	Triosephosphate isomerase	APSRKFFVGGN		11	2	16.961	32418.4		590.315	0.9044	TIMS0616_IT2500_CH2_CE30_60_01	TIMS0616_IT2500_CH2_CE30_60
P60709	ACTB	Actin, cytoplasmic 1	RVAPEEHPVL		10	3	11.467	14651		382.882	0.725	TIMS0616_IT2500_CH2_CE30_60_01	TIMS0616_IT2500_CH2_CE30_60
P06576	ATP5F1B	ATP synthase subunit beta, mitochondrial	VAKAHGGYSVF		11	2	13.442	15485.2		568.299	0.8863	TIMS0616_IT2500_CH2_CE30_60_01	TIMS0616_IT2500_CH2_CE30_60
P35613	BSG	Basigin	FVSSSQGRSEL		11	2	16.345	138336		598.799	0.9074	TIMS0616_IT2500_CH2_CE30_60_01	TIMS0616_IT2500_CH2_CE30_60
P30084	ECHS1	Enoyl-CoA hydratase, mitochondrial	VSKICPVET	VSKIC[160]PVET	9	2	15.261	21097.5	5C(Carbamidomethyl (C))	516.773	0.8354	TIMS0616_IT2500_CH2_CE30_60_01	TIMS0616_IT2500_CH2_CE30_60
P60709	ACTB	Actin, cytoplasmic 1	RVAPEEHPVL		10	3	12.053	0		382.881	0.7164	TIMS0616_IT2500_CH2_CE30_60_01	TIMS0616_IT2500_CH2_CE30_60
P60709	ACTB	Actin, cytoplasmic 1	RVAPEEHPVL		10	2	21.007	1.06064e+06		574.821	0.8861	TIMS0616_IT2500_CH2_CE30_60_01	TIMS0616_IT2500_CH2_CE30_60
P38646	HSPA9	Stress-70 protein, mitochondrial	ASEAIKGAVVG		11	2	19.569	36836.7		501.284	0.8306	TIMS0616_IT2500_CH2_CE30_60_01	TIMS0616_IT2500_CH2_CE30_60
P68104	EEF1A1	Elongation factor 1-alpha 1	AVRDMRQTVAVG		12	2	14.631	17053.2		651.852	0.9454	TIMS0616_IT2500_CH2_CE30_60_01	TIMS0616_IT2500_CH2_CE30_60
P38646	HSPA9	Stress-70 protein, mitochondrial	ASEAIKGAVVG		11	2	14.469	43749.8		501.285	0.8306	TIMS0616_IT2500_CH2_CE30_60_01	TIMS0616_IT2500_CH2_CE30_60
P60709	ACTB	Actin, cytoplasmic 1	KIWHHTFYNE		10	2	15.457	11844.1		687.83	0.9764	TIMS0616_IT2500_CH2_CE30_60_01	TIMS0616_IT2500_CH2_CE30_60
P23396	RPS3	40S ribosomal protein S3	YAEKVATRGLCA	YAEKVATRGLC[160]A	12	2	22.451	19284	11C(Carbamidomethyl (C))	669.845	0.9789	TIMS0616_IT2500_CH2_CE30_60_01	TIMS0616_IT2500_CH2_CE30_60
Q96PK6	RBM14	RNA-binding protein 14	AAPYRTQSSASL		12	2	17.094	8174.65		626.319	0.9169	TIMS0616_IT2500_CH2_CE30_60_01	TIMS0616_IT2500_CH2_CE30_60
Q13740	ALCAM	CD166 antigen	VTYYGPSGQKTIHSEQ		16	3	16.069	11145.8		598.963	0.8153	TIMS0616_IT2500_CH2_CE30_60_01	TIMS0616_IT2500_CH2_CE30_60
P51149	RAB7A	Ras-related protein Rab-7a	VDDRLVT		7	2	11.86	19962		409.227	0.7635	TIMS0616_IT2500_CH2_CE30_60_01	TIMS0616_IT2500_CH2_CE30_60
P08708	RPS17	40S ribosomal protein S17	QVTQPTVGMN	QVTQPTVGM[147]N	10	2	12.421	22917.5	9M(Oxidation (M))	545.763	0.8411	TIMS0616_IT2500_CH2_CE30_60_01	TIMS0616_IT2500_CH2_CE30_60
P68104	EEF1A1	Elongation factor 1-alpha 1	YTLGVKQ		7	2	8.302	180573		404.732	0.7604	TIMS0616_IT2500_CH2_CE30_60_01	TIMS0616_IT2500_CH2_CE30_60
P08708	RPS17	40S ribosomal protein S17	QVTQPTVGMN	QVTQPTVGM[147]N	10	2	14.283	21110.7	9M(Oxidation (M))	545.764	0.8433	TIMS0616_IT2500_CH2_CE30_60_01	TIMS0616_IT2500_CH2_CE30_60
P68104	EEF1A1	Elongation factor 1-alpha 1	YTLGVKQ		7	2	11.794	0		404.733	0.7748	TIMS0616_IT2500_CH2_CE30_60_01	TIMS0616_IT2500_CH2_CE30_60
P16401	H1-5	Histone H1.5	ITKAVAASKERNGLSL		16	3	18.276	51350.5		553.324	0.8532	TIMS0616_IT2500_CH2_CE30_60_01	TIMS0616_IT2500_CH2_CE30_60
Q13151	HNRNPA0	Heterogeneous nuclear ribonucleoprotein A0	VQTSESGLRGHF		12	2	21.968	13665.5		659.332	0.9569	TIMS0616_IT2500_CH2_CE30_60_01	TIMS0616_IT2500_CH2_CE30_60
Q13151	HNRNPA0	Heterogeneous nuclear ribonucleoprotein A0	VQTSESGLRGHF		12	3	13.827	12225.7		439.889	0.7755	TIMS0616_IT2500_CH2_CE30_60_01	TIMS0616_IT2500_CH2_CE30_60
P68104	EEF1A1	Elongation factor 1-alpha 1	YTLGVKQ		7	2	12.535	187592		404.731	0.7605	TIMS0616_IT2500_CH2_CE30_60_01	TIMS0616_IT2500_CH2_CE30_60
P55084	HADHB	Trifunctional enzyme subunit beta, mitochondrial	EQMAKLKPAF	EQM[147]AKLKPAF	10	2	15.052	0	3M(Oxidation (M))	589.816	0.9036	TIMS0616_IT2500_CH2_CE30_60_01	TIMS0616_IT2500_CH2_CE30_60
P10809	HSPD1	60 kDa heat shock protein, mitochondrial	VTMGPKGRTVIIE	VTM[147]GPKGRTVIIE	13	2	16.097	17326.8	3M(Oxidation (M))	708.896	0.9752	TIMS0616_IT2500_CH2_CE30_60_01	TIMS0616_IT2500_CH2_CE30_60
Q13151	HNRNPA0	Heterogeneous nuclear ribonucleoprotein A0	VQTSESGLRGHF		12	3	15.827	12088.5		439.889	0.7766	TIMS0616_IT2500_CH2_CE30_60_01	TIMS0616_IT2500_CH2_CE30_60
P18206	VCL	Vinculin	ARILLRNPGNQAA		13	3	14.299	10851		465.272	0.7348	TIMS0616_IT2500_CH2_CE30_60_01	TIMS0616_IT2500_CH2_CE30_60
P05783	KRT18	Keratin, type I cytoskeletal 18	ARPVSSAASVY		11	2	14.414	22713.8		554.294	0.8675	TIMS0616_IT2500_CH2_CE30_60_01	TIMS0616_IT2500_CH2_CE30_60
P04843	RPN1	Dolichyl-diphosphooligosaccharide--protein glycosyltransferase subunit 1	ISRAPDEL		8	2	13.449	24004		450.742	0.7944	TIMS0616_IT2500_CH2_CE30_60_01	TIMS0616_IT2500_CH2_CE30_60
P08238	HSP90AB1	Heat shock protein HSP 90-beta	KEFDGKSLVS		10	2	16.48	30852.3		555.297	0.8567	TIMS0616_IT2500_CH2_CE30_60_01	TIMS0616_IT2500_CH2_CE30_60
P39019	RPS19	40S ribosomal protein S19	PGVTVKDVNQQE		12	2	16.316	31018.6		657.341	0.9275	TIMS0616_IT2500_CH2_CE30_60_01	TIMS0616_IT2500_CH2_CE30_60
Q9Y4L1	HYOU1	Hypoxia up-regulated protein 1	FAEQPIKD		8	2	13.816	18922.6		474.247	0.8009	TIMS0616_IT2500_CH2_CE30_60_01	TIMS0616_IT2500_CH2_CE30_60
P39019	RPS19	40S ribosomal protein S19	PGVTVKDVNQQE		12	2	26.777	36634		657.338	0.9252	TIMS0616_IT2500_CH2_CE30_60_01	TIMS0616_IT2500_CH2_CE30_60
Q14697	GANAB	Neutral alpha-glucosidase AB	KVTEGGEPYRL		11	2	16.768	30225.4		624.833	0.9112	TIMS0616_IT2500_CH2_CE30_60_01	TIMS0616_IT2500_CH2_CE30_60
Q14697	GANAB	Neutral alpha-glucosidase AB	KVTEGGEPYRL		11	2	17.112	32046.9		624.831	0.9106	TIMS0616_IT2500_CH2_CE30_60_01	TIMS0616_IT2500_CH2_CE30_60
Q9Y4L1	HYOU1	Hypoxia up-regulated protein 1	FAEQPIKD		8	2	13.125	23019.7		474.245	0.7972	TIMS0616_IT2500_CH2_CE30_60_01	TIMS0616_IT2500_CH2_CE30_60
P84090	ERH	Enhancer of rudimentary homolog	LVQPTKRPEGRTYADY		16	3	12.662	23068.2		631.999	0.8523	TIMS0616_IT2500_CH2_CE30_60_01	TIMS0616_IT2500_CH2_CE30_60
P06576	ATP5F1B	ATP synthase subunit beta, mitochondrial	SEEDKLTVSRARKIQRF		17	4	18.992	13697.1		516.538	0.7933	TIMS0616_IT2500_CH2_CE30_60_01	TIMS0616_IT2500_CH2_CE30_60
P30101	PDIA3	Protein disulfide-isomerase A3	FSRDGKALERF		11	3	18.548	66573.1		442.57	0.7598	TIMS0616_IT2500_CH2_CE30_60_01	TIMS0616_IT2500_CH2_CE30_60
P05787	KRT8	Keratin, type II cytoskeletal 8	IEGLKGQRASL		11	2	22.721	20119.3		586.342	0.9111	TIMS0616_IT2500_CH2_CE30_60_01	TIMS0616_IT2500_CH2_CE30_60
P05787	KRT8	Keratin, type II cytoskeletal 8	IEGLKGQRASL		11	2	17.824	22806.4		586.343	0.9126	TIMS0616_IT2500_CH2_CE30_60_01	TIMS0616_IT2500_CH2_CE30_60
P63104	YWHAZ	14-3-3 protein zeta/delta	SNEERNLL		8	2	15.224	19534.2		487.748	0.8171	TIMS0616_IT2500_CH2_CE30_60_01	TIMS0616_IT2500_CH2_CE30_60
Q71U36	TUBA1A	Tubulin alpha-1A chain	YAKRAFVHW		9	2	14.055	23579.8		589.315	0.9187	TIMS0616_IT2500_CH2_CE30_60_01	TIMS0616_IT2500_CH2_CE30_60
Q71U36	TUBA1A	Tubulin alpha-1A chain	YAKRAFVHW		9	2	16.711	23210.5		589.318	0.9184	TIMS0616_IT2500_CH2_CE30_60_01	TIMS0616_IT2500_CH2_CE30_60
P07437	TUBB	Tubulin beta chain	SVHQLVENTDE		11	2	12.613	17271.7		635.799	0.9198	TIMS0616_IT2500_CH2_CE30_60_01	TIMS0616_IT2500_CH2_CE30_60
P07437	TUBB	Tubulin beta chain	SVHQLVENTDE		11	2	17.403	17691.4		635.798	0.9199	TIMS0616_IT2500_CH2_CE30_60_01	TIMS0616_IT2500_CH2_CE30_60
P30044	PRDX5	Peroxiredoxin-5, mitochondrial	VVQDGIVKA		9	2	14.621	23998.5		464.776	0.7916	TIMS0616_IT2500_CH2_CE30_60_01	TIMS0616_IT2500_CH2_CE30_60
P63104	YWHAZ	14-3-3 protein zeta/delta	YRYLAE		6	2	7.774	88148		407.707	0.7768	TIMS0616_IT2500_CH2_CE30_60_01	TIMS0616_IT2500_CH2_CE30_60
P11021	HSPA5	Endoplasmic reticulum chaperone BiP	VGGSTRIPKIQQ		12	2	18.091	23985.9		642.375	0.9688	TIMS0616_IT2500_CH2_CE30_60_01	TIMS0616_IT2500_CH2_CE30_60
P23526	AHCY	Adenosylhomocysteinase	AVAEAHLGKL		10	2	22.79	15558.7		504.793	0.8636	TIMS0616_IT2500_CH2_CE30_60_01	TIMS0616_IT2500_CH2_CE30_60
P05023	ATP1A1	Sodium/potassium-transporting ATPase subunit alpha-1	KDAFQNAY		8	2	15.306	31647.3		478.728	0.8014	TIMS0616_IT2500_CH2_CE30_60_01	TIMS0616_IT2500_CH2_CE30_60
P60709	ACTB	Actin, cytoplasmic 1	RVAPEEHPVL		10	2	11.472	13888.9		573.815	0.8963	TIMS0616_IT2500_CH2_CE30_60_01	TIMS0616_IT2500_CH2_CE30_60
Q9UBI6	GNG12	Guanine nucleotide-binding protein G(I)/G(S)/G(O) subunit gamma-12	SSKTASTNNIAQARRTVQQ	n[43]SSKTASTNNIAQARRTVQQ	19	3	15.824	12396.7	N-term(Acetyl (Protein N-term))	701.698	0.9248	TIMS0616_IT2500_CH2_CE30_60_01	TIMS0616_IT2500_CH2_CE30_60
P22626	HNRNPA2B1	Heterogeneous nuclear ribonucleoproteins A2/B1	SLRNYYEQ		8	2	14.575	72056.9		536.755	0.8705	TIMS0616_IT2500_CH2_CE30_60_01	TIMS0616_IT2500_CH2_CE30_60
P22626	HNRNPA2B1	Heterogeneous nuclear ribonucleoproteins A2/B1	SLRNYYEQ		8	2	12.511	79821.9		536.757	0.8714	TIMS0616_IT2500_CH2_CE30_60_01	TIMS0616_IT2500_CH2_CE30_60
Q9UBI6	GNG12	Guanine nucleotide-binding protein G(I)/G(S)/G(O) subunit gamma-12	SSKTASTNNIAQARRTVQQ	n[43]SSKTASTNNIAQARRTVQQ	19	3	16.66	14192.6	N-term(Acetyl (Protein N-term))	701.701	0.924	TIMS0616_IT2500_CH2_CE30_60_01	TIMS0616_IT2500_CH2_CE30_60
P10809	HSPD1	60 kDa heat shock protein, mitochondrial	IAKNAGVEGSL		11	2	22.482	247155		529.795	0.8466	TIMS0616_IT2500_CH2_CE30_60_01	TIMS0616_IT2500_CH2_CE30_60
Q14247	CTTN	Src substrate cortactin	AVTSKTSNIRANF		13	3	18.452	14860.3		470.256	0.7361	TIMS0616_IT2500_CH2_CE30_60_01	TIMS0616_IT2500_CH2_CE30_60
P00533	EGFR	Epidermal growth factor receptor	KKIKVLGSGAF		11	2	10.565	11252.9		574.362	0.9138	TIMS0616_IT2500_CH2_CE30_60_01	TIMS0616_IT2500_CH2_CE30_60
P00533	EGFR	Epidermal growth factor receptor	KKIKVLGSGAF		11	2	20.652	11405.3		574.365	0.9081	TIMS0616_IT2500_CH2_CE30_60_01	TIMS0616_IT2500_CH2_CE30_60
P10809	HSPD1	60 kDa heat shock protein, mitochondrial	IAKNAGVEGSL		11	2	22.693	257609		529.795	0.848	TIMS0616_IT2500_CH2_CE30_60_01	TIMS0616_IT2500_CH2_CE30_60
P08238	HSP90AB1	Heat shock protein HSP 90-beta	IKLGIHE		7	2	13.334	27978		405.248	0.7721	TIMS0616_IT2500_CH2_CE30_60_01	TIMS0616_IT2500_CH2_CE30_60
P05023	ATP1A1	Sodium/potassium-transporting ATPase subunit alpha-1	FSTNCVEGTARG	FSTNC[160]VEGTARG	12	2	23.522	55796.4	5C(Carbamidomethyl (C))	649.792	0.9163	TIMS0616_IT2500_CH2_CE30_60_01	TIMS0616_IT2500_CH2_CE30_60
P00533	EGFR	Epidermal growth factor receptor	KKIKVLGSGAF		11	2	18.184	11465.1		574.365	0.9098	TIMS0616_IT2500_CH2_CE30_60_01	TIMS0616_IT2500_CH2_CE30_60
P05023	ATP1A1	Sodium/potassium-transporting ATPase subunit alpha-1	FSTNCVEGTARG	FSTNC[160]VEGTARG	12	2	21.086	57537.6	5C(Carbamidomethyl (C))	649.792	0.918	TIMS0616_IT2500_CH2_CE30_60_01	TIMS0616_IT2500_CH2_CE30_60
P52272	HNRNPM	Heterogeneous nuclear ribonucleoprotein M	NECGHVLYA	NEC[160]GHVLYA	9	2	13.663	16302.8	3C(Carbamidomethyl (C))	531.737	0.8548	TIMS0616_IT2500_CH2_CE30_60_01	TIMS0616_IT2500_CH2_CE30_60
P50990	CCT8	T-complex protein 1 subunit theta	YAIKKFAEA		9	2	14.545	15560.8		520.793	0.8875	TIMS0616_IT2500_CH2_CE30_60_01	TIMS0616_IT2500_CH2_CE30_60
P07900	HSP90AA1	Heat shock protein HSP 90-alpha	ETKDQVANSAF		11	2	16.51	15706.2		605.29	0.9222	TIMS0616_IT2500_CH2_CE30_60_01	TIMS0616_IT2500_CH2_CE30_60
Q09666	AHNAK	Neuroblast differentiation-associated protein AHNAK	ISSSLGGRAVE		11	2	12.239	13556.7		538.291	0.8472	TIMS0616_IT2500_CH2_CE30_60_01	TIMS0616_IT2500_CH2_CE30_60
Q9Y3B4	SF3B6	Splicing factor 3B subunit 6	IRVGNTPETRGTAY		14	3	19.959	14334.9		512.272	0.7484	TIMS0616_IT2500_CH2_CE30_60_01	TIMS0616_IT2500_CH2_CE30_60
P16401	H1-5	Histone H1.5	AALKKALAAGGY		12	2	25.756	44417.1		567.338	0.9049	TIMS0616_IT2500_CH2_CE30_60_01	TIMS0616_IT2500_CH2_CE30_60
Q9Y3B4	SF3B6	Splicing factor 3B subunit 6	IRVGNTPETRGTAY		14	3	20.101	15693.8		512.269	0.7485	TIMS0616_IT2500_CH2_CE30_60_01	TIMS0616_IT2500_CH2_CE30_60
Q00839	HNRNPU	Heterogeneous nuclear ribonucleoprotein U	VELQKEEAQKL		11	2	20.131	6963.33		657.866	0.949	TIMS0616_IT2500_CH2_CE30_60_01	TIMS0616_IT2500_CH2_CE30_60
P10809	HSPD1	60 kDa heat shock protein, mitochondrial	VEVNEKKDRVTDAL		14	3	16.247	32476.5		539.294	0.7799	TIMS0616_IT2500_CH2_CE30_60_01	TIMS0616_IT2500_CH2_CE30_60
P31943	HNRNPH1	Heterogeneous nuclear ribonucleoprotein H	IYTREGRPSGEAF		13	3	15.136	116027		494.915	0.7481	TIMS0616_IT2500_CH2_CE30_60_01	TIMS0616_IT2500_CH2_CE30_60
P60709	ACTB	Actin, cytoplasmic 1	DESGPSIVHRKCF	DESGPSIVHRKC[160]F	13	3	17.62	63854.9	12C(Carbamidomethyl (C))	511.249	0.752	TIMS0616_IT2500_CH2_CE30_60_01	TIMS0616_IT2500_CH2_CE30_60
P31943	HNRNPH1	Heterogeneous nuclear ribonucleoprotein H	IYTREGRPSGEAF		13	2	13.603	24905.2		741.869	1.0015	TIMS0616_IT2500_CH2_CE30_60_01	TIMS0616_IT2500_CH2_CE30_60
Q71U36	TUBA1A	Tubulin alpha-1A chain	YRQLFHPEQ		9	2	14.722	54357.3		609.305	0.8919	TIMS0616_IT2500_CH2_CE30_60_01	TIMS0616_IT2500_CH2_CE30_60
P12111	COL6A3	Collagen alpha-3(VI) chain	VAVVQYSDR		9	2	14.499	0		518.774	0.8318	TIMS0616_IT2500_CH2_CE30_60_01	TIMS0616_IT2500_CH2_CE30_60
P14618	PKM	Pyruvate kinase PKM	RRLAPITSDPTE		12	2	8.559	24074.2		678.367	0.9349	TIMS0616_IT2500_CH2_CE30_60_01	TIMS0616_IT2500_CH2_CE30_60
P11142	HSPA8	Heat shock cognate 71 kDa protein	YTSITRARF		9	2	11.924	239944		557.804	0.9136	TIMS0616_IT2500_CH2_CE30_60_01	TIMS0616_IT2500_CH2_CE30_60
P12814	ACTN1	Alpha-actinin-1	LRQKDYETATL		11	2	15.743	19850.5		669.358	0.9782	TIMS0616_IT2500_CH2_CE30_60_01	TIMS0616_IT2500_CH2_CE30_60
P12814	ACTN1	Alpha-actinin-1	LRQKDYETATL		11	3	12.408	19516.3		446.573	0.7008	TIMS0616_IT2500_CH2_CE30_60_01	TIMS0616_IT2500_CH2_CE30_60
P35613	BSG	Basigin	VCKSESVPPVTD	VC[160]KSESVPPVTD	12	2	11.949	10347	2C(Carbamidomethyl (C))	659.822	0.9177	TIMS0616_IT2500_CH2_CE30_60_01	TIMS0616_IT2500_CH2_CE30_60
P54709	ATP1B3	Sodium/potassium-transporting ATPase subunit beta-3	FEQKGPVY		8	2	19.921	51067.2		484.248	0.807	TIMS0616_IT2500_CH2_CE30_60_01	TIMS0616_IT2500_CH2_CE30_60
P06748	NPM1	Nucleophosmin	KCGSGPVHISGQHLVA	KC[160]GSGPVHISGQHLVA	16	3	15.462	20339.5	2C(Carbamidomethyl (C))	549.62	0.8057	TIMS0616_IT2500_CH2_CE30_60_01	TIMS0616_IT2500_CH2_CE30_60
P60709	ACTB	Actin, cytoplasmic 1	DESGPSIVHRKCF	DESGPSIVHRKC[160]F	13	2	12.612	10209.3	12C(Carbamidomethyl (C))	766.37	1.0022	TIMS0616_IT2500_CH2_CE30_60_01	TIMS0616_IT2500_CH2_CE30_60
O43175	PHGDH	D-3-phosphoglycerate dehydrogenase	RALQSGQCAGAAL	RALQSGQC[160]AGAAL	13	2	23.031	10757.1	8C(Carbamidomethyl (C))	651.833	0.9466	TIMS0616_IT2500_CH2_CE30_60_01	TIMS0616_IT2500_CH2_CE30_60
Q9Y3Z3	SAMHD1	Deoxynucleoside triphosphate triphosphohydrolase SAMHD1	YCKTAPNRA	YC[792]KTAPNRA	9	4	8.408	5928.79	2C(PF-06672131-phosphonate)	428.931	0.7393	TIMS0616_IT2500_CH2_CE30_60_01	TIMS0616_IT2500_CH2_CE30_60
P25788	PSMA3	Proteasome subunit alpha type-3	LADARSLAD		9	2	13.647	28949.6		466.246	0.7947	TIMS0616_IT2500_CH2_CE30_60_01	TIMS0616_IT2500_CH2_CE30_60
P58876	H2BC5	Histone H2B type 1-D	ERIAGEASRLAHYNKRSTITSRE		23	5	30.624	115633		529.88	0.8335	TIMS0616_IT2500_CH2_CE30_60_01	TIMS0616_IT2500_CH2_CE30_60
Q12905	ILF2	Interleukin enhancer-binding factor 2	PRVKPAPDETSF		12	2	12.038	8469.75		672.347	0.9496	TIMS0616_IT2500_CH2_CE30_60_01	TIMS0616_IT2500_CH2_CE30_60
P13646	KRT13	Keratin, type I cytoskeletal 13	FRLKYENE		8	2	13.335	24404.3		549.78	0.8892	TIMS0616_IT2500_CH2_CE30_60_01	TIMS0616_IT2500_CH2_CE30_60
P58876	H2BC5	Histone H2B type 1-D	ERIAGEASRLAHYNKRSTITSRE		23	4	13.168	55398.1		662.103	0.8542	TIMS0616_IT2500_CH2_CE30_60_01	TIMS0616_IT2500_CH2_CE30_60
Q16658	FSCN1	Fascin	REVPGPDCRF	REVPGPDC[160]RF	10	2	17.544	16724.2	8C(Carbamidomethyl (C))	616.798	0.9044	TIMS0616_IT2500_CH2_CE30_60_01	TIMS0616_IT2500_CH2_CE30_60
P62306	SNRPF	Small nuclear ribonucleoprotein F	VKLKWGME	VKLKWGM[147]E	8	2	12.507	12692.6	7M(Oxidation (M))	503.773	0.8522	TIMS0616_IT2500_CH2_CE30_60_01	TIMS0616_IT2500_CH2_CE30_60
P58876	H2BC5	Histone H2B type 1-D	ERIAGEASRLAHYNKRSTITSRE		23	4	14.722	55883.8		662.101	0.8851	TIMS0616_IT2500_CH2_CE30_60_01	TIMS0616_IT2500_CH2_CE30_60
P58876	H2BC5	Histone H2B type 1-D	ERIAGEASRLAHYNKRSTITSRE		23	5	39.145	137652		529.883	0.8325	TIMS0616_IT2500_CH2_CE30_60_01	TIMS0616_IT2500_CH2_CE30_60
P30040	ERP29	Endoplasmic reticulum resident protein 29	DTQYPYGEKQDE		12	2	16.16	16871.4		736.814	0.9948	TIMS0616_IT2500_CH2_CE30_60_01	TIMS0616_IT2500_CH2_CE30_60
P22392	NME2	Nucleoside diphosphate kinase B	VKYMNSGPVVA	VKYM[147]NSGPVVA	11	2	13.723	14803.2	4M(Oxidation (M))	590.804	0.8808	TIMS0616_IT2500_CH2_CE30_60_01	TIMS0616_IT2500_CH2_CE30_60
P22392	NME2	Nucleoside diphosphate kinase B	VKYMNSGPVVA	VKYM[147]NSGPVVA	11	2	14.744	17948	4M(Oxidation (M))	590.806	0.878	TIMS0616_IT2500_CH2_CE30_60_01	TIMS0616_IT2500_CH2_CE30_60
P50991	CCT4	T-complex protein 1 subunit delta	LKITGCASPGKTVT	LKITGC[160]ASPGKTVT	14	2	25.38	11214.3	6C(Carbamidomethyl (C))	716.895	0.9921	TIMS0616_IT2500_CH2_CE30_60_01	TIMS0616_IT2500_CH2_CE30_60
P11142	HSPA8	Heat shock cognate 71 kDa protein	IQVYEGERA		9	2	15.257	84563.3		532.77	0.8911	TIMS0616_IT2500_CH2_CE30_60_01	TIMS0616_IT2500_CH2_CE30_60
P11142	HSPA8	Heat shock cognate 71 kDa protein	IQVYEGERA		9	2	15.316	90671		532.773	0.8893	TIMS0616_IT2500_CH2_CE30_60_01	TIMS0616_IT2500_CH2_CE30_60
P11142	HSPA8	Heat shock cognate 71 kDa protein	IQVYEGERA		9	2	15.648	90671		532.772	0.8753	TIMS0616_IT2500_CH2_CE30_60_01	TIMS0616_IT2500_CH2_CE30_60
P09651	HNRNPA1	Heterogeneous nuclear ribonucleoprotein A1	SKSESPKEPEQL	n[43]SKSESPKEPEQL	12	2	35.048	120791	N-term(Acetyl (Protein N-term))	700.846	0.964	TIMS0616_IT2500_CH2_CE30_60_01	TIMS0616_IT2500_CH2_CE30_60
P11142	HSPA8	Heat shock cognate 71 kDa protein	IQVYEGERA		9	2	15.574	96369		532.771	0.8901	TIMS0616_IT2500_CH2_CE30_60_01	TIMS0616_IT2500_CH2_CE30_60
P68104	EEF1A1	Elongation factor 1-alpha 1	AYTLGVKQ		8	2	13.665	92138.3		440.249	0.7883	TIMS0616_IT2500_CH2_CE30_60_01	TIMS0616_IT2500_CH2_CE30_60
P45880	VDAC2	Voltage-dependent anion-selective channel protein 2	DVKTKSCSGVEF	DVKTKSC[160]SGVEF	12	2	20.781	9836.79	7C(Carbamidomethyl (C))	678.826	0.9537	TIMS0616_IT2500_CH2_CE30_60_01	TIMS0616_IT2500_CH2_CE30_60
P22626	HNRNPA2B1	Heterogeneous nuclear ribonucleoproteins A2/B1	CVVMRDPASKRSRGFGF	C[160]VVM[147]RDPASKRSRGFGF	17	4	12.546	30111.1	1C(Carbamidomethyl (C)),4M(Oxidation (M))	497.249	0.7614	TIMS0616_IT2500_CH2_CE30_60_01	TIMS0616_IT2500_CH2_CE30_60
Q7KZF4	SND1	Staphylococcal nuclease domain-containing protein 1	STRVLPAQATE		11	2	17.316	11532.9		586.813	0.8763	TIMS0616_IT2500_CH2_CE30_60_01	TIMS0616_IT2500_CH2_CE30_60
P09651	HNRNPA1	Heterogeneous nuclear ribonucleoprotein A1	SKSESPKEPEQL	n[43]SKSESPKEPEQL	12	2	28.355	138767	N-term(Acetyl (Protein N-term))	700.849	0.963	TIMS0616_IT2500_CH2_CE30_60_01	TIMS0616_IT2500_CH2_CE30_60
P62805	H4C1	Histone H4	ALKRQGRTLYGFGG		14	3	13.98	171271		508.62	0.7737	TIMS0616_IT2500_CH2_CE30_60_01	TIMS0616_IT2500_CH2_CE30_60
P04439	HLA-A	HLA class I histocompatibility antigen, A alpha chain	VETRPAGDGTF		11	2	27.827	61727		575.281	0.875	TIMS0616_IT2500_CH2_CE30_60_01	TIMS0616_IT2500_CH2_CE30_60
Q7KZF4	SND1	Staphylococcal nuclease domain-containing protein 1	STRVLPAQATE		11	2	18.668	12529.8		586.819	0.8695	TIMS0616_IT2500_CH2_CE30_60_01	TIMS0616_IT2500_CH2_CE30_60
P27824	CANX	Calnexin	MTPPVNPSRE		10	2	12.149	21325.3		564.278	0.8535	TIMS0616_IT2500_CH2_CE30_60_01	TIMS0616_IT2500_CH2_CE30_60
P14314	PRKCSH	Glucosidase 2 subunit beta	VSQKPKLGGSPTSL		14	2	29.495	11584.6		699.901	0.9981	TIMS0616_IT2500_CH2_CE30_60_01	TIMS0616_IT2500_CH2_CE30_60
P68104	EEF1A1	Elongation factor 1-alpha 1	VVIGHVDSGKSTTTGHL		17	3	32.968	129136		569.971	0.8969	TIMS0616_IT2500_CH2_CE30_60_01	TIMS0616_IT2500_CH2_CE30_60
P27824	CANX	Calnexin	MTPPVNPSRE		10	2	13.448	21394.8		564.281	0.8517	TIMS0616_IT2500_CH2_CE30_60_01	TIMS0616_IT2500_CH2_CE30_60
P05388	RPLP0	60S acidic ribosomal protein P0	YKRVLAL		7	2	15.18	31239.5		431.779	0.8047	TIMS0616_IT2500_CH2_CE30_60_01	TIMS0616_IT2500_CH2_CE30_60
P68104	EEF1A1	Elongation factor 1-alpha 1	VVIGHVDSGKSTTTGHL		17	3	28.909	133612		569.971	0.8981	TIMS0616_IT2500_CH2_CE30_60_01	TIMS0616_IT2500_CH2_CE30_60
P02769	ALB	Serum albumin	VELLKHKPKATEEQL		15	3	16.269	30416.2		588.34	0.8242	TIMS0616_IT2500_CH2_CE30_60_01	TIMS0616_IT2500_CH2_CE30_60
Q9NR31	SAR1A	GTP-binding protein SAR1a	YGQTTGKGNVTL		12	2	12.396	14503.5		619.824	0.9186	TIMS0616_IT2500_CH2_CE30_60_01	TIMS0616_IT2500_CH2_CE30_60
Q9Y3Z3	SAMHD1	Deoxynucleoside triphosphate triphosphohydrolase SAMHD1	YCKTAPNRA	YC[792]KTAPNRA	9	3	8.363	24196.2	2C(PF-06672131-phosphonate)	571.574	0.8003	TIMS0616_IT2500_CH2_CE30_60_01	TIMS0616_IT2500_CH2_CE30_60
Q9Y3Z3	SAMHD1	Deoxynucleoside triphosphate triphosphohydrolase SAMHD1	YCKTAPNRA	YC[792]KTAPNRA	9	3	10.145	27009.3	2C(PF-06672131-phosphonate)	571.574	0.7986	TIMS0616_IT2500_CH2_CE30_60_01	TIMS0616_IT2500_CH2_CE30_60
Q9Y3Z3	SAMHD1	Deoxynucleoside triphosphate triphosphohydrolase SAMHD1	YCKTAPNRA	YC[792]KTAPNRA	9	4	10.181	32618.3	2C(PF-06672131-phosphonate)	429.183	0.7378	TIMS0616_IT2500_CH2_CE30_60_01	TIMS0616_IT2500_CH2_CE30_60
P68104	EEF1A1	Elongation factor 1-alpha 1	VVIGHVDSGKSTTTGHL		17	3	24.009	0		569.971	0.9209	TIMS0616_IT2500_CH2_CE30_60_01	TIMS0616_IT2500_CH2_CE30_60
Q9NR31	SAR1A	GTP-binding protein SAR1a	YGQTTGKGNVTL		12	2	20.128	14887.1		619.82	0.9206	TIMS0616_IT2500_CH2_CE30_60_01	TIMS0616_IT2500_CH2_CE30_60
P20700	LMNB1	Lamin-B1	ADARRALDDTARERAKL		17	4	12.849	24406		482.767	0.7701	TIMS0616_IT2500_CH2_CE30_60_01	TIMS0616_IT2500_CH2_CE30_60
P30101	PDIA3	Protein disulfide-isomerase A3	LKAASNLRDNYRFAHT		16	3	12.532	10856.4		626.327	0.8881	TIMS0616_IT2500_CH2_CE30_60_01	TIMS0616_IT2500_CH2_CE30_60
P61956	SUMO2	Small ubiquitin-related modifier 2	RFDGQPINE		9	2	12.39	38839.5		538.262	0.8428	TIMS0616_IT2500_CH2_CE30_60_01	TIMS0616_IT2500_CH2_CE30_60
Q00610	CLTC	Clathrin heavy chain 1	TGISAQQNRVVGA		13	2	18.949	12784.2		650.85	0.924	TIMS0616_IT2500_CH2_CE30_60_01	TIMS0616_IT2500_CH2_CE30_60
P06744	GPI	Glucose-6-phosphate isomerase	ERLLPHKVFEGNRPTNS		17	4	13.864	17207.1		499.27	0.7908	TIMS0616_IT2500_CH2_CE30_60_01	TIMS0616_IT2500_CH2_CE30_60
P52907	CAPZA1	F-actin-capping protein subunit alpha-1	ITEHGDLGNSRF		12	3	12.94	8589.92		449.221	0.7422	TIMS0616_IT2500_CH2_CE30_60_01	TIMS0616_IT2500_CH2_CE30_60
Q14974	KPNB1	Importin subunit beta-1	EAAQKFLERA		10	2	14.375	16670		581.815	0.907	TIMS0616_IT2500_CH2_CE30_60_01	TIMS0616_IT2500_CH2_CE30_60
Q14974	KPNB1	Importin subunit beta-1	EAAQKFLERA		10	2	13.872	16973.8		581.812	0.9064	TIMS0616_IT2500_CH2_CE30_60_01	TIMS0616_IT2500_CH2_CE30_60
P06744	GPI	Glucose-6-phosphate isomerase	ERLLPHKVFEGNRPTNS		17	4	13.821	16992.7		499.269	0.79	TIMS0616_IT2500_CH2_CE30_60_01	TIMS0616_IT2500_CH2_CE30_60
P62820	RAB1A	Ras-related protein Rab-1A	SAKNATNVEQSF		12	2	23.08	34445.7		648.314	0.9139	TIMS0616_IT2500_CH2_CE30_60_01	TIMS0616_IT2500_CH2_CE30_60
P30050	RPL12	60S ribosomal protein L12	RCTGGEVGATSAL	RC[160]TGGEVGATSAL	13	2	20.9	15455.7	2C(Carbamidomethyl (C))	639.807	0.9119	TIMS0616_IT2500_CH2_CE30_60_01	TIMS0616_IT2500_CH2_CE30_60
P19338	NCL	Nucleolin	KEVFEDAAE		9	2	12.093	15122.9		519.243	0.8359	TIMS0616_IT2500_CH2_CE30_60_01	TIMS0616_IT2500_CH2_CE30_60
P02545	LMNA	Prelamin-A/C	AAGAGATHSPPTDL		14	2	16.982	27758		633.311	0.9122	TIMS0616_IT2500_CH2_CE30_60_01	TIMS0616_IT2500_CH2_CE30_60
P16401	H1-5	Histone H1.5	AALKKALAAGGYD		13	2	11.755	14800.5		624.852	0.9332	TIMS0616_IT2500_CH2_CE30_60_01	TIMS0616_IT2500_CH2_CE30_60
P16401	H1-5	Histone H1.5	AALKKALAAGGYD		13	2	22.783	15241.3		624.851	0.9316	TIMS0616_IT2500_CH2_CE30_60_01	TIMS0616_IT2500_CH2_CE30_60
P04406	GAPDH	Glyceraldehyde-3-phosphate dehydrogenase	FQYDSTHGKFHGTVKAENGKL		21	4	16.396	23236.2		591.797	0.8869	TIMS0616_IT2500_CH2_CE30_60_01	TIMS0616_IT2500_CH2_CE30_60
P84090	ERH	Enhancer of rudimentary homolog	VYRADTQTYQPYNKD		15	3	25.446	43832.4		621.294	0.8237	TIMS0616_IT2500_CH2_CE30_60_01	TIMS0616_IT2500_CH2_CE30_60
P29401	TKT	Transketolase	VLSKGHAAPIL		11	2	12.181	21009.5		553.342	0.9046	TIMS0616_IT2500_CH2_CE30_60_01	TIMS0616_IT2500_CH2_CE30_60
Q71U36	TUBA1A	Tubulin alpha-1A chain	YRGDVVPKDVNA		12	2	15.521	14208.4		666.846	0.9258	TIMS0616_IT2500_CH2_CE30_60_01	TIMS0616_IT2500_CH2_CE30_60
Q08211	DHX9	ATP-dependent RNA helicase A	IVVTQPRRISA		11	2	13.044	13261.4		620.38	0.9398	TIMS0616_IT2500_CH2_CE30_60_01	TIMS0616_IT2500_CH2_CE30_60
Q71U36	TUBA1A	Tubulin alpha-1A chain	YRGDVVPKDVNA		12	2	15.926	14326.9		666.849	0.9217	TIMS0616_IT2500_CH2_CE30_60_01	TIMS0616_IT2500_CH2_CE30_60
P10412	H1-4	Histone H1.4	YDVEKNNSRIKL		12	3	15.791	20819		493.602	0.7971	TIMS0616_IT2500_CH2_CE30_60_01	TIMS0616_IT2500_CH2_CE30_60
P10412	H1-4	Histone H1.4	YDVEKNNSRIKL		12	3	19.022	22272.9		493.604	0.7974	TIMS0616_IT2500_CH2_CE30_60_01	TIMS0616_IT2500_CH2_CE30_60
O95831	AIFM1	Apoptosis-inducing factor 1, mitochondrial	IATGGTPRSLSA		12	2	17.34	14783.4		565.813	0.8647	TIMS0616_IT2500_CH2_CE30_60_01	TIMS0616_IT2500_CH2_CE30_60
P09651	HNRNPA1	Heterogeneous nuclear ribonucleoprotein A1	TVKKIFVGGIKE		12	3	17.028	46486.3		440.276	0.7639	TIMS0616_IT2500_CH2_CE30_60_01	TIMS0616_IT2500_CH2_CE30_60
P34932	HSPA4	Heat shock 70 kDa protein 4	VAVARAGGIET		11	2	18.22	25727.9		522.296	0.8256	TIMS0616_IT2500_CH2_CE30_60_01	TIMS0616_IT2500_CH2_CE30_60
P31949	S100A11	Protein S100-A11	AAFTKNQKDPGVL		13	2	19.655	14982.1		694.878	1.0151	TIMS0616_IT2500_CH2_CE30_60_01	TIMS0616_IT2500_CH2_CE30_60
P60709	ACTB	Actin, cytoplasmic 1	LTEAPLNPKANREKMTQIM	LTEAPLNPKANREKM[147]TQIM[147]	19	3	20.445	42268.9	15M(Oxidation (M)),19M(Oxidation (M))	739.718	0.9284	TIMS0616_IT2500_CH2_CE30_60_01	TIMS0616_IT2500_CH2_CE30_60
P60709	ACTB	Actin, cytoplasmic 1	LTEAPLNPKANREKMTQIM	LTEAPLNPKANREKM[147]TQIM[147]	19	3	15.453	49137.9	15M(Oxidation (M)),19M(Oxidation (M))	739.717	0.9072	TIMS0616_IT2500_CH2_CE30_60_01	TIMS0616_IT2500_CH2_CE30_60
P62910	RPL32	60S ribosomal protein L32	AIRVTNPNARL		11	3	14.136	11206.1		408.909	0.7443	TIMS0616_IT2500_CH2_CE30_60_01	TIMS0616_IT2500_CH2_CE30_60
P05787	KRT8	Keratin, type II cytoskeletal 8	VSESSDVLPK		10	2	18.545	151618		530.777	0.8707	TIMS0616_IT2500_CH2_CE30_60_01	TIMS0616_IT2500_CH2_CE30_60
P25705	ATP5F1A	ATP synthase subunit alpha, mitochondrial	VAIGQKRSTVAQL		13	2	28.573	26152.7		685.907	1.0104	TIMS0616_IT2500_CH2_CE30_60_01	TIMS0616_IT2500_CH2_CE30_60
P05787	KRT8	Keratin, type II cytoskeletal 8	VSESSDVLPK		10	2	24.623	178768		530.779	0.8693	TIMS0616_IT2500_CH2_CE30_60_01	TIMS0616_IT2500_CH2_CE30_60
P05787	KRT8	Keratin, type II cytoskeletal 8	LRQIYEE		7	2	10.972	16167.5		475.752	0.8148	TIMS0616_IT2500_CH2_CE30_60_01	TIMS0616_IT2500_CH2_CE30_60
P60709	ACTB	Actin, cytoplasmic 1	KCDVDIRKDL	KC[160]DVDIRKDL	10	2	18.612	14304.8	2C(Carbamidomethyl (C))	631.329	0.9288	TIMS0616_IT2500_CH2_CE30_60_01	TIMS0616_IT2500_CH2_CE30_60
P62910	RPL32	60S ribosomal protein L32	AIRVTNPNARL		11	3	10.935	10954		408.91	0.744	TIMS0616_IT2500_CH2_CE30_60_01	TIMS0616_IT2500_CH2_CE30_60
P62873	GNB1	Guanine nucleotide-binding protein G(I)/G(S)/G(T) subunit beta-1	YSHDNIICG	YSHDNIIC[160]G	9	2	10.115	11298.7	8C(Carbamidomethyl (C))	539.734	0.8525	TIMS0616_IT2500_CH2_CE30_60_01	TIMS0616_IT2500_CH2_CE30_60
Q71U36	TUBA1A	Tubulin alpha-1A chain	SVDYGKKSKLEF		12	2	34.535	35367.6		700.873	1.0056	TIMS0616_IT2500_CH2_CE30_60_01	TIMS0616_IT2500_CH2_CE30_60
P26599	PTBP1	Polypyrimidine tract-binding protein 1	VQMADGNQAQL	VQM[147]ADGNQAQL	11	2	18.253	9680.26	3M(Oxidation (M))	595.776	0.8863	TIMS0616_IT2500_CH2_CE30_60_01	TIMS0616_IT2500_CH2_CE30_60
P11021	HSPA5	Endoplasmic reticulum chaperone BiP	NDQGNRITPSY		11	2	16.602	23904.9		632.806	0.9088	TIMS0616_IT2500_CH2_CE30_60_01	TIMS0616_IT2500_CH2_CE30_60
Q06830	PRDX1	Peroxiredoxin-1	FKKLNCQVIG	FKKLNC[160]QVIG	10	2	16.123	26408.7	6C(Carbamidomethyl (C))	603.837	0.917	TIMS0616_IT2500_CH2_CE30_60_01	TIMS0616_IT2500_CH2_CE30_60
P35221	CTNNA1	Catenin alpha-1	ACLQHPDVAA	AC[160]LQHPDVAA	10	2	15.068	24959.8	2C(Carbamidomethyl (C))	541.258	0.8504	TIMS0616_IT2500_CH2_CE30_60_01	TIMS0616_IT2500_CH2_CE30_60
P11021	HSPA5	Endoplasmic reticulum chaperone BiP	RVTAEDKGTGNKNKITITNDQNRLTPEE		28	5	24.614	11373.7		629.327	0.8838	TIMS0616_IT2500_CH2_CE30_60_01	TIMS0616_IT2500_CH2_CE30_60
P06748	NPM1	Nucleophosmin	RLKCGSGPVHISGQHLVA	RLKC[160]GSGPVHISGQHLVA	18	4	21.113	73518.6	4C(Carbamidomethyl (C))	479.761	0.8023	TIMS0616_IT2500_CH2_CE30_60_01	TIMS0616_IT2500_CH2_CE30_60
P63261	ACTG1	Actin, cytoplasmic 2	VIDNGSGMCKAGF	VIDNGSGM[147]C[160]KAGF	13	2	22.283	49957	8M(Oxidation (M)),9C(Carbamidomethyl (C))	686.307	0.9444	TIMS0616_IT2500_CH2_CE30_60_01	TIMS0616_IT2500_CH2_CE30_60
P22626	HNRNPA2B1	Heterogeneous nuclear ribonucleoproteins A2/B1	GGGGPGYGNQGGGY		14	2	15.266	10163.6		599.251	0.8473	TIMS0616_IT2500_CH2_CE30_60_01	TIMS0616_IT2500_CH2_CE30_60
P05787	KRT8	Keratin, type II cytoskeletal 8	VSESSDVLPK		10	2	23.2	207420		530.78	0.8717	TIMS0616_IT2500_CH2_CE30_60_01	TIMS0616_IT2500_CH2_CE30_60
P11021	HSPA5	Endoplasmic reticulum chaperone BiP	NDQGNRITPSY		11	2	20.766	27066.1		632.799	0.9259	TIMS0616_IT2500_CH2_CE30_60_01	TIMS0616_IT2500_CH2_CE30_60
P51148	RAB5C	Ras-related protein Rab-5C	LQRQASPNIV		10	2	15.672	16808.3		563.323	0.8828	TIMS0616_IT2500_CH2_CE30_60_01	TIMS0616_IT2500_CH2_CE30_60
P11021	HSPA5	Endoplasmic reticulum chaperone BiP	RIINEPTAAA		10	2	13.779	307247		528.296	0.8378	TIMS0616_IT2500_CH2_CE30_60_01	TIMS0616_IT2500_CH2_CE30_60
P05787	KRT8	Keratin, type II cytoskeletal 8	VSESSDVLPK		10	2	18.274	189979		530.783	0.848	TIMS0616_IT2500_CH2_CE30_60_01	TIMS0616_IT2500_CH2_CE30_60
P51148	RAB5C	Ras-related protein Rab-5C	LQRQASPNIV		10	2	14.846	18189.8		563.322	0.8864	TIMS0616_IT2500_CH2_CE30_60_01	TIMS0616_IT2500_CH2_CE30_60
P63261	ACTG1	Actin, cytoplasmic 2	VIDNGSGMCKAGF	VIDNGSGM[147]C[160]KAGF	13	2	21.637	54850	8M(Oxidation (M)),9C(Carbamidomethyl (C))	686.809	0.9313	TIMS0616_IT2500_CH2_CE30_60_01	TIMS0616_IT2500_CH2_CE30_60
P06733	ENO1	Alpha-enolase	VSKKLNVTEQEKIDKL		16	4	15.887	34322.1		468.775	0.8265	TIMS0616_IT2500_CH2_CE30_60_01	TIMS0616_IT2500_CH2_CE30_60
P08238	HSP90AB1	Heat shock protein HSP 90-beta	HLKEDQTEYL		10	2	19.834	15257.3		638.314	0.9368	TIMS0616_IT2500_CH2_CE30_60_01	TIMS0616_IT2500_CH2_CE30_60
P40926	MDH2	Malate dehydrogenase, mitochondrial	KGLDPARVNV		10	2	11.003	12389.5		534.813	0.854	TIMS0616_IT2500_CH2_CE30_60_01	TIMS0616_IT2500_CH2_CE30_60
P11021	HSPA5	Endoplasmic reticulum chaperone BiP	RIINEPTAAA		10	2	15.946	315215		528.296	0.8359	TIMS0616_IT2500_CH2_CE30_60_01	TIMS0616_IT2500_CH2_CE30_60
P04406	GAPDH	Glyceraldehyde-3-phosphate dehydrogenase	GKVKVGVNGF		10	2	17.117	12362.6		502.798	0.8441	TIMS0616_IT2500_CH2_CE30_60_01	TIMS0616_IT2500_CH2_CE30_60
P63220	RPS21	40S ribosomal protein S21	RLAKADGIVSKNF		13	3	16.514	42936.2		473.608	0.8062	TIMS0616_IT2500_CH2_CE30_60_01	TIMS0616_IT2500_CH2_CE30_60
P45880	VDAC2	Voltage-dependent anion-selective channel protein 2	STSGSSNTDTGKVTGTL		17	2	43.051	15951.5		806.887	1.0218	TIMS0616_IT2500_CH2_CE30_60_01	TIMS0616_IT2500_CH2_CE30_60
P07437	TUBB	Tubulin beta chain	SVHQLVENTDET		12	2	13.497	19469.7		686.322	0.9503	TIMS0616_IT2500_CH2_CE30_60_01	TIMS0616_IT2500_CH2_CE30_60
P08238	HSP90AB1	Heat shock protein HSP 90-beta	TGIGMTKADL	TGIGM[147]TKADL	10	2	13.872	14054.7	5M(Oxidation (M))	511.762	0.8272	TIMS0616_IT2500_CH2_CE30_60_01	TIMS0616_IT2500_CH2_CE30_60
P11021	HSPA5	Endoplasmic reticulum chaperone BiP	RIINEPTAAA		10	2	15.997	0		528.797	0.8536	TIMS0616_IT2500_CH2_CE30_60_01	TIMS0616_IT2500_CH2_CE30_60
P08670	VIM	Vimentin	FANYIDK		7	2	10.643	32743.1		435.721	0.7615	TIMS0616_IT2500_CH2_CE30_60_01	TIMS0616_IT2500_CH2_CE30_60
P06733	ENO1	Alpha-enolase	LCTGQIKTGAPCRSERL	LC[160]TGQIKTGAPC[160]RSERL	17	4	13.278	34144.5	12C(Carbamidomethyl (C)),2C(Carbamidomethyl (C))	487.504	0.8283	TIMS0616_IT2500_CH2_CE30_60_01	TIMS0616_IT2500_CH2_CE30_60
P06733	ENO1	Alpha-enolase	LCTGQIKTGAPCRSERL	LC[160]TGQIKTGAPC[160]RSERL	17	3	21.481	18544.8	12C(Carbamidomethyl (C)),2C(Carbamidomethyl (C))	649.668	0.9	TIMS0616_IT2500_CH2_CE30_60_01	TIMS0616_IT2500_CH2_CE30_60
P07900	HSP90AA1	Heat shock protein HSP 90-alpha	ETKDQVANSAF		11	2	18.211	20118.5		605.292	0.9002	TIMS0616_IT2500_CH2_CE30_60_01	TIMS0616_IT2500_CH2_CE30_60
Q71U36	TUBA1A	Tubulin alpha-1A chain	HSFGGGTGSGF		11	2	11.728	81796.1		505.721	0.8179	TIMS0616_IT2500_CH2_CE30_60_01	TIMS0616_IT2500_CH2_CE30_60
Q71U36	TUBA1A	Tubulin alpha-1A chain	HSFGGGTGSGF		11	2	17.864	86510.7		505.719	0.8184	TIMS0616_IT2500_CH2_CE30_60_01	TIMS0616_IT2500_CH2_CE30_60
P49327	FASN	Fatty acid synthase	LRAKTGGAYGEDLGAD		16	3	19.238	11201.4		531.933	0.7738	TIMS0616_IT2500_CH2_CE30_60_01	TIMS0616_IT2500_CH2_CE30_60
P06733	ENO1	Alpha-enolase	LCTGQIKTGAPCRSERL	LC[160]TGQIKTGAPC[160]RSERL	17	3	13.559	25724.2	12C(Carbamidomethyl (C)),2C(Carbamidomethyl (C))	649.669	0.9015	TIMS0616_IT2500_CH2_CE30_60_01	TIMS0616_IT2500_CH2_CE30_60
P04083	ANXA1	Annexin A1	TTRSYPQL		8	2	12.714	39777.9		483.257	0.8233	TIMS0616_IT2500_CH2_CE30_60_01	TIMS0616_IT2500_CH2_CE30_60
P31946	YWHAB	14-3-3 protein beta/alpha	WTSENQGDEGDAGEGEN		17	2	41.288	13905.5		897.842	1.0353	TIMS0616_IT2500_CH2_CE30_60_01	TIMS0616_IT2500_CH2_CE30_60
P25705	ATP5F1A	ATP synthase subunit alpha, mitochondrial	AGVRGYL		7	2	13.942	34188.9		368.212	0.7337	TIMS0616_IT2500_CH2_CE30_60_01	TIMS0616_IT2500_CH2_CE30_60
P11142	HSPA8	Heat shock cognate 71 kDa protein	AILSGDKSENVQD		13	2	21.366	11827.5		688.338	0.9457	TIMS0616_IT2500_CH2_CE30_60_01	TIMS0616_IT2500_CH2_CE30_60
O75947	ATP5PD	ATP synthase subunit d, mitochondrial	VSLSKARIVE		10	2	15.327	11676.6		551.336	0.9168	TIMS0616_IT2500_CH2_CE30_60_01	TIMS0616_IT2500_CH2_CE30_60
P00791	PGA	Pepsin A	DRANNKVGLAPVA		13	2	18.571	73235.6		662.869	0.9346	TIMS0616_IT2500_CH2_CE30_60_01	TIMS0616_IT2500_CH2_CE30_60
P02769	ALB	Serum albumin	SQKFPKAEF		9	2	14.088	68791.7		541.288	0.855	TIMS0616_IT2500_CH2_CE30_60_01	TIMS0616_IT2500_CH2_CE30_60
Q6FI13	H2AC18	Histone H2A type 2-A	LAGNAARDNKKTRIIPRHLQL		21	4	13.079	27610.5		597.105	0.8552	TIMS0616_IT2500_CH2_CE30_60_01	TIMS0616_IT2500_CH2_CE30_60
P50454	SERPINH1	Serpin H1	VRDTQSGSLL		10	2	15.924	8879.83		538.292	0.8585	TIMS0616_IT2500_CH2_CE30_60_01	TIMS0616_IT2500_CH2_CE30_60
P39019	RPS19	40S ribosomal protein S19	FVRALAA		7	2	9.946	12262.4		374.23	0.7426	TIMS0616_IT2500_CH2_CE30_60_01	TIMS0616_IT2500_CH2_CE30_60
P05388	RPLP0	60S acidic ribosomal protein P0	EKLLPHIRGNVG		12	3	13.424	19810.5		444.931	0.7849	TIMS0616_IT2500_CH2_CE30_60_01	TIMS0616_IT2500_CH2_CE30_60
P40227	CCT6A	T-complex protein 1 subunit zeta	YEKTEVNSGF		10	2	13.516	10041.8		587.272	0.8951	TIMS0616_IT2500_CH2_CE30_60_01	TIMS0616_IT2500_CH2_CE30_60
P60709	ACTB	Actin, cytoplasmic 1	QEYDESGPSIVHR		13	3	18.851	27559.6		506.241	0.8185	TIMS0616_IT2500_CH2_CE30_60_01	TIMS0616_IT2500_CH2_CE30_60
P14625	HSP90B1	Endoplasmin	IKKIADDKYNDTF		13	2	23.75	12016.9		785.91	1.0277	TIMS0616_IT2500_CH2_CE30_60_01	TIMS0616_IT2500_CH2_CE30_60
P35221	CTNNA1	Catenin alpha-1	YKANRDLIY		9	2	17.426	13651		578.307	0.9049	TIMS0616_IT2500_CH2_CE30_60_01	TIMS0616_IT2500_CH2_CE30_60
P05455	SSB	Lupus La protein	VRGAKEGIIL		10	2	12.138	12435.4		528.334	0.8793	TIMS0616_IT2500_CH2_CE30_60_01	TIMS0616_IT2500_CH2_CE30_60
P00338	LDHA	L-lactate dehydrogenase A chain	FLRTPKIVSGKD		12	3	11.308	21750.9		454.269	0.7765	TIMS0616_IT2500_CH2_CE30_60_01	TIMS0616_IT2500_CH2_CE30_60
P00338	LDHA	L-lactate dehydrogenase A chain	YNVTANSKL		9	2	19.876	44169.9		505.268	0.8346	TIMS0616_IT2500_CH2_CE30_60_01	TIMS0616_IT2500_CH2_CE30_60
P27797	CALR	Calreticulin	IKDPDASKPEDWDER		15	3	20.088	20461.6		600.952	0.8152	TIMS0616_IT2500_CH2_CE30_60_01	TIMS0616_IT2500_CH2_CE30_60
P62979	RPS27A	Ubiquitin-40S ribosomal protein S27a	NIQKESTLHL		10	2	25.369	23533.7		591.827	0.906	TIMS0616_IT2500_CH2_CE30_60_01	TIMS0616_IT2500_CH2_CE30_60
P04179	SOD2	Superoxide dismutase [Mn], mitochondrial	IKRDFGSF		8	2	13.929	24158.2		485.263	0.8456	TIMS0616_IT2500_CH2_CE30_60_01	TIMS0616_IT2500_CH2_CE30_60
P00338	LDHA	L-lactate dehydrogenase A chain	FLRTPKIVSGKD		12	3	13.864	21814.3		454.272	0.7768	TIMS0616_IT2500_CH2_CE30_60_01	TIMS0616_IT2500_CH2_CE30_60
Q06830	PRDX1	Peroxiredoxin-1	SVDSHFCHL	SVDSHFC[160]HL	9	2	19.438	12952.7	7C(Carbamidomethyl (C))	551.244	0.8888	TIMS0616_IT2500_CH2_CE30_60_01	TIMS0616_IT2500_CH2_CE30_60
P07900	HSP90AA1	Heat shock protein HSP 90-alpha	LRYYTSASGDEM	LRYYTSASGDEM[147]	12	2	30.319	13685	12M(Oxidation (M))	704.808	0.9566	TIMS0616_IT2500_CH2_CE30_60_01	TIMS0616_IT2500_CH2_CE30_60
P04843	RPN1	Dolichyl-diphosphooligosaccharide--protein glycosyltransferase subunit 1	YTKLGNPTRSEDL		13	3	15.752	22652.6		498.591	0.7547	TIMS0616_IT2500_CH2_CE30_60_01	TIMS0616_IT2500_CH2_CE30_60
P11021	HSPA5	Endoplasmic reticulum chaperone BiP	IGDAAKNQLTSNPEN		15	2	17.117	9969.79		786.385	0.9895	TIMS0616_IT2500_CH2_CE30_60_01	TIMS0616_IT2500_CH2_CE30_60
Q16531	DDB1	DNA damage-binding protein 1	VGSRLGDSQL		10	2	11.129	12048.6		516.28	0.8361	TIMS0616_IT2500_CH2_CE30_60_01	TIMS0616_IT2500_CH2_CE30_60
P00338	LDHA	L-lactate dehydrogenase A chain	FLRTPKIVSGKD		12	3	11.451	22385		454.27	0.7772	TIMS0616_IT2500_CH2_CE30_60_01	TIMS0616_IT2500_CH2_CE30_60
Q9H0U4	RAB1B	Ras-related protein Rab-1B	IGDSGVGKSCL	IGDSGVGKSC[160]L	11	2	18.826	22413.5	10C(Carbamidomethyl (C))	546.772	0.8636	TIMS0616_IT2500_CH2_CE30_60_01	TIMS0616_IT2500_CH2_CE30_60
P07900	HSP90AA1	Heat shock protein HSP 90-alpha	TVRTDTGEPMGRGTKVIL	TVRTDTGEPM[147]GRGTKVIL	18	3	14.936	14141.9	10M(Oxidation (M))	649.68	0.8445	TIMS0616_IT2500_CH2_CE30_60_01	TIMS0616_IT2500_CH2_CE30_60
P04075	ALDOA	Fructose-bisphosphate aldolase A	TADDRVNPCIGG	TADDRVNPC[160]IGG	12	2	12.611	13545.7	9C(Carbamidomethyl (C))	637.792	0.905	TIMS0616_IT2500_CH2_CE30_60_01	TIMS0616_IT2500_CH2_CE30_60
Q13151	HNRNPA0	Heterogeneous nuclear ribonucleoprotein A0	NVQTSESGLRGHF		13	2	23.242	13266		716.352	0.9949	TIMS0616_IT2500_CH2_CE30_60_01	TIMS0616_IT2500_CH2_CE30_60
P34897	SHMT2	Serine hydroxymethyltransferase, mitochondrial	LERGYSL		7	2	11.985	29164		419.227	0.7809	TIMS0616_IT2500_CH2_CE30_60_01	TIMS0616_IT2500_CH2_CE30_60
P10809	HSPD1	60 kDa heat shock protein, mitochondrial	EIIEGMKFDRG	EIIEGM[147]KFDRG	11	2	16.012	14355.5	6M(Oxidation (M))	655.824	0.9397	TIMS0616_IT2500_CH2_CE30_60_01	TIMS0616_IT2500_CH2_CE30_60
P07900	HSP90AA1	Heat shock protein HSP 90-alpha	TVRTDTGEPMGRGTKVIL	TVRTDTGEPM[147]GRGTKVIL	18	3	15.304	15323.6	10M(Oxidation (M))	649.683	0.8429	TIMS0616_IT2500_CH2_CE30_60_01	TIMS0616_IT2500_CH2_CE30_60
Q15365	PCBP1	Poly(rC)-binding protein 1	ARLSSEKGMGCS	ARLSSEKGM[147]GC[792]S	12	4	11.17	318415	11C(PF-06672131-phosphonate),9M(Oxidation (M))	483.445	0.8077	TIMS0616_IT2500_CH2_CE30_60_01	TIMS0616_IT2500_CH2_CE30_60
P10809	HSPD1	60 kDa heat shock protein, mitochondrial	EIIEGMKFDRG	EIIEGM[147]KFDRG	11	2	18.534	14511.2	6M(Oxidation (M))	655.823	0.9393	TIMS0616_IT2500_CH2_CE30_60_01	TIMS0616_IT2500_CH2_CE30_60
P26368	U2AF2	Splicing factor U2AF 65 kDa subunit	DVRDECSKYGLVKS	DVRDEC[160]SKYGLVKS	14	3	14.651	12201.8	6C(Carbamidomethyl (C))	552.939	0.8196	TIMS0616_IT2500_CH2_CE30_60_01	TIMS0616_IT2500_CH2_CE30_60
Q15365	PCBP1	Poly(rC)-binding protein 1	ARLSSEKGMGCS	ARLSSEKGM[147]GC[792]S	12	3	12.092	83459.6	11C(PF-06672131-phosphonate),9M(Oxidation (M))	644.259	0.7931	TIMS0616_IT2500_CH2_CE30_60_01	TIMS0616_IT2500_CH2_CE30_60
P07437	TUBB	Tubulin beta chain	ISKIREEYPDRIMNT	ISKIREEYPDRIM[147]NT	15	3	15.529	23338.1	13M(Oxidation (M))	627.659	0.8305	TIMS0616_IT2500_CH2_CE30_60_01	TIMS0616_IT2500_CH2_CE30_60
Q15365	PCBP1	Poly(rC)-binding protein 1	ARLSSEKGMGCS	ARLSSEKGM[147]GC[792]S	12	4	9.453	349753	11C(PF-06672131-phosphonate),9M(Oxidation (M))	483.448	0.8079	TIMS0616_IT2500_CH2_CE30_60_01	TIMS0616_IT2500_CH2_CE30_60
P08729	KRT7	Keratin, type II cytoskeletal 7	SSARPGGLGSSSL		13	2	17.778	74129.2		588.305	0.9041	TIMS0616_IT2500_CH2_CE30_60_01	TIMS0616_IT2500_CH2_CE30_60
P21333	FLNA	Filamin-A	TVETRSAGQGEVL		13	2	23.965	12433.2		673.851	0.9495	TIMS0616_IT2500_CH2_CE30_60_01	TIMS0616_IT2500_CH2_CE30_60
P07437	TUBB	Tubulin beta chain	ISKIREEYPDRIMNT	ISKIREEYPDRIM[147]NT	15	3	16.502	23361.8	13M(Oxidation (M))	627.657	0.8389	TIMS0616_IT2500_CH2_CE30_60_01	TIMS0616_IT2500_CH2_CE30_60
P13639	EEF2	Elongation factor 2	IAHVDHGKSTLTDSL		15	3	17.519	21528.2		531.945	0.7902	TIMS0616_IT2500_CH2_CE30_60_01	TIMS0616_IT2500_CH2_CE30_60
P04181	OAT	Ornithine aminotransferase, mitochondrial	ERALQDPNVAA		11	2	13.853	26951		592.308	0.903	TIMS0616_IT2500_CH2_CE30_60_01	TIMS0616_IT2500_CH2_CE30_60
P07195	LDHB	L-lactate dehydrogenase B chain	KEKLIAPVAEE		11	2	16.039	12542.2		613.856	0.9164	TIMS0616_IT2500_CH2_CE30_60_01	TIMS0616_IT2500_CH2_CE30_60
P04406	GAPDH	Glyceraldehyde-3-phosphate dehydrogenase	QERDPSKIKWGDAGAE		16	3	15.927	27197.3		596.297	0.8495	TIMS0616_IT2500_CH2_CE30_60_01	TIMS0616_IT2500_CH2_CE30_60
P04406	GAPDH	Glyceraldehyde-3-phosphate dehydrogenase	QERDPSKIKWGDAGAE		16	3	22.796	28516.3		596.294	0.8495	TIMS0616_IT2500_CH2_CE30_60_01	TIMS0616_IT2500_CH2_CE30_60
O60506	SYNCRIP	Heterogeneous nuclear ribonucleoprotein Q	AVIHSENF		8	2	11.918	23410.1		458.731	0.8053	TIMS0616_IT2500_CH2_CE30_60_01	TIMS0616_IT2500_CH2_CE30_60
P06748	NPM1	Nucleophosmin	KGGSLPKVEAKF		12	3	14.522	36675.4		420.914	0.762	TIMS0616_IT2500_CH2_CE30_60_01	TIMS0616_IT2500_CH2_CE30_60
Q08211	DHX9	ATP-dependent RNA helicase A	VYGRTYPVQE		10	2	19.357	22765.7		606.304	0.9065	TIMS0616_IT2500_CH2_CE30_60_01	TIMS0616_IT2500_CH2_CE30_60
P02545	LMNA	Prelamin-A/C	SNEDQSMGNWQIK	SNEDQSM[147]GNWQIK	13	2	24.865	24499.5	7M(Oxidation (M))	776.837	0.9979	TIMS0616_IT2500_CH2_CE30_60_01	TIMS0616_IT2500_CH2_CE30_60
P30101	PDIA3	Protein disulfide-isomerase A3	FRPSHLTNKFEDKTVA		16	3	24.786	32856.4		630.668	0.8477	TIMS0616_IT2500_CH2_CE30_60_01	TIMS0616_IT2500_CH2_CE30_60
P14625	HSP90B1	Endoplasmin	YQTGKDISTNY		11	2	16.904	22347.7		645.303	0.9068	TIMS0616_IT2500_CH2_CE30_60_01	TIMS0616_IT2500_CH2_CE30_60
P08670	VIM	Vimentin	FANYIDK		7	2	14.393	48552.4		435.72	0.7606	TIMS0616_IT2500_CH2_CE30_60_01	TIMS0616_IT2500_CH2_CE30_60
P08729	KRT7	Keratin, type II cytoskeletal 7	VVLKKDVDAAY		11	2	18.638	19043.9		610.848	0.9391	TIMS0616_IT2500_CH2_CE30_60_01	TIMS0616_IT2500_CH2_CE30_60
P68104	EEF1A1	Elongation factor 1-alpha 1	KEKIDRRSGKKLEDGPKFLKSGDAAI		26	5	18.616	40783.6		578.131	0.8932	TIMS0616_IT2500_CH2_CE30_60_01	TIMS0616_IT2500_CH2_CE30_60
Q14247	CTTN	Src substrate cortactin	DRVDKSAVGF		10	2	17.398	31553.6		547.285	0.8528	TIMS0616_IT2500_CH2_CE30_60_01	TIMS0616_IT2500_CH2_CE30_60
P08729	KRT7	Keratin, type II cytoskeletal 7	VVLKKDVDAAY		11	2	17.073	19690		610.847	0.9193	TIMS0616_IT2500_CH2_CE30_60_01	TIMS0616_IT2500_CH2_CE30_60
P26599	PTBP1	Polypyrimidine tract-binding protein 1	KVLFSSNGGVVKG		13	2	25.976	18067.7		646.372	0.9564	TIMS0616_IT2500_CH2_CE30_60_01	TIMS0616_IT2500_CH2_CE30_60
Q08211	DHX9	ATP-dependent RNA helicase A	VYGRTYPVQE		10	2	18.727	23307.2		606.806	0.904	TIMS0616_IT2500_CH2_CE30_60_01	TIMS0616_IT2500_CH2_CE30_60
P04908	H2AC4	Histone H2A type 1-B/E	SERVGAGAPVY		11	2	17.787	82439.9		553.285	0.8463	TIMS0616_IT2500_CH2_CE30_60_01	TIMS0616_IT2500_CH2_CE30_60
P14618	PKM	Pyruvate kinase PKM	SGETAKGDYPLE		12	2	14.266	10179.9		633.794	0.9166	TIMS0616_IT2500_CH2_CE30_60_01	TIMS0616_IT2500_CH2_CE30_60
P05783	KRT18	Keratin, type I cytoskeletal 18	AGAGGSGSRISVSRSTSF		18	3	23.06	60506.4		561.95	0.7766	TIMS0616_IT2500_CH2_CE30_60_01	TIMS0616_IT2500_CH2_CE30_60
P00505	GOT2	Aspartate aminotransferase, mitochondrial	LLHACAHNPTGVDPRPEQ	LLHAC[160]AHNPTGVDPRPEQ	18	3	26.111	15747.6	5C(Carbamidomethyl (C))	671.331	0.8548	TIMS0616_IT2500_CH2_CE30_60_01	TIMS0616_IT2500_CH2_CE30_60
Q15365	PCBP1	Poly(rC)-binding protein 1	ARLSSEKGMGCS	ARLSSEKGM[147]GC[792]S	12	3	8.427	12203.4	11C(PF-06672131-phosphonate),9M(Oxidation (M))	644.26	0.7761	TIMS0616_IT2500_CH2_CE30_60_01	TIMS0616_IT2500_CH2_CE30_60
P02751	FN1	Fibronectin	HYQINQQWER		10	2	14.14	10787.2		701.335	0.9625	TIMS0616_IT2500_CH2_CE30_60_01	TIMS0616_IT2500_CH2_CE30_60
P68104	EEF1A1	Elongation factor 1-alpha 1	KEKIDRRSGKKLEDGPKFLKSGDAAI		26	4	15.155	21074.5		722.412	0.8579	TIMS0616_IT2500_CH2_CE30_60_01	TIMS0616_IT2500_CH2_CE30_60
P11234	RALB	Ras-related protein Ral-B	AANKSKGQSSLAL	n[43]AANKSKGQSSLAL	13	2	14.606	12436.7	N-term(Acetyl (Protein N-term))	658.864	0.9625	TIMS0616_IT2500_CH2_CE30_60_01	TIMS0616_IT2500_CH2_CE30_60
Q9GZT3	SLIRP	SRA stem-loop-interacting RNA-binding protein, mitochondrial	RRSINQPVAF		10	2	12.609	23910.6		594.337	0.9099	TIMS0616_IT2500_CH2_CE30_60_01	TIMS0616_IT2500_CH2_CE30_60
P04908	H2AC4	Histone H2A type 1-B/E	SERVGAGAPVY		11	2	12.048	91494.5		553.287	0.8249	TIMS0616_IT2500_CH2_CE30_60_01	TIMS0616_IT2500_CH2_CE30_60
Q06830	PRDX1	Peroxiredoxin-1	KATAVMPDGQF	KATAVM[147]PDGQF	11	2	20.362	18711	6M(Oxidation (M))	590.787	0.8835	TIMS0616_IT2500_CH2_CE30_60_01	TIMS0616_IT2500_CH2_CE30_60
Q06830	PRDX1	Peroxiredoxin-1	KATAVMPDGQF	KATAVM[147]PDGQF	11	2	14.738	22280.4	6M(Oxidation (M))	590.787	0.8562	TIMS0616_IT2500_CH2_CE30_60_01	TIMS0616_IT2500_CH2_CE30_60
P08729	KRT7	Keratin, type II cytoskeletal 7	QAEIDNIKNQRAKL		14	3	14.064	46940.3		547.643	0.8524	TIMS0616_IT2500_CH2_CE30_60_01	TIMS0616_IT2500_CH2_CE30_60
Q15084	PDIA6	Protein disulfide-isomerase A6	GRGSTAPVGGGAF		13	2	14.626	15709.8		567.289	0.8606	TIMS0616_IT2500_CH2_CE30_60_01	TIMS0616_IT2500_CH2_CE30_60
Q06830	PRDX1	Peroxiredoxin-1	KATAVMPDGQF	KATAVM[147]PDGQF	11	2	17.632	24375.2	6M(Oxidation (M))	590.789	0.8583	TIMS0616_IT2500_CH2_CE30_60_01	TIMS0616_IT2500_CH2_CE30_60
P22626	HNRNPA2B1	Heterogeneous nuclear ribonucleoproteins A2/B1	WGKLTDC	WGKLTDC[160]	7	2	11.68	28704.5	7C(Carbamidomethyl (C))	440.206	0.7637	TIMS0616_IT2500_CH2_CE30_60_01	TIMS0616_IT2500_CH2_CE30_60
Q06830	PRDX1	Peroxiredoxin-1	KATAVMPDGQF	KATAVM[147]PDGQF	11	2	10.355	25451.2	6M(Oxidation (M))	590.787	0.8544	TIMS0616_IT2500_CH2_CE30_60_01	TIMS0616_IT2500_CH2_CE30_60
P13726	F3	Tissue factor	IVKDVKQTYL		10	2	20.316	53820.9		603.856	0.9632	TIMS0616_IT2500_CH2_CE30_60_01	TIMS0616_IT2500_CH2_CE30_60
P07437	TUBB	Tubulin beta chain	AACDPRHGRY	AAC[792]DPRHGRY	10	3	8.494	220898	3C(PF-06672131-phosphonate)	612.25	0.8251	TIMS0616_IT2500_CH2_CE30_60_01	TIMS0616_IT2500_CH2_CE30_60
P00533	EGFR	Epidermal growth factor receptor	LEEKKVCQGTSNKLTQL	LEEKKVC[160]QGTSNKLTQL	17	3	34.665	28322.1	7C(Carbamidomethyl (C))	659.352	0.8569	TIMS0616_IT2500_CH2_CE30_60_01	TIMS0616_IT2500_CH2_CE30_60
Q06830	PRDX1	Peroxiredoxin-1	KATAVMPDGQF	KATAVM[147]PDGQF	11	2	13.048	33535.6	6M(Oxidation (M))	590.787	0.8614	TIMS0616_IT2500_CH2_CE30_60_01	TIMS0616_IT2500_CH2_CE30_60
P34897	SHMT2	Serine hydroxymethyltransferase, mitochondrial	VDLRPKGLDGARA		13	3	15.675	49974.7		456.598	0.8174	TIMS0616_IT2500_CH2_CE30_60_01	TIMS0616_IT2500_CH2_CE30_60
P34897	SHMT2	Serine hydroxymethyltransferase, mitochondrial	VDLRPKGLDGARA		13	3	19.086	50814.2		456.596	0.8188	TIMS0616_IT2500_CH2_CE30_60_01	TIMS0616_IT2500_CH2_CE30_60
Q6FI13	H2AC18	Histone H2A type 2-A	AERVGAGAPVY		11	2	19.075	475533		545.287	0.8532	TIMS0616_IT2500_CH2_CE30_60_01	TIMS0616_IT2500_CH2_CE30_60
Q06830	PRDX1	Peroxiredoxin-1	KATAVMPDGQF	KATAVM[147]PDGQF	11	2	15.237	32482.1	6M(Oxidation (M))	590.787	0.8551	TIMS0616_IT2500_CH2_CE30_60_01	TIMS0616_IT2500_CH2_CE30_60
P00505	GOT2	Aspartate aminotransferase, mitochondrial	AVRHFIEQGIN		11	2	18.014	21290.3		642.347	0.9376	TIMS0616_IT2500_CH2_CE30_60_01	TIMS0616_IT2500_CH2_CE30_60
Q06830	PRDX1	Peroxiredoxin-1	KATAVMPDGQF	KATAVM[147]PDGQF	11	2	13.489	33819	6M(Oxidation (M))	590.787	0.864	TIMS0616_IT2500_CH2_CE30_60_01	TIMS0616_IT2500_CH2_CE30_60
P35613	BSG	Basigin	KEDALPGQKTEF		12	2	32.982	41946.4		681.851	0.9525	TIMS0616_IT2500_CH2_CE30_60_01	TIMS0616_IT2500_CH2_CE30_60
P07437	TUBB	Tubulin beta chain	AACDPRHGRY	AAC[792]DPRHGRY	10	3	8.519	231719	3C(PF-06672131-phosphonate)	612.249	0.8275	TIMS0616_IT2500_CH2_CE30_60_01	TIMS0616_IT2500_CH2_CE30_60
Q6FI13	H2AC18	Histone H2A type 2-A	AERVGAGAPVY		11	2	16.215	536638		545.289	0.8554	TIMS0616_IT2500_CH2_CE30_60_01	TIMS0616_IT2500_CH2_CE30_60
P14618	PKM	Pyruvate kinase PKM	RRLAPITSDPTEA		13	3	17.494	23772.8		476.259	0.7274	TIMS0616_IT2500_CH2_CE30_60_01	TIMS0616_IT2500_CH2_CE30_60
P61916	NPC2	NPC intracellular cholesterol transporter 2	TSNIQSKSSKAVVHGIL		17	3	23.172	59221.6		590.335	0.8919	TIMS0616_IT2500_CH2_CE30_60_01	TIMS0616_IT2500_CH2_CE30_60
P35613	BSG	Basigin	KEDALPGQKTEF		12	3	16.825	21293.7		454.902	0.7111	TIMS0616_IT2500_CH2_CE30_60_01	TIMS0616_IT2500_CH2_CE30_60
P00505	GOT2	Aspartate aminotransferase, mitochondrial	AVRHFIEQGIN		11	3	11.901	17257.4		428.568	0.7098	TIMS0616_IT2500_CH2_CE30_60_01	TIMS0616_IT2500_CH2_CE30_60
P26641	EEF1G	Elongation factor 1-gamma	FQHVGKAFNQGKIFK		15	3	19.37	10952.7		583.66	0.8602	TIMS0616_IT2500_CH2_CE30_60_01	TIMS0616_IT2500_CH2_CE30_60
P60709	ACTB	Actin, cytoplasmic 1	MKILTERGYS		10	2	16.191	56595.7		599.319	0.9159	TIMS0616_IT2500_CH2_CE30_60_01	TIMS0616_IT2500_CH2_CE30_60
Q6FI13	H2AC18	Histone H2A type 2-A	AERVGAGAPVY		11	2	19.437	543070		545.288	0.8554	TIMS0616_IT2500_CH2_CE30_60_01	TIMS0616_IT2500_CH2_CE30_60
Q14019	COTL1	Coactosin-like protein	ATKIDKEACRAAY	n[43]ATKIDKEAC[160]RAAY	13	3	14.446	15502.5	9C(Carbamidomethyl (C)),N-term(Acetyl (Protein N-term))	513.593	0.7728	TIMS0616_IT2500_CH2_CE30_60_01	TIMS0616_IT2500_CH2_CE30_60
Q6FI13	H2AC18	Histone H2A type 2-A	AERVGAGAPVYM	AERVGAGAPVYM[147]	12	2	20.91	64030.8	12M(Oxidation (M))	618.808	0.9143	TIMS0616_IT2500_CH2_CE30_60_01	TIMS0616_IT2500_CH2_CE30_60
P08238	HSP90AB1	Heat shock protein HSP 90-beta	YCVQQLKE	YC[160]VQQLKE	8	2	18.822	257353	2C(Carbamidomethyl (C))	534.263	0.861	TIMS0616_IT2500_CH2_CE30_60_01	TIMS0616_IT2500_CH2_CE30_60
P55072	VCP	Transitional endoplasmic reticulum ATPase	AKAIANECQANF	AKAIANEC[160]QANF	12	2	22.86	18287.6	8C(Carbamidomethyl (C))	668.819	0.9485	TIMS0616_IT2500_CH2_CE30_60_01	TIMS0616_IT2500_CH2_CE30_60
P60709	ACTB	Actin, cytoplasmic 1	MKILTERGYS		10	3	13.857	12041.6		399.882	0.7266	TIMS0616_IT2500_CH2_CE30_60_01	TIMS0616_IT2500_CH2_CE30_60
Q13501	SQSTM1	Sequestosome-1	AEAAAGPGPCERL	AEAAAGPGPC[160]ERL	13	2	22.287	9504.79	10C(Carbamidomethyl (C))	649.815	0.9192	TIMS0616_IT2500_CH2_CE30_60_01	TIMS0616_IT2500_CH2_CE30_60
P05787	KRT8	Keratin, type II cytoskeletal 8	LRQLYEEE		8	2	13.436	139736		540.273	0.8526	TIMS0616_IT2500_CH2_CE30_60_01	TIMS0616_IT2500_CH2_CE30_60
Q12905	ILF2	Interleukin enhancer-binding factor 2	RAQDPSEVL		9	2	11.948	18832.5		507.767	0.8256	TIMS0616_IT2500_CH2_CE30_60_01	TIMS0616_IT2500_CH2_CE30_60
Q6FI13	H2AC18	Histone H2A type 2-A	AERVGAGAPVYM	AERVGAGAPVYM[147]	12	2	23.279	71540.5	12M(Oxidation (M))	618.807	0.9107	TIMS0616_IT2500_CH2_CE30_60_01	TIMS0616_IT2500_CH2_CE30_60
P08238	HSP90AB1	Heat shock protein HSP 90-beta	YCVQQLKE	YC[160]VQQLKE	8	2	20.305	298455	2C(Carbamidomethyl (C))	534.264	0.862	TIMS0616_IT2500_CH2_CE30_60_01	TIMS0616_IT2500_CH2_CE30_60
P48047	ATP5PO	ATP synthase subunit O, mitochondrial	RVAQILKEPKVAA		13	3	15.8	22846.1		474.967	0.7872	TIMS0616_IT2500_CH2_CE30_60_01	TIMS0616_IT2500_CH2_CE30_60
P23528	CFL1	Cofilin-1	VKMLPDKDCRYAL	VKM[147]LPDKDC[160]RYAL	13	3	12.202	29773.5	3M(Oxidation (M)),9C(Carbamidomethyl (C))	542.279	0.7959	TIMS0616_IT2500_CH2_CE30_60_01	TIMS0616_IT2500_CH2_CE30_60
P13693	TPT1	Translationally-controlled tumor protein	IGGNASAEGPEGEGTEST		18	2	30.273	18337.2		831.858	1.012	TIMS0616_IT2500_CH2_CE30_60_01	TIMS0616_IT2500_CH2_CE30_60
O43707	ACTN4	Alpha-actinin-4	LEQQHQLIQE		10	2	18.443	22712.1		633.33	0.9085	TIMS0616_IT2500_CH2_CE30_60_01	TIMS0616_IT2500_CH2_CE30_60
P05787	KRT8	Keratin, type II cytoskeletal 8	LRQLYEEE		8	2	13.67	144549		540.273	0.855	TIMS0616_IT2500_CH2_CE30_60_01	TIMS0616_IT2500_CH2_CE30_60
P62851	RPS25	40S ribosomal protein S25	FDKATYDKL		9	2	21.906	21652.9		550.786	0.8609	TIMS0616_IT2500_CH2_CE30_60_01	TIMS0616_IT2500_CH2_CE30_60
P62979	RPS27A	Ubiquitin-40S ribosomal protein S27a	AGKQLEDGRTLSDY		14	3	13.975	34811.9		518.258	0.7591	TIMS0616_IT2500_CH2_CE30_60_01	TIMS0616_IT2500_CH2_CE30_60
P20700	LMNB1	Lamin-B1	YKLAQALHE		9	2	17.149	18244.7		536.793	0.8564	TIMS0616_IT2500_CH2_CE30_60_01	TIMS0616_IT2500_CH2_CE30_60
P63104	YWHAZ	14-3-3 protein zeta/delta	SVAYKNVVGARRSSW		15	3	11.69	33046.3		560.637	0.8477	TIMS0616_IT2500_CH2_CE30_60_01	TIMS0616_IT2500_CH2_CE30_60
P68104	EEF1A1	Elongation factor 1-alpha 1	IIDAPGHRDFIKN		13	3	16.671	45726.8		499.272	0.7826	TIMS0616_IT2500_CH2_CE30_60_01	TIMS0616_IT2500_CH2_CE30_60
P07355	ANXA2	Annexin A2	TPAQYDASELK		11	2	26.145	15978.2		611.801	0.9083	TIMS0616_IT2500_CH2_CE30_60_01	TIMS0616_IT2500_CH2_CE30_60
O43175	PHGDH	D-3-phosphoglycerate dehydrogenase	AEKLQVVGRAGTGVD		15	3	20.817	23611.5		500.61	0.7476	TIMS0616_IT2500_CH2_CE30_60_01	TIMS0616_IT2500_CH2_CE30_60
P07355	ANXA2	Annexin A2	TPAQYDASELK		11	2	21.592	16246.6		611.801	0.9092	TIMS0616_IT2500_CH2_CE30_60_01	TIMS0616_IT2500_CH2_CE30_60
P60709	ACTB	Actin, cytoplasmic 1	MGQKDSYVGDEAQSKRGILT	M[147]GQKDSYVGDEAQSKRGILT	20	3	24.662	14834.2	1M(Oxidation (M))	733.693	0.9104	TIMS0616_IT2500_CH2_CE30_60_01	TIMS0616_IT2500_CH2_CE30_60
P60709	ACTB	Actin, cytoplasmic 1	MGQKDSYVGDEAQSKRGILT	M[147]GQKDSYVGDEAQSKRGILT	20	4	19.739	15066.5	1M(Oxidation (M))	550.523	0.8448	TIMS0616_IT2500_CH2_CE30_60_01	TIMS0616_IT2500_CH2_CE30_60
P60709	ACTB	Actin, cytoplasmic 1	MGQKDSYVGDEAQSKRGILT	M[147]GQKDSYVGDEAQSKRGILT	20	3	24.98	16985.7	1M(Oxidation (M))	733.69	0.912	TIMS0616_IT2500_CH2_CE30_60_01	TIMS0616_IT2500_CH2_CE30_60
P10809	HSPD1	60 kDa heat shock protein, mitochondrial	EDVQPHDLGKVGE		13	2	28.718	34547.7		711.846	0.9534	TIMS0616_IT2500_CH2_CE30_60_01	TIMS0616_IT2500_CH2_CE30_60
P10809	HSPD1	60 kDa heat shock protein, mitochondrial	EDVQPHDLGKVGE		13	2	24.49	34547.7		711.843	0.9679	TIMS0616_IT2500_CH2_CE30_60_01	TIMS0616_IT2500_CH2_CE30_60
Q14697	GANAB	Neutral alpha-glucosidase AB	VVLQTKGSPESRL		13	2	23.268	17884		707.406	1.0069	TIMS0616_IT2500_CH2_CE30_60_01	TIMS0616_IT2500_CH2_CE30_60
Q14697	GANAB	Neutral alpha-glucosidase AB	VVLQTKGSPESRL		13	3	16.356	28535.3		471.94	0.8098	TIMS0616_IT2500_CH2_CE30_60_01	TIMS0616_IT2500_CH2_CE30_60
Q13838	DDX39B	Spliceosome RNA helicase DDX39B	SRYQQFKDF		9	2	13.491	21324		609.8	0.901	TIMS0616_IT2500_CH2_CE30_60_01	TIMS0616_IT2500_CH2_CE30_60
P62280	RPS11	40S ribosomal protein S11	VGECRPLSKTVRF	VGEC[160]RPLSKTVRF	13	3	11.582	13703.8	4C(Carbamidomethyl (C))	516.947	0.7875	TIMS0616_IT2500_CH2_CE30_60_01	TIMS0616_IT2500_CH2_CE30_60
P62280	RPS11	40S ribosomal protein S11	VGECRPLSKTVRF	VGEC[160]RPLSKTVRF	13	3	11.831	13155	4C(Carbamidomethyl (C))	516.949	0.7906	TIMS0616_IT2500_CH2_CE30_60_01	TIMS0616_IT2500_CH2_CE30_60
P07437	TUBB	Tubulin beta chain	AACDPRHGRY	AAC[792]DPRHGRY	10	3	5.769	178048	3C(PF-06672131-phosphonate)	612.249	0.8182	TIMS0616_IT2500_CH2_CE30_60_01	TIMS0616_IT2500_CH2_CE30_60
P07858	CTSB	Cathepsin B	VVAGIPRTD		9	2	9.893	18781.2		464.266	0.7959	TIMS0616_IT2500_CH2_CE30_60_01	TIMS0616_IT2500_CH2_CE30_60
O60506	SYNCRIP	Heterogeneous nuclear ribonucleoprotein Q	VRNLANTVTEE		11	2	15.438	12609.5		623.327	0.9105	TIMS0616_IT2500_CH2_CE30_60_01	TIMS0616_IT2500_CH2_CE30_60
P07858	CTSB	Cathepsin B	VVAGIPRTD		9	2	10.033	16964.4		464.268	0.7981	TIMS0616_IT2500_CH2_CE30_60_01	TIMS0616_IT2500_CH2_CE30_60
P08729	KRT7	Keratin, type II cytoskeletal 7	SSSAGPGLLKA		11	2	14.54	24133.4		494.278	0.8227	TIMS0616_IT2500_CH2_CE30_60_01	TIMS0616_IT2500_CH2_CE30_60
P07437	TUBB	Tubulin beta chain	WAKGHYTEGAEL		12	2	14.825	12239.2		681.332	0.953	TIMS0616_IT2500_CH2_CE30_60_01	TIMS0616_IT2500_CH2_CE30_60
P00505	GOT2	Aspartate aminotransferase, mitochondrial	YRDDNGKPYVL		11	2	15.75	6073.82		670.333	0.946	TIMS0616_IT2500_CH2_CE30_60_01	TIMS0616_IT2500_CH2_CE30_60
P08729	KRT7	Keratin, type II cytoskeletal 7	SSSAGPGLLKA		11	2	18.777	26995.6		494.277	0.8269	TIMS0616_IT2500_CH2_CE30_60_01	TIMS0616_IT2500_CH2_CE30_60
P12814	ACTN1	Alpha-actinin-1	FIASKGVKL		9	2	15.825	16784		481.806	0.8605	TIMS0616_IT2500_CH2_CE30_60_01	TIMS0616_IT2500_CH2_CE30_60
P07437	TUBB	Tubulin beta chain	DAKNMMAACDPRHGRY	DAKNM[147]M[147]AAC[792]DPRHGRY	16	4	10.947	48745.9	5M(Oxidation (M)),6M(Oxidation (M)),9C(PF-06672131-phosphonate)	640.007	0.8236	TIMS0616_IT2500_CH2_CE30_60_01	TIMS0616_IT2500_CH2_CE30_60
P22695	UQCRC2	Cytochrome b-c1 complex subunit 2, mitochondrial	NQVKTIAQGNLSNT		14	2	26.325	9738.49		744.391	0.9999	TIMS0616_IT2500_CH2_CE30_60_01	TIMS0616_IT2500_CH2_CE30_60
P14625	HSP90B1	Endoplasmin	RSGYLLPDTKA		11	2	18.769	17375.8		610.835	0.9291	TIMS0616_IT2500_CH2_CE30_60_01	TIMS0616_IT2500_CH2_CE30_60
P25205	MCM3	DNA replication licensing factor MCM3	AAANPVYGRYDQ		12	2	15.038	14165.4		662.819	0.9429	TIMS0616_IT2500_CH2_CE30_60_01	TIMS0616_IT2500_CH2_CE30_60
P99999	CYCS	Cytochrome c	GDVEKGKKIF	n[43]GDVEKGKKIF	10	2	18.867	23904.6	N-term(Acetyl (Protein N-term))	581.828	0.8977	TIMS0616_IT2500_CH2_CE30_60_01	TIMS0616_IT2500_CH2_CE30_60
P14625	HSP90B1	Endoplasmin	MNDIKPIWQRPSKE	M[147]NDIKPIWQRPSKE	14	3	22.078	35710.7	1M(Oxidation (M))	586.638	0.8518	TIMS0616_IT2500_CH2_CE30_60_01	TIMS0616_IT2500_CH2_CE30_60
Q9ULV4	CORO1C	Coronin-1C	ISIPKKTTDTASVQNE		16	3	17.385	14932.3		577.975	0.7925	TIMS0616_IT2500_CH2_CE30_60_01	TIMS0616_IT2500_CH2_CE30_60
P11142	HSPA8	Heat shock cognate 71 kDa protein	AAILSGDKSENVQD		14	2	32.981	50903.7		723.857	0.9657	TIMS0616_IT2500_CH2_CE30_60_01	TIMS0616_IT2500_CH2_CE30_60
P05787	KRT8	Keratin, type II cytoskeletal 8	QSLAGKHGDDLRRTKTEISEM		21	3	11.493	12526.7		791.407	0.9825	TIMS0616_IT2500_CH2_CE30_60_01	TIMS0616_IT2500_CH2_CE30_60
P07437	TUBB	Tubulin beta chain	DAKNMMAACDPRHGRY	DAKNM[147]M[147]AAC[792]DPRHGRY	16	4	8.635	65112.9	5M(Oxidation (M)),6M(Oxidation (M)),9C(PF-06672131-phosphonate)	640.505	0.8224	TIMS0616_IT2500_CH2_CE30_60_01	TIMS0616_IT2500_CH2_CE30_60
P08238	HSP90AB1	Heat shock protein HSP 90-beta	FSKNIKLGIHE		11	3	14.269	23394.1		429.247	0.7637	TIMS0616_IT2500_CH2_CE30_60_01	TIMS0616_IT2500_CH2_CE30_60
P05787	KRT8	Keratin, type II cytoskeletal 8	QSLAGKHGDDLRRTKTEISEM		21	3	20.28	11870.2		791.407	0.9839	TIMS0616_IT2500_CH2_CE30_60_01	TIMS0616_IT2500_CH2_CE30_60
P08238	HSP90AB1	Heat shock protein HSP 90-beta	FSKNIKLGIHE		11	3	13.563	26703.8		429.246	0.7631	TIMS0616_IT2500_CH2_CE30_60_01	TIMS0616_IT2500_CH2_CE30_60
Q8NBS9	TXNDC5	Thioredoxin domain-containing protein 5	AAEPEADKGTVL		12	2	11.905	25921.8		600.808	0.899	TIMS0616_IT2500_CH2_CE30_60_01	TIMS0616_IT2500_CH2_CE30_60
P14625	HSP90B1	Endoplasmin	DGKRFQNVAKEGVKF		15	3	23.657	22676.4		574.981	0.8263	TIMS0616_IT2500_CH2_CE30_60_01	TIMS0616_IT2500_CH2_CE30_60
P22626	HNRNPA2B1	Heterogeneous nuclear ribonucleoproteins A2/B1	VVMRDPASKRSRGFGF		16	4	16.673	29232.6		453.243	0.7599	TIMS0616_IT2500_CH2_CE30_60_01	TIMS0616_IT2500_CH2_CE30_60
Q15393	SF3B3	Splicing factor 3B subunit 3	FFQPRPLKN		9	2	16.731	9557.51		573.823	0.902	TIMS0616_IT2500_CH2_CE30_60_01	TIMS0616_IT2500_CH2_CE30_60
P58876	H2BC5	Histone H2B type 1-D	ERIAGEASRLAHY		13	3	18.687	99463.1		491.591	0.8201	TIMS0616_IT2500_CH2_CE30_60_01	TIMS0616_IT2500_CH2_CE30_60
Q15393	SF3B3	Splicing factor 3B subunit 3	FFQPRPLKN		9	2	11.805	8437.99		573.823	0.9029	TIMS0616_IT2500_CH2_CE30_60_01	TIMS0616_IT2500_CH2_CE30_60
P26599	PTBP1	Polypyrimidine tract-binding protein 1	NPERVTPQSL		10	2	16.364	24720		570.805	0.8531	TIMS0616_IT2500_CH2_CE30_60_01	TIMS0616_IT2500_CH2_CE30_60
P31942	HNRNPH3	Heterogeneous nuclear ribonucleoprotein H3	DYQGRSTGEAF		11	2	13.317	10930.4		615.77	0.8944	TIMS0616_IT2500_CH2_CE30_60_01	TIMS0616_IT2500_CH2_CE30_60
P52272	HNRNPM	Heterogeneous nuclear ribonucleoprotein M	LVKEKVGEVTY		11	2	23.213	34247		632.861	0.9499	TIMS0616_IT2500_CH2_CE30_60_01	TIMS0616_IT2500_CH2_CE30_60
P10809	HSPD1	60 kDa heat shock protein, mitochondrial	QSWGSPKVTKDGVT		14	2	27.138	35843.3		745.387	1.0045	TIMS0616_IT2500_CH2_CE30_60_01	TIMS0616_IT2500_CH2_CE30_60
P07437	TUBB	Tubulin beta chain	QAGQCGNQIGAKF	QAGQC[160]GNQIGAKF	13	2	15.982	12745.1	5C(Carbamidomethyl (C))	689.832	0.9522	TIMS0616_IT2500_CH2_CE30_60_01	TIMS0616_IT2500_CH2_CE30_60
P51148	RAB5C	Ras-related protein Rab-5C	LGESAVGKSSL		11	2	16.453	33511		524.288	0.8555	TIMS0616_IT2500_CH2_CE30_60_01	TIMS0616_IT2500_CH2_CE30_60
P51148	RAB5C	Ras-related protein Rab-5C	LGESAVGKSSL		11	2	15.835	33396.1		524.287	0.8559	TIMS0616_IT2500_CH2_CE30_60_01	TIMS0616_IT2500_CH2_CE30_60
P11021	HSPA5	Endoplasmic reticulum chaperone BiP	MRIINEPTAAA	M[147]RIINEPTAAA	11	2	15.389	44650.1	1M(Oxidation (M))	601.814	0.8876	TIMS0616_IT2500_CH2_CE30_60_01	TIMS0616_IT2500_CH2_CE30_60
P13726	F3	Tissue factor	EWEPKPVNQ		9	2	11.077	24016.4		563.781	0.8516	TIMS0616_IT2500_CH2_CE30_60_01	TIMS0616_IT2500_CH2_CE30_60
P07437	TUBB	Tubulin beta chain	QAGQCGNQIGAKF	QAGQC[160]GNQIGAKF	13	2	26.943	12818.9	5C(Carbamidomethyl (C))	689.832	0.9523	TIMS0616_IT2500_CH2_CE30_60_01	TIMS0616_IT2500_CH2_CE30_60
P61604	HSPE1	10 kDa heat shock protein, mitochondrial	TVVAVGSGSKGKGGEIQPVS		20	3	20.264	35642.4		619.672	0.7968	TIMS0616_IT2500_CH2_CE30_60_01	TIMS0616_IT2500_CH2_CE30_60
P61604	HSPE1	10 kDa heat shock protein, mitochondrial	TVVAVGSGSKGKGGEIQPVS		20	2	36.187	37153.9		929.008	1.2032	TIMS0616_IT2500_CH2_CE30_60_01	TIMS0616_IT2500_CH2_CE30_60
P00533	EGFR	Epidermal growth factor receptor	LEEKKVCQGTSNKLTQLGT	LEEKKVC[160]QGTSNKLTQLGT	19	3	25.554	33776.9	7C(Carbamidomethyl (C))	712.045	0.8937	TIMS0616_IT2500_CH2_CE30_60_01	TIMS0616_IT2500_CH2_CE30_60
Q71U36	TUBA1A	Tubulin alpha-1A chain	LYRGDVVPKDVN		12	3	11.605	42572.6		458.919	0.7689	TIMS0616_IT2500_CH2_CE30_60_01	TIMS0616_IT2500_CH2_CE30_60
P08729	KRT7	Keratin, type II cytoskeletal 7	SMDNSRSLDL	SM[147]DNSRSLDL	10	2	18.187	32807	2M(Oxidation (M))	577.26	0.8694	TIMS0616_IT2500_CH2_CE30_60_01	TIMS0616_IT2500_CH2_CE30_60
P14625	HSP90B1	Endoplasmin	LKKGYEVIY		9	2	13.771	119421		556.822	0.8908	TIMS0616_IT2500_CH2_CE30_60_01	TIMS0616_IT2500_CH2_CE30_60
P08729	KRT7	Keratin, type II cytoskeletal 7	SMDNSRSLDL	SM[147]DNSRSLDL	10	2	13.459	33890.3	2M(Oxidation (M))	577.262	0.8632	TIMS0616_IT2500_CH2_CE30_60_01	TIMS0616_IT2500_CH2_CE30_60
P43307	SSR1	Translocon-associated protein subunit alpha	VVPPQRQATFE		11	2	8.171	29837.7		636.338	0.9152	TIMS0616_IT2500_CH2_CE30_60_01	TIMS0616_IT2500_CH2_CE30_60
Q71U36	TUBA1A	Tubulin alpha-1A chain	LYRGDVVPKDVN		12	2	17.401	15186.1		687.873	0.9631	TIMS0616_IT2500_CH2_CE30_60_01	TIMS0616_IT2500_CH2_CE30_60
P08238	HSP90AB1	Heat shock protein HSP 90-beta	TVRADHGEPIGRGTKVIL		18	3	16.547	0		640.364	0.9065	TIMS0616_IT2500_CH2_CE30_60_01	TIMS0616_IT2500_CH2_CE30_60
P08238	HSP90AB1	Heat shock protein HSP 90-beta	TVRADHGEPIGRGTKVIL		18	4	11.485	242191		480.526	0.8645	TIMS0616_IT2500_CH2_CE30_60_01	TIMS0616_IT2500_CH2_CE30_60
P27797	CALR	Calreticulin	WTSRW		5	2	8.879	49567.5		368.183	0.723	TIMS0616_IT2500_CH2_CE30_60_01	TIMS0616_IT2500_CH2_CE30_60
P60709	ACTB	Actin, cytoplasmic 1	YDESGPSIVHRKCF	YDESGPSIVHRKC[160]F	14	3	21.867	17393.9	13C(Carbamidomethyl (C))	565.605	0.7843	TIMS0616_IT2500_CH2_CE30_60_01	TIMS0616_IT2500_CH2_CE30_60
Q71U36	TUBA1A	Tubulin alpha-1A chain	LYRGDVVPKDVN		12	2	21.184	15549.6		687.871	0.9565	TIMS0616_IT2500_CH2_CE30_60_01	TIMS0616_IT2500_CH2_CE30_60
P43307	SSR1	Translocon-associated protein subunit alpha	VVPPQRQATFE		11	2	9.538	35784.4		636.342	0.9142	TIMS0616_IT2500_CH2_CE30_60_01	TIMS0616_IT2500_CH2_CE30_60
P30048	PRDX3	Thioredoxin-dependent peroxide reductase, mitochondrial	LSDLTKQISRD		11	3	11.433	13211.8		425.904	0.723	TIMS0616_IT2500_CH2_CE30_60_01	TIMS0616_IT2500_CH2_CE30_60
P43307	SSR1	Translocon-associated protein subunit alpha	VVPPQRQATFE		11	2	13.732	35126.7		636.344	0.9188	TIMS0616_IT2500_CH2_CE30_60_01	TIMS0616_IT2500_CH2_CE30_60
Q71U36	TUBA1A	Tubulin alpha-1A chain	LYRGDVVPKDVN		12	3	11.531	46867.8		458.918	0.7522	TIMS0616_IT2500_CH2_CE30_60_01	TIMS0616_IT2500_CH2_CE30_60
P08754	GNAI3	Guanine nucleotide-binding protein G(i) subunit alpha	TCATDTKNVQF	TC[160]ATDTKNVQF	11	2	17.15	17352.3	2C(Carbamidomethyl (C))	642.799	0.9184	TIMS0616_IT2500_CH2_CE30_60_01	TIMS0616_IT2500_CH2_CE30_60
P08238	HSP90AB1	Heat shock protein HSP 90-beta	TVRADHGEPIGRGTKVIL		18	3	16.648	41161.8		640.371	0.8998	TIMS0616_IT2500_CH2_CE30_60_01	TIMS0616_IT2500_CH2_CE30_60
P27824	CANX	Calnexin	ADSFDRGTLSG		11	2	17.199	14181.8		563.263	0.8877	TIMS0616_IT2500_CH2_CE30_60_01	TIMS0616_IT2500_CH2_CE30_60
P08238	HSP90AB1	Heat shock protein HSP 90-beta	TVRADHGEPIGRGTKVIL		18	3	16.382	29567.2		640.366	0.9036	TIMS0616_IT2500_CH2_CE30_60_01	TIMS0616_IT2500_CH2_CE30_60
P62937	PPIA	Peptidyl-prolyl cis-trans isomerase A	SMANAGPNTNGSQF	SM[147]ANAGPNTNGSQF	14	2	20.066	44454.9	2M(Oxidation (M))	706.301	0.9543	TIMS0616_IT2500_CH2_CE30_60_01	TIMS0616_IT2500_CH2_CE30_60
P26599	PTBP1	Polypyrimidine tract-binding protein 1	YADPVSAQHAKL		12	2	19.801	14432.4		650.339	0.9257	TIMS0616_IT2500_CH2_CE30_60_01	TIMS0616_IT2500_CH2_CE30_60
P0DMV8	HSPA1A	Heat shock 70 kDa protein 1A	IKRNSTIPTKQTQIF		15	3	19.589	95004.8		592.343	0.8231	TIMS0616_IT2500_CH2_CE30_60_01	TIMS0616_IT2500_CH2_CE30_60
P0DMV8	HSPA1A	Heat shock 70 kDa protein 1A	IKRNSTIPTKQTQIF		15	3	15.808	95004.8		592.346	0.8364	TIMS0616_IT2500_CH2_CE30_60_01	TIMS0616_IT2500_CH2_CE30_60
P27797	CALR	Calreticulin	YGDEEKDKGLQTSQDARF		18	3	38.944	10862.6		696.324	0.8594	TIMS0616_IT2500_CH2_CE30_60_01	TIMS0616_IT2500_CH2_CE30_60
P26599	PTBP1	Polypyrimidine tract-binding protein 1	YADPVSAQHAKL		12	2	21.61	18351.4		650.337	0.9184	TIMS0616_IT2500_CH2_CE30_60_01	TIMS0616_IT2500_CH2_CE30_60
P29692	EEF1D	Elongation factor 1-delta	LQQAISKL		8	2	18.464	27819.9		450.778	0.801	TIMS0616_IT2500_CH2_CE30_60_01	TIMS0616_IT2500_CH2_CE30_60
P60709	ACTB	Actin, cytoplasmic 1	EITALAPSTMK	EITALAPSTM[147]K	11	2	18.6	22670.3	10M(Oxidation (M))	589.313	0.893	TIMS0616_IT2500_CH2_CE30_60_01	TIMS0616_IT2500_CH2_CE30_60
P07195	LDHB	L-lactate dehydrogenase B chain	VQRNVNVF		8	2	12.154	22733		488.273	0.8247	TIMS0616_IT2500_CH2_CE30_60_01	TIMS0616_IT2500_CH2_CE30_60
P27797	CALR	Calreticulin	YGDEEKDKGLQTSQDARF		18	3	22.005	9916.56		696.327	0.8604	TIMS0616_IT2500_CH2_CE30_60_01	TIMS0616_IT2500_CH2_CE30_60
P08670	VIM	Vimentin	DGQVINETSQHHDDLE		16	3	30.627	55683.7		612.939	0.8041	TIMS0616_IT2500_CH2_CE30_60_01	TIMS0616_IT2500_CH2_CE30_60
P31930	UQCRC1	Cytochrome b-c1 complex subunit 1, mitochondrial	VSHLDGTTPVCE	VSHLDGTTPVC[160]E	12	2	23.346	14653.4	11C(Carbamidomethyl (C))	657.807	0.9305	TIMS0616_IT2500_CH2_CE30_60_01	TIMS0616_IT2500_CH2_CE30_60
P08670	VIM	Vimentin	DGQVINETSQHHDDLE		16	2	28.321	22711.3		918.905	1.1328	TIMS0616_IT2500_CH2_CE30_60_01	TIMS0616_IT2500_CH2_CE30_60
P07195	LDHB	L-lactate dehydrogenase B chain	VQRNVNVF		8	2	11.671	22053		488.273	0.8259	TIMS0616_IT2500_CH2_CE30_60_01	TIMS0616_IT2500_CH2_CE30_60
P38646	HSPA9	Stress-70 protein, mitochondrial	FTADGERL		8	2	12.313	32290.5		454.728	0.7762	TIMS0616_IT2500_CH2_CE30_60_01	TIMS0616_IT2500_CH2_CE30_60
P11142	HSPA8	Heat shock cognate 71 kDa protein	IIANDQGNRTTPSY		14	2	33.152	27697.2		775.387	0.9671	TIMS0616_IT2500_CH2_CE30_60_01	TIMS0616_IT2500_CH2_CE30_60
Q01130	SRSF2	Serine/arginine-rich splicing factor 2	VYIPRDRYTKESRGFA		16	4	14.218	23759.7		490.26	0.7865	TIMS0616_IT2500_CH2_CE30_60_01	TIMS0616_IT2500_CH2_CE30_60
P04843	RPN1	Dolichyl-diphosphooligosaccharide--protein glycosyltransferase subunit 1	KTILPAAAQD		10	2	12.356	16080.4		514.293	0.8328	TIMS0616_IT2500_CH2_CE30_60_01	TIMS0616_IT2500_CH2_CE30_60
P10809	HSPD1	60 kDa heat shock protein, mitochondrial	KVGGTSDVEVNEKKDRVTDAL		21	4	27.456	15268.9		565.8	0.8174	TIMS0616_IT2500_CH2_CE30_60_01	TIMS0616_IT2500_CH2_CE30_60
P10809	HSPD1	60 kDa heat shock protein, mitochondrial	KVGGTSDVEVNEKKDRVTDAL		21	3	21.752	13190.1		754.068	0.9114	TIMS0616_IT2500_CH2_CE30_60_01	TIMS0616_IT2500_CH2_CE30_60
P0DMV8	HSPA1A	Heat shock 70 kDa protein 1A	IKRNSTIPTKQTQIF		15	3	17.439	92831.9		592.344	0.8201	TIMS0616_IT2500_CH2_CE30_60_01	TIMS0616_IT2500_CH2_CE30_60
Q06830	PRDX1	Peroxiredoxin-1	ASVDSHFCHL	ASVDSHFC[160]HL	10	2	15.859	19254.2	8C(Carbamidomethyl (C))	586.76	0.9044	TIMS0616_IT2500_CH2_CE30_60_01	TIMS0616_IT2500_CH2_CE30_60
P10809	HSPD1	60 kDa heat shock protein, mitochondrial	KVGGTSDVEVNEKKDRVTDAL		21	3	15.72	14557		754.062	0.9127	TIMS0616_IT2500_CH2_CE30_60_01	TIMS0616_IT2500_CH2_CE30_60
Q71U36	TUBA1A	Tubulin alpha-1A chain	DRIRKLADQCTGLQG	DRIRKLADQC[160]TGLQG	15	3	15.825	26982.3	10C(Carbamidomethyl (C))	577.639	0.7916	TIMS0616_IT2500_CH2_CE30_60_01	TIMS0616_IT2500_CH2_CE30_60
Q16658	FSCN1	Fascin	AFQDQRYSVQ		10	2	17.842	10350.9		621.299	0.9051	TIMS0616_IT2500_CH2_CE30_60_01	TIMS0616_IT2500_CH2_CE30_60
P05023	ATP1A1	Sodium/potassium-transporting ATPase subunit alpha-1	RIISANGCKVDNSSL	RIISANGC[160]KVDNSSL	15	3	17.507	13526.8	8C(Carbamidomethyl (C))	545.282	0.7721	TIMS0616_IT2500_CH2_CE30_60_01	TIMS0616_IT2500_CH2_CE30_60
P06748	NPM1	Nucleophosmin	RTVSLGAGAKDEL		13	2	22.872	118725		658.861	0.9501	TIMS0616_IT2500_CH2_CE30_60_01	TIMS0616_IT2500_CH2_CE30_60
P00533	EGFR	Epidermal growth factor receptor	VIISGNKNLC	VIISGNKNLC[160]	10	2	15.819	20827.8	10C(Carbamidomethyl (C))	559.305	0.8723	TIMS0616_IT2500_CH2_CE30_60_01	TIMS0616_IT2500_CH2_CE30_60
P60709	ACTB	Actin, cytoplasmic 1	EITALAPSTMK	EITALAPSTM[147]K	11	2	15.524	21411.5	10M(Oxidation (M))	589.313	0.8923	TIMS0616_IT2500_CH2_CE30_60_01	TIMS0616_IT2500_CH2_CE30_60
P10809	HSPD1	60 kDa heat shock protein, mitochondrial	VQDVANNTNEEAGDGTTTA		19	2	39.263	30425.2		953.917	1.1135	TIMS0616_IT2500_CH2_CE30_60_01	TIMS0616_IT2500_CH2_CE30_60
P27824	CANX	Calnexin	LNDMTPPVNPSRE	LNDM[147]TPPVNPSRE	13	2	19.517	15775.3	4M(Oxidation (M))	743.359	1.005	TIMS0616_IT2500_CH2_CE30_60_01	TIMS0616_IT2500_CH2_CE30_60
P11021	HSPA5	Endoplasmic reticulum chaperone BiP	IGGGQTKTFAPEE		13	2	12.654	36662.4		667.832	0.935	TIMS0616_IT2500_CH2_CE30_60_01	TIMS0616_IT2500_CH2_CE30_60
P00558	PGK1	Phosphoglycerate kinase 1	LKDCVGPEVE	LKDC[160]VGPEVE	10	2	14.307	18119.4	4C(Carbamidomethyl (C))	573.278	0.8707	TIMS0616_IT2500_CH2_CE30_60_01	TIMS0616_IT2500_CH2_CE30_60
P06748	NPM1	Nucleophosmin	RTVSLGAGAKDEL		13	2	27.316	125666		658.864	0.9489	TIMS0616_IT2500_CH2_CE30_60_01	TIMS0616_IT2500_CH2_CE30_60
P06748	NPM1	Nucleophosmin	RTVSLGAGAKDEL		13	3	13.611	53500.1		439.578	0.7962	TIMS0616_IT2500_CH2_CE30_60_01	TIMS0616_IT2500_CH2_CE30_60
Q9NP73	ALG13	Putative bifunctional UDP-N-acetylglucosamine transferase and deubiquitinase ALG13	IQAEASANDTFPNADSSSV		19	2	13.899	18663.7		962.431	1.1411	TIMS0616_IT2500_CH2_CE30_60_01	TIMS0616_IT2500_CH2_CE30_60
P11021	HSPA5	Endoplasmic reticulum chaperone BiP	IGGGQTKTFAPEE		13	2	20.788	36727		667.835	0.9392	TIMS0616_IT2500_CH2_CE30_60_01	TIMS0616_IT2500_CH2_CE30_60
P19338	NCL	Nucleolin	DRETGSSKGFGF		12	2	17.205	21323		644.306	0.9193	TIMS0616_IT2500_CH2_CE30_60_01	TIMS0616_IT2500_CH2_CE30_60
P05787	KRT8	Keratin, type II cytoskeletal 8	AIADAEQRGEL		11	2	15.632	41556.3		586.801	0.884	TIMS0616_IT2500_CH2_CE30_60_01	TIMS0616_IT2500_CH2_CE30_60
P19338	NCL	Nucleolin	DRETGSSKGFGF		12	2	23.071	23493.3		644.298	0.9166	TIMS0616_IT2500_CH2_CE30_60_01	TIMS0616_IT2500_CH2_CE30_60
O75390	CS	Citrate synthase, mitochondrial	ADLIPKEQARIKT		13	3	15.926	33715.2		494.961	0.8121	TIMS0616_IT2500_CH2_CE30_60_01	TIMS0616_IT2500_CH2_CE30_60
P08729	KRT7	Keratin, type II cytoskeletal 7	ASRPRVAVRSAYGGPVGAGIRE		22	4	19.341	21531		557.312	0.8494	TIMS0616_IT2500_CH2_CE30_60_01	TIMS0616_IT2500_CH2_CE30_60
P05787	KRT8	Keratin, type II cytoskeletal 8	EIEGLKGQRASL		12	2	19.181	12487.6		650.865	0.9734	TIMS0616_IT2500_CH2_CE30_60_01	TIMS0616_IT2500_CH2_CE30_60
P62937	PPIA	Peptidyl-prolyl cis-trans isomerase A	ILKHTGPGIL		10	2	20.878	83114.6		524.829	0.8867	TIMS0616_IT2500_CH2_CE30_60_01	TIMS0616_IT2500_CH2_CE30_60
P34810	CD68	Macrosialin	RDLQAPLGQS		10	2	12.248	13931		542.793	0.8551	TIMS0616_IT2500_CH2_CE30_60_01	TIMS0616_IT2500_CH2_CE30_60
P34810	CD68	Macrosialin	RDLQAPLGQS		10	2	13.888	14365.9		542.793	0.8548	TIMS0616_IT2500_CH2_CE30_60_01	TIMS0616_IT2500_CH2_CE30_60
P30405	PPIF	Peptidyl-prolyl cis-trans isomerase F, mitochondrial	HRVIPSF		7	2	12.006	39692.9		428.247	0.7802	TIMS0616_IT2500_CH2_CE30_60_01	TIMS0616_IT2500_CH2_CE30_60
P08238	HSP90AB1	Heat shock protein HSP 90-beta	ESLTDPSKLDSGKE		14	2	26.853	14544		753.365	0.9994	TIMS0616_IT2500_CH2_CE30_60_01	TIMS0616_IT2500_CH2_CE30_60
P08238	HSP90AB1	Heat shock protein HSP 90-beta	ESLTDPSKLDSGKE		14	3	14.441	22657.1		502.584	0.8129	TIMS0616_IT2500_CH2_CE30_60_01	TIMS0616_IT2500_CH2_CE30_60
P08238	HSP90AB1	Heat shock protein HSP 90-beta	ESLTDPSKLDSGKE		14	3	16.527	24916.9		502.582	0.8189	TIMS0616_IT2500_CH2_CE30_60_01	TIMS0616_IT2500_CH2_CE30_60
Q12905	ILF2	Interleukin enhancer-binding factor 2	VRILSHGGF		9	2	14.677	21739.8		493.282	0.8426	TIMS0616_IT2500_CH2_CE30_60_01	TIMS0616_IT2500_CH2_CE30_60
P60709	ACTB	Actin, cytoplasmic 1	EKSYELPDGQ		10	2	13.999	19525		583.272	0.8818	TIMS0616_IT2500_CH2_CE30_60_01	TIMS0616_IT2500_CH2_CE30_60
Q12905	ILF2	Interleukin enhancer-binding factor 2	VRILSHGGF		9	2	16.059	21752.7		493.283	0.8396	TIMS0616_IT2500_CH2_CE30_60_01	TIMS0616_IT2500_CH2_CE30_60
P60709	ACTB	Actin, cytoplasmic 1	EKSYELPDGQ		10	2	15.981	19454.9		583.271	0.8883	TIMS0616_IT2500_CH2_CE30_60_01	TIMS0616_IT2500_CH2_CE30_60
P54709	ATP1B3	Sodium/potassium-transporting ATPase subunit beta-3	SRSDPTSYAGY		11	2	21.008	21461.2		602.27	0.8747	TIMS0616_IT2500_CH2_CE30_60_01	TIMS0616_IT2500_CH2_CE30_60
P54709	ATP1B3	Sodium/potassium-transporting ATPase subunit beta-3	SRSDPTSYAGY		11	2	19.845	23293.4		602.27	0.8739	TIMS0616_IT2500_CH2_CE30_60_01	TIMS0616_IT2500_CH2_CE30_60
P21964	COMT	Catechol O-methyltransferase	ARLLSPGARL		10	2	13.805	12110.6		527.33	0.8777	TIMS0616_IT2500_CH2_CE30_60_01	TIMS0616_IT2500_CH2_CE30_60
P14923	JUP	Junction plakoglobin	QRLAEPSQL		9	2	15.214	34711.4		521.289	0.842	TIMS0616_IT2500_CH2_CE30_60_01	TIMS0616_IT2500_CH2_CE30_60
P15170	GSPT1	Eukaryotic peptide chain release factor GTP-binding subunit ERF3A	NRSVDGPIRL		10	2	16.755	7449.14		563.82	0.8793	TIMS0616_IT2500_CH2_CE30_60_01	TIMS0616_IT2500_CH2_CE30_60
P60709	ACTB	Actin, cytoplasmic 1	ISKQEYDESGPSIVHRKCF	ISKQEYDESGPSIVHRKC[160]F	19	4	28.12	44397.4	18C(Carbamidomethyl (C))	570.782	0.8114	TIMS0616_IT2500_CH2_CE30_60_01	TIMS0616_IT2500_CH2_CE30_60
Q9H0U4	RAB1B	Ras-related protein Rab-1B	SAKNATNVEQAF		12	2	18.682	24615.9		640.318	0.9185	TIMS0616_IT2500_CH2_CE30_60_01	TIMS0616_IT2500_CH2_CE30_60
Q9H0U4	RAB1B	Ras-related protein Rab-1B	SAKNATNVEQAF		12	2	15.87	24090.7		640.318	0.9166	TIMS0616_IT2500_CH2_CE30_60_01	TIMS0616_IT2500_CH2_CE30_60
P37802	TAGLN2	Transgelin-2	ANRGPAYGLSRE	n[43]ANRGPAYGLSRE	12	2	26.365	33892	N-term(Acetyl (Protein N-term))	666.836	0.9472	TIMS0616_IT2500_CH2_CE30_60_01	TIMS0616_IT2500_CH2_CE30_60
P37802	TAGLN2	Transgelin-2	LQAAERYGIN		10	2	20.132	15942.2		567.799	0.875	TIMS0616_IT2500_CH2_CE30_60_01	TIMS0616_IT2500_CH2_CE30_60
P30040	ERP29	Endoplasmic reticulum resident protein 29	LHTKGALPLDT		11	2	15.4	26415.2		583.335	0.8823	TIMS0616_IT2500_CH2_CE30_60_01	TIMS0616_IT2500_CH2_CE30_60
P49327	FASN	Fatty acid synthase	IRQVQPEGPYRVAG		14	3	18.574	18830.9		523.957	0.7616	TIMS0616_IT2500_CH2_CE30_60_01	TIMS0616_IT2500_CH2_CE30_60
P60709	ACTB	Actin, cytoplasmic 1	GYSFTTTAER		10	2	16.614	61512.7		566.769	0.8818	TIMS0616_IT2500_CH2_CE30_60_01	TIMS0616_IT2500_CH2_CE30_60
P60709	ACTB	Actin, cytoplasmic 1	EKIWHHTFYNE		11	2	23.141	28488.3		752.357	1.0107	TIMS0616_IT2500_CH2_CE30_60_01	TIMS0616_IT2500_CH2_CE30_60
Q14254	FLOT2	Flotillin-2	AKIAAPLTKVDE		12	2	21.834	9385.61		628.367	0.9297	TIMS0616_IT2500_CH2_CE30_60_01	TIMS0616_IT2500_CH2_CE30_60
P30040	ERP29	Endoplasmic reticulum resident protein 29	LHTKGALPLDT		11	2	22.806	23109.5		583.335	0.884	TIMS0616_IT2500_CH2_CE30_60_01	TIMS0616_IT2500_CH2_CE30_60
P06733	ENO1	Alpha-enolase	KIHAREIFDSRGNPTVE		17	3	23.748	33628.7		657.011	0.8527	TIMS0616_IT2500_CH2_CE30_60_01	TIMS0616_IT2500_CH2_CE30_60
P30084	ECHS1	Enoyl-CoA hydratase, mitochondrial	IQLNRPKALNA		11	2	25.985	15441		619.374	0.9564	TIMS0616_IT2500_CH2_CE30_60_01	TIMS0616_IT2500_CH2_CE30_60
Q9UJZ1	STOML2	Stomatin-like protein 2, mitochondrial	AALTQHNGDAAASL		14	2	21.375	10664.4		670.335	0.9555	TIMS0616_IT2500_CH2_CE30_60_01	TIMS0616_IT2500_CH2_CE30_60
P40926	MDH2	Malate dehydrogenase, mitochondrial	TALTGRIQEAGT		12	2	18.261	15681.3		609.328	0.9049	TIMS0616_IT2500_CH2_CE30_60_01	TIMS0616_IT2500_CH2_CE30_60
P05783	KRT18	Keratin, type I cytoskeletal 18	SVQAPSYGARPVSS		14	2	18.512	15213.6		703.358	0.9622	TIMS0616_IT2500_CH2_CE30_60_01	TIMS0616_IT2500_CH2_CE30_60
P34897	SHMT2	Serine hydroxymethyltransferase, mitochondrial	LKDSETSQRLANL		13	2	23.664	12928.8		737.899	1.0095	TIMS0616_IT2500_CH2_CE30_60_01	TIMS0616_IT2500_CH2_CE30_60
P00533	EGFR	Epidermal growth factor receptor	ILHGAVRF		8	2	11.697	24174.7		456.775	0.8136	TIMS0616_IT2500_CH2_CE30_60_01	TIMS0616_IT2500_CH2_CE30_60
P30405	PPIF	Peptidyl-prolyl cis-trans isomerase F, mitochondrial	KADVVPKTAENF		12	2	16.466	17123.3		659.857	0.946	TIMS0616_IT2500_CH2_CE30_60_01	TIMS0616_IT2500_CH2_CE30_60
P05783	KRT18	Keratin, type I cytoskeletal 18	SVQAPSYGARPVSS		14	2	15.026	15938.5		703.358	0.9669	TIMS0616_IT2500_CH2_CE30_60_01	TIMS0616_IT2500_CH2_CE30_60
P05787	KRT8	Keratin, type II cytoskeletal 8	VKAQYEDIANRSRAEAESM	VKAQYEDIANRSRAEAESM[147]	19	3	14.309	17290.9	19M(Oxidation (M))	728.684	0.8918	TIMS0616_IT2500_CH2_CE30_60_01	TIMS0616_IT2500_CH2_CE30_60
P00533	EGFR	Epidermal growth factor receptor	ILHGAVRF		8	2	13.707	25966.1		456.775	0.8151	TIMS0616_IT2500_CH2_CE30_60_01	TIMS0616_IT2500_CH2_CE30_60
Q71U36	TUBA1A	Tubulin alpha-1A chain	AKVQRAVCM	AKVQRAVC[792]M[147]	9	3	9.419	34187.8	8C(PF-06672131-phosphonate),9M(Oxidation (M))	570.918	0.8121	TIMS0616_IT2500_CH2_CE30_60_01	TIMS0616_IT2500_CH2_CE30_60
P05783	KRT18	Keratin, type I cytoskeletal 18	SVQAPSYGARPVSS		14	2	20.785	18303		703.359	0.9633	TIMS0616_IT2500_CH2_CE30_60_01	TIMS0616_IT2500_CH2_CE30_60
P04181	OAT	Ornithine aminotransferase, mitochondrial	LCTRHQVLF	LC[160]TRHQVLF	9	2	13.948	11699	2C(Carbamidomethyl (C))	587.314	0.9117	TIMS0616_IT2500_CH2_CE30_60_01	TIMS0616_IT2500_CH2_CE30_60
P60709	ACTB	Actin, cytoplasmic 1	EITALAPSTMK	EITALAPSTM[147]K	11	2	20.71	26748.9	10M(Oxidation (M))	589.311	0.9014	TIMS0616_IT2500_CH2_CE30_60_01	TIMS0616_IT2500_CH2_CE30_60
P60709	ACTB	Actin, cytoplasmic 1	EKIWHHTFY		9	2	23.69	38450.5		630.812	0.9252	TIMS0616_IT2500_CH2_CE30_60_01	TIMS0616_IT2500_CH2_CE30_60
P00791	PGA	Pepsin A	IRQYYTV		7	2	12.153	29837.1		471.754	0.8164	TIMS0616_IT2500_CH2_CE30_60_01	TIMS0616_IT2500_CH2_CE30_60
P40939	HADHA	Trifunctional enzyme subunit alpha, mitochondrial	VVKTGIEQGSDAGY		14	2	29.108	19327.9		712.357	0.9756	TIMS0616_IT2500_CH2_CE30_60_01	TIMS0616_IT2500_CH2_CE30_60
Q71U36	TUBA1A	Tubulin alpha-1A chain	VRTGTYRQLFHPEQ		14	3	14.136	37287.1		577.97	0.8201	TIMS0616_IT2500_CH2_CE30_60_01	TIMS0616_IT2500_CH2_CE30_60
P02769	ALB	Serum albumin	DTHKSEIAHRFKDLGEEHFKG		21	5	16.922	50547.6		497.051	0.795	TIMS0616_IT2500_CH2_CE30_60_01	TIMS0616_IT2500_CH2_CE30_60
P02769	ALB	Serum albumin	DTHKSEIAHRFKDLGEEHFKG		21	4	23.93	29428.2		621.06	0.8381	TIMS0616_IT2500_CH2_CE30_60_01	TIMS0616_IT2500_CH2_CE30_60
Q15185	PTGES3	Prostaglandin E synthase 3	SCLGGSDNFKHLNE	SC[160]LGGSDNFKHLNE	14	3	18.652	25811.6	2C(Carbamidomethyl (C))	526.573	0.7926	TIMS0616_IT2500_CH2_CE30_60_01	TIMS0616_IT2500_CH2_CE30_60
P02769	ALB	Serum albumin	DTHKSEIAHRFKDLGEEHFKG		21	4	30.34	34184.8		621.062	0.8343	TIMS0616_IT2500_CH2_CE30_60_01	TIMS0616_IT2500_CH2_CE30_60
Q15084	PDIA6	Protein disulfide-isomerase A6	NREVIQSDSL		10	2	17.448	24105.6		580.799	0.8723	TIMS0616_IT2500_CH2_CE30_60_01	TIMS0616_IT2500_CH2_CE30_60
P07737	PFN1	Profilin-1	STGGAPTFNVTVTK		14	2	15.826	14522.7		690.364	0.9459	TIMS0616_IT2500_CH2_CE30_60_01	TIMS0616_IT2500_CH2_CE30_60
P43307	SSR1	Translocon-associated protein subunit alpha	LVGFTNKGTED		11	2	12.058	21126.7		590.796	0.8987	TIMS0616_IT2500_CH2_CE30_60_01	TIMS0616_IT2500_CH2_CE30_60
Q15084	PDIA6	Protein disulfide-isomerase A6	NREVIQSDSL		10	2	16.626	24832.5		580.802	0.8755	TIMS0616_IT2500_CH2_CE30_60_01	TIMS0616_IT2500_CH2_CE30_60
Q15185	PTGES3	Prostaglandin E synthase 3	SCLGGSDNFKHLNE	SC[160]LGGSDNFKHLNE	14	2	19.309	10842.5	2C(Carbamidomethyl (C))	789.354	1.0541	TIMS0616_IT2500_CH2_CE30_60_01	TIMS0616_IT2500_CH2_CE30_60
Q07065	CKAP4	Cytoskeleton-associated protein 4	VRSLGETQL		9	2	12.098	13774.9		501.784	0.8541	TIMS0616_IT2500_CH2_CE30_60_01	TIMS0616_IT2500_CH2_CE30_60
P02545	LMNA	Prelamin-A/C	RTLEGELHDLR		11	3	11.39	15032.2		446.911	0.7807	TIMS0616_IT2500_CH2_CE30_60_01	TIMS0616_IT2500_CH2_CE30_60
P62979	RPS27A	Ubiquitin-40S ribosomal protein S27a	YNIQKESTL		9	2	17.407	249797		548.288	0.8625	TIMS0616_IT2500_CH2_CE30_60_01	TIMS0616_IT2500_CH2_CE30_60
P62906	RPL10A	60S ribosomal protein L10a	SSKVSRDTLY	n[43]SSKVSRDTLY	10	2	22.798	13689.4	N-term(Acetyl (Protein N-term))	599.312	0.9134	TIMS0616_IT2500_CH2_CE30_60_01	TIMS0616_IT2500_CH2_CE30_60
O95433	AHSA1	Activator of 90 kDa heat shock protein ATPase homolog 1	YRVFTTQE		8	2	11.909	28114.6		522.261	0.8369	TIMS0616_IT2500_CH2_CE30_60_01	TIMS0616_IT2500_CH2_CE30_60
P60709	ACTB	Actin, cytoplasmic 1	EITALAPSTMK		11	2	17.172	18156.2		581.311	0.8925	TIMS0616_IT2500_CH2_CE30_60_01	TIMS0616_IT2500_CH2_CE30_60
P14625	HSP90B1	Endoplasmin	MAGSSRKEAESSPFVERL	M[147]AGSSRKEAESSPFVERL	18	3	30.156	21820.1	1M(Oxidation (M))	666.33	0.8774	TIMS0616_IT2500_CH2_CE30_60_01	TIMS0616_IT2500_CH2_CE30_60
P62979	RPS27A	Ubiquitin-40S ribosomal protein S27a	YNIQKESTL		9	2	19.359	262784		548.289	0.8643	TIMS0616_IT2500_CH2_CE30_60_01	TIMS0616_IT2500_CH2_CE30_60
P14625	HSP90B1	Endoplasmin	MAGSSRKEAESSPFVERL	M[147]AGSSRKEAESSPFVERL	18	3	28.627	26999	1M(Oxidation (M))	666.329	0.8754	TIMS0616_IT2500_CH2_CE30_60_01	TIMS0616_IT2500_CH2_CE30_60
P68431	H3C1	Histone H3.1	LRKLPFQRL		9	3	12.224	81643.1		390.921	0.7652	TIMS0616_IT2500_CH2_CE30_60_01	TIMS0616_IT2500_CH2_CE30_60
P60709	ACTB	Actin, cytoplasmic 1	SGGTTMYPGIADRM	SGGTTM[147]YPGIADRM[147]	14	2	14.967	59165.2	14M(Oxidation (M)),6M(Oxidation (M))	744.829	0.9878	TIMS0616_IT2500_CH2_CE30_60_01	TIMS0616_IT2500_CH2_CE30_60
P07437	TUBB	Tubulin beta chain	SVVPSPKVSDT		11	2	12.769	83533.1		558.302	0.8542	TIMS0616_IT2500_CH2_CE30_60_01	TIMS0616_IT2500_CH2_CE30_60
P60709	ACTB	Actin, cytoplasmic 1	VGMGQKDSYVGDEAQSKRGILT	VGM[147]GQKDSYVGDEAQSKRGILT	22	4	26.043	76578.7	3M(Oxidation (M))	589.548	0.8462	TIMS0616_IT2500_CH2_CE30_60_01	TIMS0616_IT2500_CH2_CE30_60
Q6FI13	H2AC18	Histone H2A type 2-A	AERVGAGAPVYMA	AERVGAGAPVYM[147]A	13	2	21.595	22397.2	12M(Oxidation (M))	654.327	0.9228	TIMS0616_IT2500_CH2_CE30_60_01	TIMS0616_IT2500_CH2_CE30_60
P60709	ACTB	Actin, cytoplasmic 1	VGMGQKDSYVGDEAQSKRGILT	VGM[147]GQKDSYVGDEAQSKRGILT	22	4	21.692	93088.4	3M(Oxidation (M))	589.541	0.8478	TIMS0616_IT2500_CH2_CE30_60_01	TIMS0616_IT2500_CH2_CE30_60
Q6FI13	H2AC18	Histone H2A type 2-A	AERVGAGAPVYMA	AERVGAGAPVYM[147]A	13	2	19.72	25970.8	12M(Oxidation (M))	654.322	0.923	TIMS0616_IT2500_CH2_CE30_60_01	TIMS0616_IT2500_CH2_CE30_60
P60709	ACTB	Actin, cytoplasmic 1	VGMGQKDSYVGDEAQSKRGILT	VGM[147]GQKDSYVGDEAQSKRGILT	22	3	23.743	17771.4	3M(Oxidation (M))	785.716	0.9279	TIMS0616_IT2500_CH2_CE30_60_01	TIMS0616_IT2500_CH2_CE30_60
P60709	ACTB	Actin, cytoplasmic 1	VGMGQKDSYVGDEAQSKRGILT	VGM[147]GQKDSYVGDEAQSKRGILT	22	3	16.701	22628.7	3M(Oxidation (M))	785.726	0.9279	TIMS0616_IT2500_CH2_CE30_60_01	TIMS0616_IT2500_CH2_CE30_60
P60709	ACTB	Actin, cytoplasmic 1	VGMGQKDSYVGDEAQSKRGILT	VGM[147]GQKDSYVGDEAQSKRGILT	22	3	25.159	19777.1	3M(Oxidation (M))	785.726	0.9845	TIMS0616_IT2500_CH2_CE30_60_01	TIMS0616_IT2500_CH2_CE30_60
Q01105	SET	Protein SET	VQNEIDRL		8	2	11.947	32753.7		493.768	0.8257	TIMS0616_IT2500_CH2_CE30_60_01	TIMS0616_IT2500_CH2_CE30_60
Q01105	SET	Protein SET	VQNEIDRL		8	2	12.197	34601.5		493.768	0.8254	TIMS0616_IT2500_CH2_CE30_60_01	TIMS0616_IT2500_CH2_CE30_60
P60709	ACTB	Actin, cytoplasmic 1	VGMGQKDSYVGDEAQSKRGILT	VGM[147]GQKDSYVGDEAQSKRGILT	22	3	19.467	24417.2	3M(Oxidation (M))	785.723	1.001	TIMS0616_IT2500_CH2_CE30_60_01	TIMS0616_IT2500_CH2_CE30_60
P55060	CSE1L	Exportin-2	VNRFQSGDF		9	2	12.316	6504.65		535.258	0.8465	TIMS0616_IT2500_CH2_CE30_60_01	TIMS0616_IT2500_CH2_CE30_60
P51991	HNRNPA3	Heterogeneous nuclear ribonucleoprotein A3	REHFEKWGTL		10	3	12.526	16308.2		434.893	0.7608	TIMS0616_IT2500_CH2_CE30_60_01	TIMS0616_IT2500_CH2_CE30_60
P60709	ACTB	Actin, cytoplasmic 1	VGMGQKDSYVGDEAQSKRGILT	VGM[147]GQKDSYVGDEAQSKRGILT	22	3	12.852	37923	3M(Oxidation (M))	785.724	0.9564	TIMS0616_IT2500_CH2_CE30_60_01	TIMS0616_IT2500_CH2_CE30_60
O95831	AIFM1	Apoptosis-inducing factor 1, mitochondrial	ASSGASGGKIDNSVL		15	2	20.435	11500.2		681.845	0.9523	TIMS0616_IT2500_CH2_CE30_60_01	TIMS0616_IT2500_CH2_CE30_60
O43175	PHGDH	D-3-phosphoglycerate dehydrogenase	VTTSHSPAAPGEQGF		15	2	25.715	38405.5		743.351	0.9832	TIMS0616_IT2500_CH2_CE30_60_01	TIMS0616_IT2500_CH2_CE30_60
Q8NBS9	TXNDC5	Thioredoxin domain-containing protein 5	FTHGIQSAAHF		11	2	12.949	8821.78		608.302	0.91	TIMS0616_IT2500_CH2_CE30_60_01	TIMS0616_IT2500_CH2_CE30_60
P60842	EIF4A1	Eukaryotic initiation factor 4A-I	LVLAPTRE		8	2	13.83	15135.4		449.771	0.7965	TIMS0616_IT2500_CH2_CE30_60_01	TIMS0616_IT2500_CH2_CE30_60
O95831	AIFM1	Apoptosis-inducing factor 1, mitochondrial	ASSGASGGKIDNSVL		15	2	14.618	10933.9		681.846	0.947	TIMS0616_IT2500_CH2_CE30_60_01	TIMS0616_IT2500_CH2_CE30_60
P62906	RPL10A	60S ribosomal protein L10a	SSKVSRDTLYE	n[43]SSKVSRDTLYE	11	2	20.548	14009.3	N-term(Acetyl (Protein N-term))	663.829	0.9764	TIMS0616_IT2500_CH2_CE30_60_01	TIMS0616_IT2500_CH2_CE30_60
P62906	RPL10A	60S ribosomal protein L10a	SSKVSRDTLYE	n[43]SSKVSRDTLYE	11	2	28.143	14614.2	N-term(Acetyl (Protein N-term))	663.83	0.9766	TIMS0616_IT2500_CH2_CE30_60_01	TIMS0616_IT2500_CH2_CE30_60
P14618	PKM	Pyruvate kinase PKM	DTKGPEIRTGL		11	2	18.806	58350.5		593.826	0.8996	TIMS0616_IT2500_CH2_CE30_60_01	TIMS0616_IT2500_CH2_CE30_60
P08670	VIM	Vimentin	FADLSEAANR		10	2	17.359	21601.7		547.269	0.8532	TIMS0616_IT2500_CH2_CE30_60_01	TIMS0616_IT2500_CH2_CE30_60
Q15365	PCBP1	Poly(rC)-binding protein 1	ARLSSEKGMGCS	ARLSSEKGM[147]GC[792]S	12	4	12.095	37728.3	11C(PF-06672131-phosphonate),9M(Oxidation (M))	483.445	0.8075	TIMS0616_IT2500_CH2_CE30_60_01	TIMS0616_IT2500_CH2_CE30_60
Q15149	PLEC	Plectin	FFDPNTHE		8	2	16.565	23525.3		503.718	0.8338	TIMS0616_IT2500_CH2_CE30_60_01	TIMS0616_IT2500_CH2_CE30_60
Q9UQ80	PA2G4	Proliferation-associated protein 2G4	VAQGTQVTGRKADVIKAAHL		20	4	17.436	19535.5		516.548	0.8794	TIMS0616_IT2500_CH2_CE30_60_01	TIMS0616_IT2500_CH2_CE30_60
P62841	RPS15	40S ribosomal protein S15	VGVYNGKTFNQ		11	2	16.476	17184.2		613.811	0.9076	TIMS0616_IT2500_CH2_CE30_60_01	TIMS0616_IT2500_CH2_CE30_60
P14618	PKM	Pyruvate kinase PKM	DTKGPEIRTGL		11	3	13.784	38168.1		396.219	0.7132	TIMS0616_IT2500_CH2_CE30_60_01	TIMS0616_IT2500_CH2_CE30_60
O43390	HNRNPR	Heterogeneous nuclear ribonucleoprotein R	YQDTYGQQWK		10	2	16.984	9419.76		658.802	0.9388	TIMS0616_IT2500_CH2_CE30_60_01	TIMS0616_IT2500_CH2_CE30_60
P14618	PKM	Pyruvate kinase PKM	DTKGPEIRTGL		11	2	11.883	78274.3		593.826	0.9026	TIMS0616_IT2500_CH2_CE30_60_01	TIMS0616_IT2500_CH2_CE30_60
P36957	DLST	Dihydrolipoyllysine-residue succinyltransferase component of 2-oxoglutarate dehydrogenase complex, mitochondrial	DRPVAIGGKVEVRPMM	DRPVAIGGKVEVRPM[147]M[147]	16	3	21.207	16987.9	15M(Oxidation (M)),16M(Oxidation (M))	596.314	0.9139	TIMS0616_IT2500_CH2_CE30_60_01	TIMS0616_IT2500_CH2_CE30_60
P08670	VIM	Vimentin	FADLSEAANR		10	2	17.077	35195.6		547.27	0.8584	TIMS0616_IT2500_CH2_CE30_60_01	TIMS0616_IT2500_CH2_CE30_60
O43390	HNRNPR	Heterogeneous nuclear ribonucleoprotein R	YQDTYGQQWK		10	2	13.014	9703.5		658.802	0.9368	TIMS0616_IT2500_CH2_CE30_60_01	TIMS0616_IT2500_CH2_CE30_60
Q9UQ80	PA2G4	Proliferation-associated protein 2G4	LRLVKPGNQNTQVTEA		16	3	17.533	21960.1		589.995	0.8199	TIMS0616_IT2500_CH2_CE30_60_01	TIMS0616_IT2500_CH2_CE30_60
P25705	ATP5F1A	ATP synthase subunit alpha, mitochondrial	LSHVVSQHQALL		12	3	14.189	37146.9		444.586	0.7546	TIMS0616_IT2500_CH2_CE30_60_01	TIMS0616_IT2500_CH2_CE30_60
P08670	VIM	Vimentin	FADLSEAANR		10	2	16.525	31415.5		547.269	0.8628	TIMS0616_IT2500_CH2_CE30_60_01	TIMS0616_IT2500_CH2_CE30_60
P13010	XRCC5	X-ray repair cross-complementing protein 5	SEEQRFNNF		9	2	14.013	13474		585.761	0.8737	TIMS0616_IT2500_CH2_CE30_60_01	TIMS0616_IT2500_CH2_CE30_60
P14618	PKM	Pyruvate kinase PKM	DTKGPEIRTGL		11	3	15.542	39462.8		396.22	0.7374	TIMS0616_IT2500_CH2_CE30_60_01	TIMS0616_IT2500_CH2_CE30_60
P25705	ATP5F1A	ATP synthase subunit alpha, mitochondrial	LSHVVSQHQALL		12	2	19.269	14446.8		666.377	0.9673	TIMS0616_IT2500_CH2_CE30_60_01	TIMS0616_IT2500_CH2_CE30_60
P11142	HSPA8	Heat shock cognate 71 kDa protein	IQVYEGERAMTKDNNL	IQVYEGERAM[147]TKDNNL	16	2	12.886	12377.8	10M(Oxidation (M))	948.964	1.1999	TIMS0616_IT2500_CH2_CE30_60_01	TIMS0616_IT2500_CH2_CE30_60
Q9NTK5	OLA1	Obg-like ATPase 1	FTAGPDEVRA		10	2	15.959	8955.24		531.766	0.838	TIMS0616_IT2500_CH2_CE30_60_01	TIMS0616_IT2500_CH2_CE30_60
P12004	PCNA	Proliferating cell nuclear antigen	VFEAPNQEKVSD		12	2	22.962	26072.6		681.828	0.9533	TIMS0616_IT2500_CH2_CE30_60_01	TIMS0616_IT2500_CH2_CE30_60
P46940	IQGAP1	Ras GTPase-activating-like protein IQGAP1	AVESGDVGKTLSA		13	2	24.793	16455.9		617.321	0.9175	TIMS0616_IT2500_CH2_CE30_60_01	TIMS0616_IT2500_CH2_CE30_60
P13639	EEF2	Elongation factor 2	AKNPADLPKL		10	2	20.125	37906.3		533.818	0.8691	TIMS0616_IT2500_CH2_CE30_60_01	TIMS0616_IT2500_CH2_CE30_60
P60709	ACTB	Actin, cytoplasmic 1	IVRDIKEKLCY	IVRDIKEKLC[160]Y	11	3	19.262	149358	10C(Carbamidomethyl (C))	479.603	0.7809	TIMS0616_IT2500_CH2_CE30_60_01	TIMS0616_IT2500_CH2_CE30_60
P08238	HSP90AB1	Heat shock protein HSP 90-beta	AVKHFSVEGQLE		12	2	22.315	38325.4		672.351	0.95	TIMS0616_IT2500_CH2_CE30_60_01	TIMS0616_IT2500_CH2_CE30_60
P00338	LDHA	L-lactate dehydrogenase A chain	VIITAGARQQEGESRL		16	2	16.414	27147.1		864.481	1.1515	TIMS0616_IT2500_CH2_CE30_60_01	TIMS0616_IT2500_CH2_CE30_60
P00338	LDHA	L-lactate dehydrogenase A chain	VIITAGARQQEGESRL		16	3	24.637	63124.3		576.652	0.8112	TIMS0616_IT2500_CH2_CE30_60_01	TIMS0616_IT2500_CH2_CE30_60
P00338	LDHA	L-lactate dehydrogenase A chain	VIITAGARQQEGESRL		16	3	14.691	32578.8		576.65	0.8555	TIMS0616_IT2500_CH2_CE30_60_01	TIMS0616_IT2500_CH2_CE30_60
P60709	ACTB	Actin, cytoplasmic 1	IVRDIKEKLCY	IVRDIKEKLC[160]Y	11	2	23.42	25630.1	10C(Carbamidomethyl (C))	718.903	1.0044	TIMS0616_IT2500_CH2_CE30_60_01	TIMS0616_IT2500_CH2_CE30_60
P60709	ACTB	Actin, cytoplasmic 1	YSFTTTAERE		10	2	14.329	7740.9		602.779	0.8965	TIMS0616_IT2500_CH2_CE30_60_01	TIMS0616_IT2500_CH2_CE30_60
P38159	RBMX	RNA-binding motif protein, X chromosome	VEADRPGKL	n[43]VEADRPGKL	9	2	18.338	31092.9	N-term(Acetyl (Protein N-term))	513.785	0.8416	TIMS0616_IT2500_CH2_CE30_60_01	TIMS0616_IT2500_CH2_CE30_60
P00338	LDHA	L-lactate dehydrogenase A chain	VIITAGARQQEGESRL		16	3	18.291	0		576.651	0.8474	TIMS0616_IT2500_CH2_CE30_60_01	TIMS0616_IT2500_CH2_CE30_60
P52597	HNRNPF	Heterogeneous nuclear ribonucleoprotein F	PVDPEGKITGEA		12	2	21.909	26007.7		606.808	0.8985	TIMS0616_IT2500_CH2_CE30_60_01	TIMS0616_IT2500_CH2_CE30_60
P02545	LMNA	Prelamin-A/C	VVSREVSGIKAAYE		14	2	16.347	9429.88		754.409	1.0218	TIMS0616_IT2500_CH2_CE30_60_01	TIMS0616_IT2500_CH2_CE30_60
P60709	ACTB	Actin, cytoplasmic 1	VGMGQKDSYVGDEAQSKRGIL	VGM[147]GQKDSYVGDEAQSKRGIL	21	4	24.708	47920.3	3M(Oxidation (M))	564.285	0.8431	TIMS0616_IT2500_CH2_CE30_60_01	TIMS0616_IT2500_CH2_CE30_60
Q00610	CLTC	Clathrin heavy chain 1	VGTPPTGNQPFPKKAVD		17	3	13.369	28372.4		584.981	0.791	TIMS0616_IT2500_CH2_CE30_60_01	TIMS0616_IT2500_CH2_CE30_60
P31937	HIBADH	3-hydroxyisobutyrate dehydrogenase, mitochondrial	AQDSATSTKSPIL		13	2	22.62	19597.9		659.846	0.942	TIMS0616_IT2500_CH2_CE30_60_01	TIMS0616_IT2500_CH2_CE30_60
Q00610	CLTC	Clathrin heavy chain 1	VGTPPTGNQPFPKKAVD		17	3	14.042	32717.9		584.982	0.7899	TIMS0616_IT2500_CH2_CE30_60_01	TIMS0616_IT2500_CH2_CE30_60
P60709	ACTB	Actin, cytoplasmic 1	VGMGQKDSYVGDEAQSKRGIL	VGM[147]GQKDSYVGDEAQSKRGIL	21	3	29.098	22473	3M(Oxidation (M))	752.043	0.9858	TIMS0616_IT2500_CH2_CE30_60_01	TIMS0616_IT2500_CH2_CE30_60
P54819	AK2	Adenylate kinase 2, mitochondrial	LGPPGAGKGTQAPRL		15	3	12.169	29678.9		473.941	0.7682	TIMS0616_IT2500_CH2_CE30_60_01	TIMS0616_IT2500_CH2_CE30_60
P60709	ACTB	Actin, cytoplasmic 1	VGMGQKDSYVGDEAQSKRGIL	VGM[147]GQKDSYVGDEAQSKRGIL	21	4	20.583	58526.1	3M(Oxidation (M))	564.285	0.8376	TIMS0616_IT2500_CH2_CE30_60_01	TIMS0616_IT2500_CH2_CE30_60
P14625	HSP90B1	Endoplasmin	DIKPIWQRPSKE		12	3	16.925	28950.4		499.612	0.7994	TIMS0616_IT2500_CH2_CE30_60_01	TIMS0616_IT2500_CH2_CE30_60
P11586	MTHFD1	C-1-tetrahydrofolate synthase, cytoplasmic	AQAVQRAAQAPSSF		14	2	26.701	9310.29		716.37	0.9898	TIMS0616_IT2500_CH2_CE30_60_01	TIMS0616_IT2500_CH2_CE30_60
P60709	ACTB	Actin, cytoplasmic 1	DLAGRDLTD		9	2	14.903	49093		488.241	0.7985	TIMS0616_IT2500_CH2_CE30_60_01	TIMS0616_IT2500_CH2_CE30_60
P43307	SSR1	Translocon-associated protein subunit alpha	FVKGEDFPANN		11	2	14.791	17644.3		619.293	0.9049	TIMS0616_IT2500_CH2_CE30_60_01	TIMS0616_IT2500_CH2_CE30_60
P43307	SSR1	Translocon-associated protein subunit alpha	FVKGEDFPANN		11	2	13.698	18732.3		619.297	0.9053	TIMS0616_IT2500_CH2_CE30_60_01	TIMS0616_IT2500_CH2_CE30_60
P11021	HSPA5	Endoplasmic reticulum chaperone BiP	EVVATNGDTHLGGED		15	2	28.169	16098		757.342	0.9345	TIMS0616_IT2500_CH2_CE30_60_01	TIMS0616_IT2500_CH2_CE30_60
P25705	ATP5F1A	ATP synthase subunit alpha, mitochondrial	VGLSVSRVGSAAQTRA		16	3	15.649	10764		520.296	0.7625	TIMS0616_IT2500_CH2_CE30_60_01	TIMS0616_IT2500_CH2_CE30_60
P25705	ATP5F1A	ATP synthase subunit alpha, mitochondrial	VGLSVSRVGSAAQTRA		16	3	23.76	11819.3		520.294	0.7616	TIMS0616_IT2500_CH2_CE30_60_01	TIMS0616_IT2500_CH2_CE30_60
P60709	ACTB	Actin, cytoplasmic 1	ESCGIHETTF	ESC[160]GIHETTF	10	2	16.339	105122	3C(Carbamidomethyl (C))	590.751	0.8803	TIMS0616_IT2500_CH2_CE30_60_01	TIMS0616_IT2500_CH2_CE30_60
P11021	HSPA5	Endoplasmic reticulum chaperone BiP	EVVATNGDTHLGGED		15	2	26.091	16386.6		757.342	0.9338	TIMS0616_IT2500_CH2_CE30_60_01	TIMS0616_IT2500_CH2_CE30_60
P25705	ATP5F1A	ATP synthase subunit alpha, mitochondrial	FYKGIRPAIN		10	2	13.901	34894.6		589.839	0.9153	TIMS0616_IT2500_CH2_CE30_60_01	TIMS0616_IT2500_CH2_CE30_60
P49327	FASN	Fatty acid synthase	SSVSCGRGNAGQSNYGF	SSVSC[160]GRGNAGQSNYGF	17	2	31.786	12453.3	5C(Carbamidomethyl (C))	874.376	1.0624	TIMS0616_IT2500_CH2_CE30_60_01	TIMS0616_IT2500_CH2_CE30_60
Q14165	MLEC	Malectin	RSNPEDQIL		9	2	12.074	14982.4		536.277	0.8427	TIMS0616_IT2500_CH2_CE30_60_01	TIMS0616_IT2500_CH2_CE30_60
P60709	ACTB	Actin, cytoplasmic 1	ESCGIHETTF	ESC[160]GIHETTF	10	2	15.681	112163	3C(Carbamidomethyl (C))	590.751	0.8838	TIMS0616_IT2500_CH2_CE30_60_01	TIMS0616_IT2500_CH2_CE30_60
P07237	P4HB	Protein disulfide-isomerase	WDKQPVKVLVGKN		13	3	18.158	54814.5		504.295	0.8138	TIMS0616_IT2500_CH2_CE30_60_01	TIMS0616_IT2500_CH2_CE30_60
P25705	ATP5F1A	ATP synthase subunit alpha, mitochondrial	FYKGIRPAIN		10	2	10.124	22811.3		589.837	0.8974	TIMS0616_IT2500_CH2_CE30_60_01	TIMS0616_IT2500_CH2_CE30_60
P25705	ATP5F1A	ATP synthase subunit alpha, mitochondrial	FYKGIRPAIN		10	2	14.612	23142		589.837	0.8971	TIMS0616_IT2500_CH2_CE30_60_01	TIMS0616_IT2500_CH2_CE30_60
P60709	ACTB	Actin, cytoplasmic 1	MGQKDSYVGDEAQSKRGILT		20	3	22.455	12106.5		728.365	0.9003	TIMS0616_IT2500_CH2_CE30_60_01	TIMS0616_IT2500_CH2_CE30_60
Q92598	HSPH1	Heat shock protein 105 kDa	IAVARAGGIET		11	2	16.603	23726.3		529.304	0.8314	TIMS0616_IT2500_CH2_CE30_60_01	TIMS0616_IT2500_CH2_CE30_60
P61586	RHOA	Transforming protein RhoA	IEVDGKQVE		9	2	14.573	39549.4		508.764	0.83	TIMS0616_IT2500_CH2_CE30_60_01	TIMS0616_IT2500_CH2_CE30_60
P60709	ACTB	Actin, cytoplasmic 1	MGQKDSYVGDEAQSKRGILT		20	4	14.81	9852.19		546.526	0.8433	TIMS0616_IT2500_CH2_CE30_60_01	TIMS0616_IT2500_CH2_CE30_60
P05388	RPLP0	60S acidic ribosomal protein P0	ATTAAPAAAAAPAKVEA		17	2	31.67	34916.5		741.401	1.0123	TIMS0616_IT2500_CH2_CE30_60_01	TIMS0616_IT2500_CH2_CE30_60
P05023	ATP1A1	Sodium/potassium-transporting ATPase subunit alpha-1	DDILKYHTE		9	2	13.25	12879		567.276	0.8957	TIMS0616_IT2500_CH2_CE30_60_01	TIMS0616_IT2500_CH2_CE30_60
P16070	CD44	CD44 antigen	ESSETPDQFMTADETR	ESSETPDQFM[147]TADETR	16	2	27.48	12363	10M(Oxidation (M))	930.382	1.0785	TIMS0616_IT2500_CH2_CE30_60_01	TIMS0616_IT2500_CH2_CE30_60
P14174	MIF	Macrophage migration inhibitory factor	AERLRISPDRVY		12	3	17.812	75604.7		492.276	0.7933	TIMS0616_IT2500_CH2_CE30_60_01	TIMS0616_IT2500_CH2_CE30_60
P60709	ACTB	Actin, cytoplasmic 1	EITALAPSTMK	EITALAPSTM[147]K	11	2	13.887	20073	10M(Oxidation (M))	589.309	0.8971	TIMS0616_IT2500_CH2_CE30_60_01	TIMS0616_IT2500_CH2_CE30_60
P43308	SSR2	Translocon-associated protein subunit beta	AQREFDRRFSPHF		13	3	12.54	21588.1		564.95	0.8395	TIMS0616_IT2500_CH2_CE30_60_01	TIMS0616_IT2500_CH2_CE30_60
P14174	MIF	Macrophage migration inhibitory factor	AERLRISPDRVY		12	3	12.015	0		492.276	0.78	TIMS0616_IT2500_CH2_CE30_60_01	TIMS0616_IT2500_CH2_CE30_60
P04406	GAPDH	Glyceraldehyde-3-phosphate dehydrogenase	TTVHAITATQKTVDGPSGKL		20	3	24.792	10656.9		675.709	0.8972	TIMS0616_IT2500_CH2_CE30_60_01	TIMS0616_IT2500_CH2_CE30_60
P08670	VIM	Vimentin	FADLSEAANR		10	2	16.034	58112.1		547.268	0.8609	TIMS0616_IT2500_CH2_CE30_60_01	TIMS0616_IT2500_CH2_CE30_60
P05783	KRT18	Keratin, type I cytoskeletal 18	SVQAPSYGARPVSSA		15	2	21.674	46497.1		738.875	0.9873	TIMS0616_IT2500_CH2_CE30_60_01	TIMS0616_IT2500_CH2_CE30_60
P14174	MIF	Macrophage migration inhibitory factor	TQQLAQATGKPPQY		14	2	35.763	67232.2		765.901	1.0192	TIMS0616_IT2500_CH2_CE30_60_01	TIMS0616_IT2500_CH2_CE30_60
P63261	ACTG1	Actin, cytoplasmic 2	VIDNGSGMCKAGF	VIDNGSGM[147]C[160]KAGF	13	2	19.647	0	8M(Oxidation (M)),9C(Carbamidomethyl (C))	686.795	0.9407	TIMS0616_IT2500_CH2_CE30_60_01	TIMS0616_IT2500_CH2_CE30_60
P09211	GSTP1	Glutathione S-transferase P	VNLPINGNGKQ		11	2	23.164	36239.9		577.323	0.8523	TIMS0616_IT2500_CH2_CE30_60_01	TIMS0616_IT2500_CH2_CE30_60
Q9HCY8	S100A14	Protein S100-A14	GSCNDSKLEF	GSC[160]NDSKLEF	10	2	15.225	9061.5	3C(Carbamidomethyl (C))	578.751	0.8785	TIMS0616_IT2500_CH2_CE30_60_01	TIMS0616_IT2500_CH2_CE30_60
P38646	HSPA9	Stress-70 protein, mitochondrial	VGMPAKRQAVTNPNNTF		17	3	14.729	31686.3		615.652	0.8092	TIMS0616_IT2500_CH2_CE30_60_01	TIMS0616_IT2500_CH2_CE30_60
P14618	PKM	Pyruvate kinase PKM	SGETAKGDYPLEA		13	2	14.099	17028.1		669.318	0.9309	TIMS0616_IT2500_CH2_CE30_60_01	TIMS0616_IT2500_CH2_CE30_60
Q9P032	NDUFAF4	NADH dehydrogenase [ubiquinone] 1 alpha subcomplex assembly factor 4	QVKAAETCQEPKE	QVKAAETC[792]QEPKE	13	3	16.672	13773.3	8C(PF-06672131-phosphonate)	717.309	0.9048	TIMS0616_IT2500_CH2_CE30_60_01	TIMS0616_IT2500_CH2_CE30_60
P30101	PDIA3	Protein disulfide-isomerase A3	LQREATNPPVIQ		12	2	19.149	16109.7		683.381	0.9426	TIMS0616_IT2500_CH2_CE30_60_01	TIMS0616_IT2500_CH2_CE30_60
P05783	KRT18	Keratin, type I cytoskeletal 18	SVQAPSYGARPVSSA		15	2	25.148	54948.5		738.874	1.0124	TIMS0616_IT2500_CH2_CE30_60_01	TIMS0616_IT2500_CH2_CE30_60
P04844	RPN2	Dolichyl-diphosphooligosaccharide--protein glycosyltransferase subunit 2	FTPKQEIQHL		10	2	18.044	13019.8		620.839	0.9364	TIMS0616_IT2500_CH2_CE30_60_01	TIMS0616_IT2500_CH2_CE30_60
P12814	ACTN1	Alpha-actinin-1	GIHNEVSKIVQT		12	2	24.52	14947.1		662.863	0.9473	TIMS0616_IT2500_CH2_CE30_60_01	TIMS0616_IT2500_CH2_CE30_60
P40926	MDH2	Malate dehydrogenase, mitochondrial	TALTGRIQEAGTE		13	2	32.621	64997.4		673.849	0.9396	TIMS0616_IT2500_CH2_CE30_60_01	TIMS0616_IT2500_CH2_CE30_60
P08238	HSP90AB1	Heat shock protein HSP 90-beta	FDGKSLVS		8	2	14.163	170875		426.727	0.7673	TIMS0616_IT2500_CH2_CE30_60_01	TIMS0616_IT2500_CH2_CE30_60
P40926	MDH2	Malate dehydrogenase, mitochondrial	TALTGRIQEAGTE		13	2	39.363	74551.4		673.848	0.9413	TIMS0616_IT2500_CH2_CE30_60_01	TIMS0616_IT2500_CH2_CE30_60
P48643	CCT5	T-complex protein 1 subunit epsilon	LDRGIHPIRIADG		13	3	17.111	27256.3		478.272	0.8148	TIMS0616_IT2500_CH2_CE30_60_01	TIMS0616_IT2500_CH2_CE30_60
P43307	SSR1	Translocon-associated protein subunit alpha	VEDKEEEDVSGEPEASPSAD		20	2	31.074	11598.5		1059.95	1.1386	TIMS0616_IT2500_CH2_CE30_60_01	TIMS0616_IT2500_CH2_CE30_60
P05556	ITGB1	Integrin beta-1	SLTNKGEVF		9	2	14.693	43432		497.765	0.813	TIMS0616_IT2500_CH2_CE30_60_01	TIMS0616_IT2500_CH2_CE30_60
P05556	ITGB1	Integrin beta-1	NVKSLGTDL		9	2	13.321	21316.8		473.764	0.8481	TIMS0616_IT2500_CH2_CE30_60_01	TIMS0616_IT2500_CH2_CE30_60
Q00839	HNRNPU	Heterogeneous nuclear ribonucleoprotein U	IEIAARKKRNFIL		13	3	11.921	32022.6		524.665	0.8008	TIMS0616_IT2500_CH2_CE30_60_01	TIMS0616_IT2500_CH2_CE30_60
P14174	MIF	Macrophage migration inhibitory factor	TQQLAQATGKPPQY		14	2	28.487	147379		765.899	1.0217	TIMS0616_IT2500_CH2_CE30_60_01	TIMS0616_IT2500_CH2_CE30_60
P14625	HSP90B1	Endoplasmin	ELISNASDALDK		12	2	15.89	16060		638.327	0.9327	TIMS0616_IT2500_CH2_CE30_60_01	TIMS0616_IT2500_CH2_CE30_60
P08195	SLC3A2	4F2 cell-surface antigen heavy chain	TKVKDALEF		9	2	16.179	19219.5		525.796	0.8437	TIMS0616_IT2500_CH2_CE30_60_01	TIMS0616_IT2500_CH2_CE30_60
P14625	HSP90B1	Endoplasmin	LRELISNASD		10	2	16.686	12867.1		559.297	0.8882	TIMS0616_IT2500_CH2_CE30_60_01	TIMS0616_IT2500_CH2_CE30_60
P09622	DLD	Dihydrolipoyl dehydrogenase, mitochondrial	VKILGQKSTDRVLGA		15	3	18.646	9262.5		528.989	0.7857	TIMS0616_IT2500_CH2_CE30_60_01	TIMS0616_IT2500_CH2_CE30_60
P04075	ALDOA	Fructose-bisphosphate aldolase A	EYVKRALANSL		11	2	22.046	10386.9		632.357	0.9527	TIMS0616_IT2500_CH2_CE30_60_01	TIMS0616_IT2500_CH2_CE30_60
P37837	TALDO1	Transaldolase	YKPQDATTNPSL		12	2	19.662	15818.7		667.832	0.9399	TIMS0616_IT2500_CH2_CE30_60_01	TIMS0616_IT2500_CH2_CE30_60
Q15365	PCBP1	Poly(rC)-binding protein 1	ARLSSEKGMGCS	ARLSSEKGM[147]GC[792]S	12	4	11.532	29892.7	11C(PF-06672131-phosphonate),9M(Oxidation (M))	483.698	0.8043	TIMS0616_IT2500_CH2_CE30_60_01	TIMS0616_IT2500_CH2_CE30_60
Q71U36	TUBA1A	Tubulin alpha-1A chain	LITGKEDAANNYARGHYTIGKE		22	4	17.257	12655.5		606.059	0.8564	TIMS0616_IT2500_CH2_CE30_60_01	TIMS0616_IT2500_CH2_CE30_60
P06753	TPM3	Tropomyosin alpha-3 chain	VARKLVIIE		9	2	10.293	11758		520.846	0.8734	TIMS0616_IT2500_CH2_CE30_60_01	TIMS0616_IT2500_CH2_CE30_60
Q6FI13	H2AC18	Histone H2A type 2-A	AERVGAGAPVYM	AERVGAGAPVYM[147]	12	2	15.007	8651.94	12M(Oxidation (M))	619.305	0.9065	TIMS0616_IT2500_CH2_CE30_60_01	TIMS0616_IT2500_CH2_CE30_60
P55265	ADAR	Double-stranded RNA-specific adenosine deaminase	NSIRAAPGEF		10	2	15.507	17287.7		531.274	0.8436	TIMS0616_IT2500_CH2_CE30_60_01	TIMS0616_IT2500_CH2_CE30_60
Q71U36	TUBA1A	Tubulin alpha-1A chain	FSETGAGKHVPRAVF		15	3	18.61	177061		534.952	0.837	TIMS0616_IT2500_CH2_CE30_60_01	TIMS0616_IT2500_CH2_CE30_60
P07737	PFN1	Profilin-1	LTLGGQKCSVIRD	LTLGGQKC[160]SVIRD	13	3	16.268	29882.8	8C(Carbamidomethyl (C))	482.93	0.7678	TIMS0616_IT2500_CH2_CE30_60_01	TIMS0616_IT2500_CH2_CE30_60
P62829	RPL23	60S ribosomal protein L23	AVINCADNTGAKNL	AVINC[160]ADNTGAKNL	14	2	26.972	30308.9	5C(Carbamidomethyl (C))	730.863	0.989	TIMS0616_IT2500_CH2_CE30_60_01	TIMS0616_IT2500_CH2_CE30_60
P08865	RPSA	40S ribosomal protein SA	VSVISSRNTGQRAVL		15	3	16.287	31050		529.638	0.7745	TIMS0616_IT2500_CH2_CE30_60_01	TIMS0616_IT2500_CH2_CE30_60
P09874	PARP1	Poly [ADP-ribose] polymerase 1	VDIVKGTNSY		10	2	16.052	28050.6		548.288	0.8614	TIMS0616_IT2500_CH2_CE30_60_01	TIMS0616_IT2500_CH2_CE30_60
P05787	KRT8	Keratin, type II cytoskeletal 8	IRELQSQISDTS		12	2	20.36	34067.6		688.857	0.9624	TIMS0616_IT2500_CH2_CE30_60_01	TIMS0616_IT2500_CH2_CE30_60
Q71U36	TUBA1A	Tubulin alpha-1A chain	FSETGAGKHVPRAVF		15	3	17.56	53835.3		534.951	0.8089	TIMS0616_IT2500_CH2_CE30_60_01	TIMS0616_IT2500_CH2_CE30_60
Q9P0L0	VAPA	Vesicle-associated membrane protein-associated protein A	ASASGAMAKHEQIL	n[43]ASASGAM[147]AKHEQIL	14	2	29.895	18003.6	7M(Oxidation (M)),N-term(Acetyl (Protein N-term))	736.366	1.0726	TIMS0616_IT2500_CH2_CE30_60_01	TIMS0616_IT2500_CH2_CE30_60
P00505	GOT2	Aspartate aminotransferase, mitochondrial	YGERVGAF		8	2	11.63	15663.2		449.726	0.7701	TIMS0616_IT2500_CH2_CE30_60_01	TIMS0616_IT2500_CH2_CE30_60
P68104	EEF1A1	Elongation factor 1-alpha 1	WKVTRKDGNASGTTLL		16	3	16.671	113573		582.988	0.8063	TIMS0616_IT2500_CH2_CE30_60_01	TIMS0616_IT2500_CH2_CE30_60
P05787	KRT8	Keratin, type II cytoskeletal 8	RRQLETLGQEKLKL		14	4	12.767	79698.8		428.762	0.7852	TIMS0616_IT2500_CH2_CE30_60_01	TIMS0616_IT2500_CH2_CE30_60
P05783	KRT18	Keratin, type I cytoskeletal 18	VVTTQSAEVGAAE		13	2	18.187	26783.6		631.32	0.9188	TIMS0616_IT2500_CH2_CE30_60_01	TIMS0616_IT2500_CH2_CE30_60
Q71U36	TUBA1A	Tubulin alpha-1A chain	FSETGAGKHVPRAVF		15	3	21.496	193587		534.952	0.8371	TIMS0616_IT2500_CH2_CE30_60_01	TIMS0616_IT2500_CH2_CE30_60
P30086	PEBP1	Phosphatidylethanolamine-binding protein 1	KGNDISSGTVL		11	2	14.281	19018.5		545.79	0.8517	TIMS0616_IT2500_CH2_CE30_60_01	TIMS0616_IT2500_CH2_CE30_60
P26599	PTBP1	Polypyrimidine tract-binding protein 1	IQFSNHKELKTDSSPNQARAQAAL		24	4	27.936	16681.3		664.349	0.8246	TIMS0616_IT2500_CH2_CE30_60_01	TIMS0616_IT2500_CH2_CE30_60
P05787	KRT8	Keratin, type II cytoskeletal 8	RRQLETLGQEKLKL		14	3	15.484	29977.9		571.342	0.8226	TIMS0616_IT2500_CH2_CE30_60_01	TIMS0616_IT2500_CH2_CE30_60
Q15366	PCBP2	Poly(rC)-binding protein 2	GCIIGRQGAKINEI	GC[160]IIGRQGAKINEI	14	3	14.142	14383.1	2C(Carbamidomethyl (C))	510.282	0.739	TIMS0616_IT2500_CH2_CE30_60_01	TIMS0616_IT2500_CH2_CE30_60
P08670	VIM	Vimentin	FADLSEAANR		10	2	17.182	45158.2		547.267	0.8587	TIMS0616_IT2500_CH2_CE30_60_01	TIMS0616_IT2500_CH2_CE30_60
P54709	ATP1B3	Sodium/potassium-transporting ATPase subunit beta-3	VECKIDGSANL	VEC[160]KIDGSANL	11	2	17.25	23421.6	3C(Carbamidomethyl (C))	603.294	0.9001	TIMS0616_IT2500_CH2_CE30_60_01	TIMS0616_IT2500_CH2_CE30_60
Q9UL46	PSME2	Proteasome activator complex subunit 2	FQTTISKY		8	2	17.457	25073.7		494.263	0.8314	TIMS0616_IT2500_CH2_CE30_60_01	TIMS0616_IT2500_CH2_CE30_60
P56537	EIF6	Eukaryotic translation initiation factor 6	LQHIRNSLPDTVQ		13	3	15.608	17354.9		507.611	0.7487	TIMS0616_IT2500_CH2_CE30_60_01	TIMS0616_IT2500_CH2_CE30_60
P05787	KRT8	Keratin, type II cytoskeletal 8	IRELQSQISDT		11	2	26.43	49436.1		645.34	0.9338	TIMS0616_IT2500_CH2_CE30_60_01	TIMS0616_IT2500_CH2_CE30_60
P12814	ACTN1	Alpha-actinin-1	NTLQTKLRL		9	2	18.632	16898.2		543.836	0.9097	TIMS0616_IT2500_CH2_CE30_60_01	TIMS0616_IT2500_CH2_CE30_60
P42704	LRPPRC	Leucine-rich PPR motif-containing protein, mitochondrial	ANIQPNRVTYQRL		13	3	14.418	17893.8		524.958	0.7781	TIMS0616_IT2500_CH2_CE30_60_01	TIMS0616_IT2500_CH2_CE30_60
P19338	NCL	Nucleolin	ELQGPRGSPNARSQPSKTLF		20	3	14.4	26234.7		724.053	0.8772	TIMS0616_IT2500_CH2_CE30_60_01	TIMS0616_IT2500_CH2_CE30_60
P08670	VIM	Vimentin	FADLSEAANR		10	2	17.997	89123.8		547.271	0.8588	TIMS0616_IT2500_CH2_CE30_60_01	TIMS0616_IT2500_CH2_CE30_60
Q71U36	TUBA1A	Tubulin alpha-1A chain	YARGHYTIGKEIID		14	3	20.706	23228.6		545.955	0.8113	TIMS0616_IT2500_CH2_CE30_60_01	TIMS0616_IT2500_CH2_CE30_60
Q03135	CAV1	Caveolin-1	SGGKYVDSEGHL	n[43]SGGKYVDSEGHL	12	2	32.778	38360.9	N-term(Acetyl (Protein N-term))	645.801	0.9752	TIMS0616_IT2500_CH2_CE30_60_01	TIMS0616_IT2500_CH2_CE30_60
Q71U36	TUBA1A	Tubulin alpha-1A chain	YARGHYTIGKEIID		14	3	16.129	18833		545.956	0.8227	TIMS0616_IT2500_CH2_CE30_60_01	TIMS0616_IT2500_CH2_CE30_60
P68104	EEF1A1	Elongation factor 1-alpha 1	YIKKIGYNPDTVA		13	2	19.528	95476.1		741.403	1.0174	TIMS0616_IT2500_CH2_CE30_60_01	TIMS0616_IT2500_CH2_CE30_60
P07355	ANXA2	Annexin A2	VQCIQNKPLY	VQC[160]IQNKPLY	10	2	16.83	27724.7	3C(Carbamidomethyl (C))	631.831	0.9232	TIMS0616_IT2500_CH2_CE30_60_01	TIMS0616_IT2500_CH2_CE30_60
O43390	HNRNPR	Heterogeneous nuclear ribonucleoprotein R	VGKIPRDLYE		10	2	15.004	13419.7		595.332	0.8966	TIMS0616_IT2500_CH2_CE30_60_01	TIMS0616_IT2500_CH2_CE30_60
P48643	CCT5	T-complex protein 1 subunit epsilon	IQQIKETGANL		11	2	20.38	21650.2		607.839	0.9045	TIMS0616_IT2500_CH2_CE30_60_01	TIMS0616_IT2500_CH2_CE30_60
P68104	EEF1A1	Elongation factor 1-alpha 1	YIKKIGYNPDTVA		13	2	19.172	0		741.407	0.9985	TIMS0616_IT2500_CH2_CE30_60_01	TIMS0616_IT2500_CH2_CE30_60
P21333	FLNA	Filamin-A	QVDTSKAGVAPLQ		13	2	14.864	11261.7		657.355	0.9232	TIMS0616_IT2500_CH2_CE30_60_01	TIMS0616_IT2500_CH2_CE30_60
P08670	VIM	Vimentin	FADLSEAANR		10	2	16.084	109235		547.267	0.8605	TIMS0616_IT2500_CH2_CE30_60_01	TIMS0616_IT2500_CH2_CE30_60
Q03135	CAV1	Caveolin-1	SGGKYVDSEGHL	n[43]SGGKYVDSEGHL	12	2	28.303	43673.9	N-term(Acetyl (Protein N-term))	645.803	0.9744	TIMS0616_IT2500_CH2_CE30_60_01	TIMS0616_IT2500_CH2_CE30_60
P08670	VIM	Vimentin	FADLSEAANR		10	2	21.04	108401		547.268	0.8584	TIMS0616_IT2500_CH2_CE30_60_01	TIMS0616_IT2500_CH2_CE30_60
P21333	FLNA	Filamin-A	QVDTSKAGVAPLQ		13	2	18.329	12114.1		657.358	0.9207	TIMS0616_IT2500_CH2_CE30_60_01	TIMS0616_IT2500_CH2_CE30_60
O00629	KPNA4	Importin subunit alpha-3	LSNITAGNQQQVQ		13	2	19.324	16716.5		700.86	0.9645	TIMS0616_IT2500_CH2_CE30_60_01	TIMS0616_IT2500_CH2_CE30_60
P36957	DLST	Dihydrolipoyllysine-residue succinyltransferase component of 2-oxoglutarate dehydrogenase complex, mitochondrial	ALQEQPVVN		9	2	14.95	19035.7		499.271	0.824	TIMS0616_IT2500_CH2_CE30_60_01	TIMS0616_IT2500_CH2_CE30_60
P50990	CCT8	T-complex protein 1 subunit theta	VCCSAKNLRD	VC[160]C[792]SAKNLRD	10	4	9.576	10805.3	2C(Carbamidomethyl (C)),3C(PF-06672131-phosphonate)	464.692	0.7679	TIMS0616_IT2500_CH2_CE30_60_01	TIMS0616_IT2500_CH2_CE30_60
P36957	DLST	Dihydrolipoyllysine-residue succinyltransferase component of 2-oxoglutarate dehydrogenase complex, mitochondrial	ALQEQPVVN		9	2	12.76	19364		499.27	0.8252	TIMS0616_IT2500_CH2_CE30_60_01	TIMS0616_IT2500_CH2_CE30_60
P49327	FASN	Fatty acid synthase	LIHSGSGGVGQAAIA		15	2	17.85	17132.7		669.363	0.9572	TIMS0616_IT2500_CH2_CE30_60_01	TIMS0616_IT2500_CH2_CE30_60
P50990	CCT8	T-complex protein 1 subunit theta	VCCSAKNLRD	VC[160]C[792]SAKNLRD	10	4	10.859	11340.9	2C(Carbamidomethyl (C)),3C(PF-06672131-phosphonate)	464.444	0.764	TIMS0616_IT2500_CH2_CE30_60_01	TIMS0616_IT2500_CH2_CE30_60
P12814	ACTN1	Alpha-actinin-1	YAKRAAPFNNW		11	2	17.092	41388		669.341	0.9544	TIMS0616_IT2500_CH2_CE30_60_01	TIMS0616_IT2500_CH2_CE30_60
P62937	PPIA	Peptidyl-prolyl cis-trans isomerase A	FRALSTGEKGF		11	2	20.301	29803.9		606.821	0.9097	TIMS0616_IT2500_CH2_CE30_60_01	TIMS0616_IT2500_CH2_CE30_60
P09651	HNRNPA1	Heterogeneous nuclear ribonucleoprotein A1	VTFDDHDSVD		10	2	14.642	33998		575.239	0.8606	TIMS0616_IT2500_CH2_CE30_60_01	TIMS0616_IT2500_CH2_CE30_60
Q9Y4L1	HYOU1	Hypoxia up-regulated protein 1	QIRGVGF		7	2	14.73	12794		388.725	0.7441	TIMS0616_IT2500_CH2_CE30_60_01	TIMS0616_IT2500_CH2_CE30_60
P51149	RAB7A	Ras-related protein Rab-7a	FQTIARNALKQETE		14	3	19.723	34247.3		550.294	0.7735	TIMS0616_IT2500_CH2_CE30_60_01	TIMS0616_IT2500_CH2_CE30_60
P11021	HSPA5	Endoplasmic reticulum chaperone BiP	IANDQGNRITPSY		13	2	24.41	18545.2		724.86	0.9604	TIMS0616_IT2500_CH2_CE30_60_01	TIMS0616_IT2500_CH2_CE30_60
P08195	SLC3A2	4F2 cell-surface antigen heavy chain	QVRDIENL		8	2	13.836	25277.5		493.769	0.8382	TIMS0616_IT2500_CH2_CE30_60_01	TIMS0616_IT2500_CH2_CE30_60
Q9UHG3	PCYOX1	Prenylcysteine oxidase 1	SSRPIDKFGLN		11	2	20.76	9273		617.336	0.9065	TIMS0616_IT2500_CH2_CE30_60_01	TIMS0616_IT2500_CH2_CE30_60
Q01105	SET	Protein SET	KVEQKYNKLRQPFF		14	3	25.74	17928		609.011	0.8375	TIMS0616_IT2500_CH2_CE30_60_01	TIMS0616_IT2500_CH2_CE30_60
P63167	DYNLL1	Dynein light chain 1, cytoplasmic	HCIVGRNFGSY	HC[160]IVGRNFGSY	11	2	11.722	12051.4	2C(Carbamidomethyl (C))	655.308	0.9342	TIMS0616_IT2500_CH2_CE30_60_01	TIMS0616_IT2500_CH2_CE30_60
P51149	RAB7A	Ras-related protein Rab-7a	FQTIARNALKQETE		14	2	20.134	17571.1		824.94	1.0824	TIMS0616_IT2500_CH2_CE30_60_01	TIMS0616_IT2500_CH2_CE30_60
P14625	HSP90B1	Endoplasmin	ELISNASDALDK		12	2	17.908	58955.5		638.323	0.929	TIMS0616_IT2500_CH2_CE30_60_01	TIMS0616_IT2500_CH2_CE30_60
Q01105	SET	Protein SET	KVEQKYNKLRQPFF		14	3	21.947	15827		609.01	0.8366	TIMS0616_IT2500_CH2_CE30_60_01	TIMS0616_IT2500_CH2_CE30_60
O75390	CS	Citrate synthase, mitochondrial	LVTGHIPTEEQ		11	2	14.47	20812.2		612.316	0.9042	TIMS0616_IT2500_CH2_CE30_60_01	TIMS0616_IT2500_CH2_CE30_60
P13010	XRCC5	X-ray repair cross-complementing protein 5	FVQRQVF		7	2	10.091	17969.7		462.259	0.8068	TIMS0616_IT2500_CH2_CE30_60_01	TIMS0616_IT2500_CH2_CE30_60
O75390	CS	Citrate synthase, mitochondrial	LVTGHIPTEEQ		11	2	13.267	23671.8		612.318	0.9034	TIMS0616_IT2500_CH2_CE30_60_01	TIMS0616_IT2500_CH2_CE30_60
P60709	ACTB	Actin, cytoplasmic 1	SGGTTMYPGIADRMQKEIT	SGGTTM[147]YPGIADRM[147]QKEIT	19	3	15.97	40610.4	14M(Oxidation (M)),6M(Oxidation (M))	696.663	0.8565	TIMS0616_IT2500_CH2_CE30_60_01	TIMS0616_IT2500_CH2_CE30_60
P31943	HNRNPH1	Heterogeneous nuclear ribonucleoprotein H	FLNSTAGASGGAYEHRY		17	2	37.788	14807.8		900.919	1.1937	TIMS0616_IT2500_CH2_CE30_60_01	TIMS0616_IT2500_CH2_CE30_60
P08238	HSP90AB1	Heat shock protein HSP 90-beta	ITGESKEQVANSAF		14	2	15.237	8241.08		740.87	0.9825	TIMS0616_IT2500_CH2_CE30_60_01	TIMS0616_IT2500_CH2_CE30_60
P08195	SLC3A2	4F2 cell-surface antigen heavy chain	HAFSAGPGL		9	2	14.835	15007		428.717	0.7813	TIMS0616_IT2500_CH2_CE30_60_01	TIMS0616_IT2500_CH2_CE30_60
P49773	HINT1	Histidine triad nucleotide-binding protein 1	HDISPQAPTHF		11	2	21.956	19330		625.803	0.9141	TIMS0616_IT2500_CH2_CE30_60_01	TIMS0616_IT2500_CH2_CE30_60
P49773	HINT1	Histidine triad nucleotide-binding protein 1	HDISPQAPTHF		11	2	16.309	25273.6		625.801	0.9107	TIMS0616_IT2500_CH2_CE30_60_01	TIMS0616_IT2500_CH2_CE30_60
P49773	HINT1	Histidine triad nucleotide-binding protein 1	HDISPQAPTHF		11	2	28.197	25752		625.303	0.9104	TIMS0616_IT2500_CH2_CE30_60_01	TIMS0616_IT2500_CH2_CE30_60
P60709	ACTB	Actin, cytoplasmic 1	GMESCGIHETTF	GM[147]ESC[160]GIHETTF	12	2	21.291	31250.4	2M(Oxidation (M)),5C(Carbamidomethyl (C))	692.777	0.9556	TIMS0616_IT2500_CH2_CE30_60_01	TIMS0616_IT2500_CH2_CE30_60
Q07021	C1QBP	Complement component 1 Q subcomponent-binding protein, mitochondrial	LADRGVDNTF		10	2	15.17	31208.7		554.275	0.8618	TIMS0616_IT2500_CH2_CE30_60_01	TIMS0616_IT2500_CH2_CE30_60
P60709	ACTB	Actin, cytoplasmic 1	VVDNGSGMCKAGF	VVDNGSGMC[160]KAGF	13	2	24.056	34087.2	9C(Carbamidomethyl (C))	671.306	0.941	TIMS0616_IT2500_CH2_CE30_60_01	TIMS0616_IT2500_CH2_CE30_60
P62937	PPIA	Peptidyl-prolyl cis-trans isomerase A	RALSTGEKGFGYKGSCF	RALSTGEKGFGYKGSC[160]F	17	3	36.123	92277.4	16C(Carbamidomethyl (C))	622.308	0.835	TIMS0616_IT2500_CH2_CE30_60_01	TIMS0616_IT2500_CH2_CE30_60
P62937	PPIA	Peptidyl-prolyl cis-trans isomerase A	RALSTGEKGFGYKGSCF	RALSTGEKGFGYKGSC[160]F	17	3	34.091	95601	16C(Carbamidomethyl (C))	622.306	0.8396	TIMS0616_IT2500_CH2_CE30_60_01	TIMS0616_IT2500_CH2_CE30_60
Q9Y265	RUVBL1	RuvB-like 1	LAGPPGTGKTAL		12	2	18.104	24366.9		541.814	0.8547	TIMS0616_IT2500_CH2_CE30_60_01	TIMS0616_IT2500_CH2_CE30_60
Q9Y265	RUVBL1	RuvB-like 1	LAGPPGTGKTAL		12	2	12.331	25036.4		541.813	0.8535	TIMS0616_IT2500_CH2_CE30_60_01	TIMS0616_IT2500_CH2_CE30_60
P05783	KRT18	Keratin, type I cytoskeletal 18	SVQAPSYGARPVSSAA		16	2	25.735	10738.5		774.397	1.0093	TIMS0616_IT2500_CH2_CE30_60_01	TIMS0616_IT2500_CH2_CE30_60
P12814	ACTN1	Alpha-actinin-1	YEKLASDL		8	2	13.045	31776.4		469.746	0.8141	TIMS0616_IT2500_CH2_CE30_60_01	TIMS0616_IT2500_CH2_CE30_60
P62937	PPIA	Peptidyl-prolyl cis-trans isomerase A	RALSTGEKGFGYKGSCF	RALSTGEKGFGYKGSC[160]F	17	3	31.325	97940.7	16C(Carbamidomethyl (C))	622.976	0.8407	TIMS0616_IT2500_CH2_CE30_60_01	TIMS0616_IT2500_CH2_CE30_60
Q07955	SRSF1	Serine/arginine-rich splicing factor 1	SGGGVIRGPAGNN	n[43]SGGGVIRGPAGNN	13	2	28.19	24845.4	N-term(Acetyl (Protein N-term))	599.303	0.9056	TIMS0616_IT2500_CH2_CE30_60_01	TIMS0616_IT2500_CH2_CE30_60
O14561	NDUFAB1	Acyl carrier protein, mitochondrial	YDKIDPEKL		9	2	20.13	14225.8		560.8	0.8627	TIMS0616_IT2500_CH2_CE30_60_01	TIMS0616_IT2500_CH2_CE30_60
P05388	RPLP0	60S acidic ribosomal protein P0	AATTAAPAAAAAPAKVEA		18	2	36.477	22678.3		776.923	1.0447	TIMS0616_IT2500_CH2_CE30_60_01	TIMS0616_IT2500_CH2_CE30_60
P11142	HSPA8	Heat shock cognate 71 kDa protein	NDSQRQATKDAGTIAGL		17	3	18.775	21059.3		582.631	0.7917	TIMS0616_IT2500_CH2_CE30_60_01	TIMS0616_IT2500_CH2_CE30_60
P49257	LMAN1	Protein ERGIC-53	DTVVKTQHEIL		11	2	14.425	9719.45		641.86	0.9387	TIMS0616_IT2500_CH2_CE30_60_01	TIMS0616_IT2500_CH2_CE30_60
P08670	VIM	Vimentin	VELQELNDR		9	2	12.403	11289.2		558.287	0.8818	TIMS0616_IT2500_CH2_CE30_60_01	TIMS0616_IT2500_CH2_CE30_60
O14561	NDUFAB1	Acyl carrier protein, mitochondrial	YDKIDPEKL		9	2	13.752	17945.1		560.797	0.8653	TIMS0616_IT2500_CH2_CE30_60_01	TIMS0616_IT2500_CH2_CE30_60
P19338	NCL	Nucleolin	RIVTDRETGSSKGFGF		16	3	12.568	14863.2		586.306	0.8251	TIMS0616_IT2500_CH2_CE30_60_01	TIMS0616_IT2500_CH2_CE30_60
P14625	HSP90B1	Endoplasmin	IKLGVIEDHSNRTRL		15	3	22.943	46581.4		584.337	0.8524	TIMS0616_IT2500_CH2_CE30_60_01	TIMS0616_IT2500_CH2_CE30_60
P08670	VIM	Vimentin	LGDLYEEEMR	LGDLYEEEM[147]R	10	2	18.079	388642	9M(Oxidation (M))	635.786	0.9203	TIMS0616_IT2500_CH2_CE30_60_01	TIMS0616_IT2500_CH2_CE30_60
P25705	ATP5F1A	ATP synthase subunit alpha, mitochondrial	VDSLVPIGRGQRE		13	3	16.161	33077.2		475.932	0.7559	TIMS0616_IT2500_CH2_CE30_60_01	TIMS0616_IT2500_CH2_CE30_60
O14561	NDUFAB1	Acyl carrier protein, mitochondrial	YDKIDPEKL		9	2	22.355	18297.6		560.8	0.8639	TIMS0616_IT2500_CH2_CE30_60_01	TIMS0616_IT2500_CH2_CE30_60
P10412	H1-4	Histone H1.4	AALKKALAAAGY		12	2	25.184	51956.4		574.346	0.9149	TIMS0616_IT2500_CH2_CE30_60_01	TIMS0616_IT2500_CH2_CE30_60
P13646	KRT13	Keratin, type I cytoskeletal 13	YRSLLEGQD		9	2	14.145	30627		540.769	0.8504	TIMS0616_IT2500_CH2_CE30_60_01	TIMS0616_IT2500_CH2_CE30_60
P22392	NME2	Nucleoside diphosphate kinase B	CIQVGRNIIHGSD	C[160]IQVGRNIIHGSD	13	2	27.454	10989.2	1C(Carbamidomethyl (C))	734.871	1.0341	TIMS0616_IT2500_CH2_CE30_60_01	TIMS0616_IT2500_CH2_CE30_60
P68104	EEF1A1	Elongation factor 1-alpha 1	FEAGISKNGQTREHALLA		18	3	26.84	50670.6		648.009	0.928	TIMS0616_IT2500_CH2_CE30_60_01	TIMS0616_IT2500_CH2_CE30_60
P68104	EEF1A1	Elongation factor 1-alpha 1	FEAGISKNGQTREHALLA		18	3	23.173	54736.5		648.009	0.9265	TIMS0616_IT2500_CH2_CE30_60_01	TIMS0616_IT2500_CH2_CE30_60
P13646	KRT13	Keratin, type I cytoskeletal 13	YRSLLEGQD		9	2	14.276	40000.5		540.771	0.8526	TIMS0616_IT2500_CH2_CE30_60_01	TIMS0616_IT2500_CH2_CE30_60
P08670	VIM	Vimentin	LGDLYEEEMR	LGDLYEEEM[147]R	10	2	16.829	498408	9M(Oxidation (M))	635.786	0.9175	TIMS0616_IT2500_CH2_CE30_60_01	TIMS0616_IT2500_CH2_CE30_60
Q06830	PRDX1	Peroxiredoxin-1	IIDDKGILRQ		10	2	15.96	18446.3		585.847	0.9145	TIMS0616_IT2500_CH2_CE30_60_01	TIMS0616_IT2500_CH2_CE30_60
P68104	EEF1A1	Elongation factor 1-alpha 1	FEAGISKNGQTREHALL		17	3	27.271	52752.9		624.331	0.9037	TIMS0616_IT2500_CH2_CE30_60_01	TIMS0616_IT2500_CH2_CE30_60
P08670	VIM	Vimentin	FADLSEAANR		10	2	16.218	0		547.273	0.8583	TIMS0616_IT2500_CH2_CE30_60_01	TIMS0616_IT2500_CH2_CE30_60
P27348	YWHAQ	14-3-3 protein theta	FRYLAE		6	2	10.709	21381		399.713	0.7636	TIMS0616_IT2500_CH2_CE30_60_01	TIMS0616_IT2500_CH2_CE30_60
P62312	LSM6	U6 snRNA-associated Sm-like protein LSm6	SLRKQTPSDF	n[43]SLRKQTPSDF	10	2	13.086	20516.2	N-term(Acetyl (Protein N-term))	610.819	0.9147	TIMS0616_IT2500_CH2_CE30_60_01	TIMS0616_IT2500_CH2_CE30_60
P62312	LSM6	U6 snRNA-associated Sm-like protein LSm6	SLRKQTPSDF	n[43]SLRKQTPSDF	10	2	20.143	22507	N-term(Acetyl (Protein N-term))	610.818	0.9153	TIMS0616_IT2500_CH2_CE30_60_01	TIMS0616_IT2500_CH2_CE30_60
Q03135	CAV1	Caveolin-1	YTVPIRE		7	2	9.858	21650		439.244	0.7853	TIMS0616_IT2500_CH2_CE30_60_01	TIMS0616_IT2500_CH2_CE30_60
P51991	HNRNPA3	Heterogeneous nuclear ribonucleoprotein A3	YFEKYGKIET		10	2	21.478	78310.6		639.326	0.9407	TIMS0616_IT2500_CH2_CE30_60_01	TIMS0616_IT2500_CH2_CE30_60
P22392	NME2	Nucleoside diphosphate kinase B	GETNPADSKPGTIRGDF		17	3	20.462	38874.6		587.952	0.8017	TIMS0616_IT2500_CH2_CE30_60_01	TIMS0616_IT2500_CH2_CE30_60
P21796	VDAC1	Voltage-dependent anion-selective channel protein 1	AWTAGNSNTRF		11	2	16.325	46827.7		612.789	0.9036	TIMS0616_IT2500_CH2_CE30_60_01	TIMS0616_IT2500_CH2_CE30_60
Q9NQC3	RTN4	Reticulon-4	GHVNCTIKE	GHVNC[792]TIKE	9	3	8.039	817272	5C(PF-06672131-phosphonate)	563.903	0.7987	TIMS0616_IT2500_CH2_CE30_60_01	TIMS0616_IT2500_CH2_CE30_60
P21796	VDAC1	Voltage-dependent anion-selective channel protein 1	AWTAGNSNTRF		11	2	19.412	46036.5		612.792	0.9053	TIMS0616_IT2500_CH2_CE30_60_01	TIMS0616_IT2500_CH2_CE30_60
P05783	KRT18	Keratin, type I cytoskeletal 18	YAGAGGSGSRISVSRSTSF		19	3	20.717	54933.5		616.309	0.8168	TIMS0616_IT2500_CH2_CE30_60_01	TIMS0616_IT2500_CH2_CE30_60
O60506	SYNCRIP	Heterogeneous nuclear ribonucleoprotein Q	FSKVTEGLTD		10	2	15.61	45273.4		548.781	0.8537	TIMS0616_IT2500_CH2_CE30_60_01	TIMS0616_IT2500_CH2_CE30_60
P22392	NME2	Nucleoside diphosphate kinase B	GETNPADSKPGTIRGDF		17	3	21.151	39877.3		587.95	0.8014	TIMS0616_IT2500_CH2_CE30_60_01	TIMS0616_IT2500_CH2_CE30_60
P68104	EEF1A1	Elongation factor 1-alpha 1	FEAGISKNGQTREHALL		17	3	20.437	55513		625.001	0.9073	TIMS0616_IT2500_CH2_CE30_60_01	TIMS0616_IT2500_CH2_CE30_60
P14618	PKM	Pyruvate kinase PKM	DTKGPEIRTGLIKGSGTAE		19	3	17.441	21932.7		644.013	0.8404	TIMS0616_IT2500_CH2_CE30_60_01	TIMS0616_IT2500_CH2_CE30_60
Q15717	ELAVL1	ELAV-like protein 1	AANPNQNKNVALL		13	2	17.677	15269		683.876	0.9723	TIMS0616_IT2500_CH2_CE30_60_01	TIMS0616_IT2500_CH2_CE30_60
P14618	PKM	Pyruvate kinase PKM	DTKGPEIRTGLIKGSGTAE		19	3	16.841	21973.9		644.014	0.8402	TIMS0616_IT2500_CH2_CE30_60_01	TIMS0616_IT2500_CH2_CE30_60
P55884	EIF3B	Eukaryotic translation initiation factor 3 subunit B	LEYASPAHAVD		11	2	13.265	19119		586.784	0.8785	TIMS0616_IT2500_CH2_CE30_60_01	TIMS0616_IT2500_CH2_CE30_60
P55884	EIF3B	Eukaryotic translation initiation factor 3 subunit B	LEYASPAHAVD		11	2	12.392	18854.1		586.783	0.8808	TIMS0616_IT2500_CH2_CE30_60_01	TIMS0616_IT2500_CH2_CE30_60
P60866	RPS20	40S ribosomal protein S20	AFKDTGKTPVE	n[43]AFKDTGKTPVE	11	2	25.932	26088.2	N-term(Acetyl (Protein N-term))	617.821	0.9058	TIMS0616_IT2500_CH2_CE30_60_01	TIMS0616_IT2500_CH2_CE30_60
P08195	SLC3A2	4F2 cell-surface antigen heavy chain	FQGHGAGNLAGLKGRL		16	3	25.805	19984.9		532.633	0.8564	TIMS0616_IT2500_CH2_CE30_60_01	TIMS0616_IT2500_CH2_CE30_60
P32119	PRDX2	Peroxiredoxin-2	FRKLGCEVL	FRKLGC[160]EVL	9	2	12.01	16036.6	6C(Carbamidomethyl (C))	561.312	0.8896	TIMS0616_IT2500_CH2_CE30_60_01	TIMS0616_IT2500_CH2_CE30_60
P08670	VIM	Vimentin	VELQELNDR		9	2	12.437	14648.6		558.289	0.8805	TIMS0616_IT2500_CH2_CE30_60_01	TIMS0616_IT2500_CH2_CE30_60
P62081	RPS7	40S ribosomal protein S7	VPVPQLKS		8	2	11.528	26385.2		434.269	0.7724	TIMS0616_IT2500_CH2_CE30_60_01	TIMS0616_IT2500_CH2_CE30_60
P08670	VIM	Vimentin	VELQELNDR		9	2	13.482	14291		558.287	0.8821	TIMS0616_IT2500_CH2_CE30_60_01	TIMS0616_IT2500_CH2_CE30_60
P08670	VIM	Vimentin	LGDLYEEEMR	LGDLYEEEM[147]R	10	2	16.298	521961	9M(Oxidation (M))	636.788	0.903	TIMS0616_IT2500_CH2_CE30_60_01	TIMS0616_IT2500_CH2_CE30_60
Q9NQC3	RTN4	Reticulon-4	GHVNCTIKE	GHVNC[792]TIKE	9	3	9.685	737080	5C(PF-06672131-phosphonate)	563.901	0.8344	TIMS0616_IT2500_CH2_CE30_60_01	TIMS0616_IT2500_CH2_CE30_60
P21333	FLNA	Filamin-A	YNEQHVPGSPFTAR		14	3	12.308	6623.84		534.925	0.7687	TIMS0616_IT2500_CH2_CE30_60_01	TIMS0616_IT2500_CH2_CE30_60
P14625	HSP90B1	Endoplasmin	MAGSSRKEAESSPFVERL		18	3	20.973	16396.5		660.999	0.8842	TIMS0616_IT2500_CH2_CE30_60_01	TIMS0616_IT2500_CH2_CE30_60
P22061	PCMT1	Protein-L-isoaspartate(D-aspartate) O-methyltransferase	AWKSGGASHSEL	n[43]AWKSGGASHSEL	12	2	17.874	8363.51	N-term(Acetyl (Protein N-term))	636.308	0.9491	TIMS0616_IT2500_CH2_CE30_60_01	TIMS0616_IT2500_CH2_CE30_60
P14625	HSP90B1	Endoplasmin	MNDIKPIWQRPSKE		14	3	17.476	14300.8		581.307	0.8598	TIMS0616_IT2500_CH2_CE30_60_01	TIMS0616_IT2500_CH2_CE30_60
P06733	ENO1	Alpha-enolase	QACKLAQANGW	QAC[160]KLAQANGW	11	2	15.102	14391.5	3C(Carbamidomethyl (C))	623.805	0.9216	TIMS0616_IT2500_CH2_CE30_60_01	TIMS0616_IT2500_CH2_CE30_60
Q15233	NONO	Non-POU domain-containing octamer-binding protein	VVIVDDRGRPSGKGIVE		17	3	14.604	23107.3		599.341	0.8206	TIMS0616_IT2500_CH2_CE30_60_01	TIMS0616_IT2500_CH2_CE30_60
P14625	HSP90B1	Endoplasmin	ELISNASDALDK		12	2	22	0		638.318	0.9351	TIMS0616_IT2500_CH2_CE30_60_01	TIMS0616_IT2500_CH2_CE30_60
P14625	HSP90B1	Endoplasmin	MNDIKPIWQRPSKE		14	3	15.665	15019.5		581.306	0.8561	TIMS0616_IT2500_CH2_CE30_60_01	TIMS0616_IT2500_CH2_CE30_60
P08238	HSP90AB1	Heat shock protein HSP 90-beta	LKLGIHEDSTNRRRLSEL		18	3	10.902	15996.4		713.069	0.9076	TIMS0616_IT2500_CH2_CE30_60_01	TIMS0616_IT2500_CH2_CE30_60
P08195	SLC3A2	4F2 cell-surface antigen heavy chain	SYIRHWDQNERF		12	3	21.463	13532.9		550.931	0.8078	TIMS0616_IT2500_CH2_CE30_60_01	TIMS0616_IT2500_CH2_CE30_60
P05787	KRT8	Keratin, type II cytoskeletal 8	AAIADAEQRGEL		12	2	18.283	42604.3		622.318	0.9137	TIMS0616_IT2500_CH2_CE30_60_01	TIMS0616_IT2500_CH2_CE30_60
Q71U36	TUBA1A	Tubulin alpha-1A chain	LYRGDVVPKDVNA		13	3	14.99	35560.5		482.595	0.7775	TIMS0616_IT2500_CH2_CE30_60_01	TIMS0616_IT2500_CH2_CE30_60
P08238	HSP90AB1	Heat shock protein HSP 90-beta	LKLGIHEDSTNRRRLSEL		18	3	22.669	15349.3		713.064	0.9113	TIMS0616_IT2500_CH2_CE30_60_01	TIMS0616_IT2500_CH2_CE30_60
Q9UKM9	RALY	RNA-binding protein Raly	GENGRVLAGQTL		12	2	15.038	12641		607.829	0.9002	TIMS0616_IT2500_CH2_CE30_60_01	TIMS0616_IT2500_CH2_CE30_60
Q15907	RAB11B	Ras-related protein Rab-11B	YYRGAVGAL		9	2	14.634	33139.3		485.263	0.8263	TIMS0616_IT2500_CH2_CE30_60_01	TIMS0616_IT2500_CH2_CE30_60
Q9UKM9	RALY	RNA-binding protein Raly	GENGRVLAGQTL		12	2	20.401	14963		607.829	0.9048	TIMS0616_IT2500_CH2_CE30_60_01	TIMS0616_IT2500_CH2_CE30_60
P45877	PPIC	Peptidyl-prolyl cis-trans isomerase C	SMANAGPDTNGSQF	SM[147]ANAGPDTNGSQF	14	2	16.393	24337.7	2M(Oxidation (M))	706.792	0.9449	TIMS0616_IT2500_CH2_CE30_60_01	TIMS0616_IT2500_CH2_CE30_60
P25705	ATP5F1A	ATP synthase subunit alpha, mitochondrial	LIIGDRQTGKTSIA		14	2	21.61	22397		736.929	1.0305	TIMS0616_IT2500_CH2_CE30_60_01	TIMS0616_IT2500_CH2_CE30_60
P05787	KRT8	Keratin, type II cytoskeletal 8	QAEIEGLKGQRASLE		15	2	27.446	17571.2		814.938	1.1112	TIMS0616_IT2500_CH2_CE30_60_01	TIMS0616_IT2500_CH2_CE30_60
P13639	EEF2	Elongation factor 2	TDITKGVQY		9	2	21.196	34056		512.769	0.8278	TIMS0616_IT2500_CH2_CE30_60_01	TIMS0616_IT2500_CH2_CE30_60
P35613	BSG	Basigin	LVCKSESVPPVTD	LVC[160]KSESVPPVTD	13	2	12.318	19098.2	3C(Carbamidomethyl (C))	715.861	0.9735	TIMS0616_IT2500_CH2_CE30_60_01	TIMS0616_IT2500_CH2_CE30_60
P05787	KRT8	Keratin, type II cytoskeletal 8	QAEIEGLKGQRASLE		15	3	14.969	20957.5		543.626	0.8359	TIMS0616_IT2500_CH2_CE30_60_01	TIMS0616_IT2500_CH2_CE30_60
P05787	KRT8	Keratin, type II cytoskeletal 8	QAEIEGLKGQRASLE		15	3	14.942	21603.5		543.626	0.8383	TIMS0616_IT2500_CH2_CE30_60_01	TIMS0616_IT2500_CH2_CE30_60
P05787	KRT8	Keratin, type II cytoskeletal 8	QAEIEGLKGQRASL		14	2	22.98	131645		750.415	1.0634	TIMS0616_IT2500_CH2_CE30_60_01	TIMS0616_IT2500_CH2_CE30_60
Q9UKM9	RALY	RNA-binding protein Raly	GENGRVLAGQTL		12	2	14.755	13196.9		607.827	0.9041	TIMS0616_IT2500_CH2_CE30_60_01	TIMS0616_IT2500_CH2_CE30_60
P05787	KRT8	Keratin, type II cytoskeletal 8	QAEIEGLKGQRASL		14	3	16.456	124869		500.61	0.8105	TIMS0616_IT2500_CH2_CE30_60_01	TIMS0616_IT2500_CH2_CE30_60
P17844	DDX5	Probable ATP-dependent RNA helicase DDX5	IATDVASRGLD		11	2	17.167	15294.3		559.296	0.8637	TIMS0616_IT2500_CH2_CE30_60_01	TIMS0616_IT2500_CH2_CE30_60
Q13501	SQSTM1	Sequestosome-1	PALRPGGF		8	2	10.794	23933.9		407.733	0.7764	TIMS0616_IT2500_CH2_CE30_60_01	TIMS0616_IT2500_CH2_CE30_60
P17844	DDX5	Probable ATP-dependent RNA helicase DDX5	IATDVASRGLD		11	2	13.447	16400.8		559.297	0.862	TIMS0616_IT2500_CH2_CE30_60_01	TIMS0616_IT2500_CH2_CE30_60
P05787	KRT8	Keratin, type II cytoskeletal 8	QAEIEGLKGQRASL		14	2	22.011	143165		750.414	1.0634	TIMS0616_IT2500_CH2_CE30_60_01	TIMS0616_IT2500_CH2_CE30_60
P05787	KRT8	Keratin, type II cytoskeletal 8	QAEIEGLKGQRASL		14	3	14.858	125135		500.61	0.8159	TIMS0616_IT2500_CH2_CE30_60_01	TIMS0616_IT2500_CH2_CE30_60
P14618	PKM	Pyruvate kinase PKM	DYKNICKVVE	DYKNIC[160]KVVE	10	2	20.116	41779.6	6C(Carbamidomethyl (C))	634.321	0.9173	TIMS0616_IT2500_CH2_CE30_60_01	TIMS0616_IT2500_CH2_CE30_60
P30405	PPIF	Peptidyl-prolyl cis-trans isomerase F, mitochondrial	RALCTGEKGFGYKGSTF	RALC[160]TGEKGFGYKGSTF	17	3	21.35	18346.5	4C(Carbamidomethyl (C))	626.977	0.8976	TIMS0616_IT2500_CH2_CE30_60_01	TIMS0616_IT2500_CH2_CE30_60
O43175	PHGDH	D-3-phosphoglycerate dehydrogenase	NVTTSHSPAAPGEQGF		16	2	19.559	17173.8		800.376	1.0173	TIMS0616_IT2500_CH2_CE30_60_01	TIMS0616_IT2500_CH2_CE30_60
P30405	PPIF	Peptidyl-prolyl cis-trans isomerase F, mitochondrial	RALCTGEKGFGYKGSTF	RALC[160]TGEKGFGYKGSTF	17	3	25.386	19520.4	4C(Carbamidomethyl (C))	626.98	0.8955	TIMS0616_IT2500_CH2_CE30_60_01	TIMS0616_IT2500_CH2_CE30_60
Q9P2B2	PTGFRN	Prostaglandin F2 receptor negative regulator	YQERLQRGEIL		11	3	15.509	18769.4		468.926	0.7604	TIMS0616_IT2500_CH2_CE30_60_01	TIMS0616_IT2500_CH2_CE30_60
P62070	RRAS2	Ras-related protein R-Ras2	VVVGGGGVGKSAL		13	2	15.532	15033.4		550.327	0.8609	TIMS0616_IT2500_CH2_CE30_60_01	TIMS0616_IT2500_CH2_CE30_60
P08670	VIM	Vimentin	LGDLYEEEMR	LGDLYEEEM[147]R	10	2	16.632	454039	9M(Oxidation (M))	635.785	0.9161	TIMS0616_IT2500_CH2_CE30_60_01	TIMS0616_IT2500_CH2_CE30_60
P55072	VCP	Transitional endoplasmic reticulum ATPase	VGYDDIGGCRKQLAQ	VGYDDIGGC[160]RKQLAQ	15	3	20.304	15265.7	9C(Carbamidomethyl (C))	560.611	0.7783	TIMS0616_IT2500_CH2_CE30_60_01	TIMS0616_IT2500_CH2_CE30_60
P62070	RRAS2	Ras-related protein R-Ras2	VVVGGGGVGKSAL		13	2	16.894	14840		550.327	0.8592	TIMS0616_IT2500_CH2_CE30_60_01	TIMS0616_IT2500_CH2_CE30_60
P04843	RPN1	Dolichyl-diphosphooligosaccharide--protein glycosyltransferase subunit 1	KVHYENNSPFL		11	3	15.149	14134.8		449.896	0.7311	TIMS0616_IT2500_CH2_CE30_60_01	TIMS0616_IT2500_CH2_CE30_60
O43175	PHGDH	D-3-phosphoglycerate dehydrogenase	FRTQTSDPAML	FRTQTSDPAM[147]L	11	2	16.326	20393.7	10M(Oxidation (M))	641.811	0.9199	TIMS0616_IT2500_CH2_CE30_60_01	TIMS0616_IT2500_CH2_CE30_60
Q05707	COL14A1	Collagen alpha-1(XIV) chain	DTLFTAESGTR		11	2	13.605	6777.02		599.295	0.9063	TIMS0616_IT2500_CH2_CE30_60_01	TIMS0616_IT2500_CH2_CE30_60
P05787	KRT8	Keratin, type II cytoskeletal 8	QAEIEGLKGQRASL		14	3	11.77	105456		500.945	0.828	TIMS0616_IT2500_CH2_CE30_60_01	TIMS0616_IT2500_CH2_CE30_60
P62879	GNB2	Guanine nucleotide-binding protein G(I)/G(S)/G(T) subunit beta-2	FTTGSDDATCRL	FTTGSDDATC[160]RL	12	2	14.294	11073	10C(Carbamidomethyl (C))	672.301	0.9365	TIMS0616_IT2500_CH2_CE30_60_01	TIMS0616_IT2500_CH2_CE30_60
Q15084	PDIA6	Protein disulfide-isomerase A6	FQKGESPVDYDGGRTRSDIVSRA		23	4	22.459	18905.5		635.818	0.8924	TIMS0616_IT2500_CH2_CE30_60_01	TIMS0616_IT2500_CH2_CE30_60
P30041	PRDX6	Peroxiredoxin-6	SILYPATTGRN		11	2	17.436	18844.8		596.822	0.8947	TIMS0616_IT2500_CH2_CE30_60_01	TIMS0616_IT2500_CH2_CE30_60
Q15084	PDIA6	Protein disulfide-isomerase A6	FQKGESPVDYDGGRTRSDIVSRA		23	4	25.192	22388.3		635.815	0.8926	TIMS0616_IT2500_CH2_CE30_60_01	TIMS0616_IT2500_CH2_CE30_60
P02545	LMNA	Prelamin-A/C	TALINSTGEEVAMR	TALINSTGEEVAM[147]R	14	2	20.72	33289.8	13M(Oxidation (M))	754.379	0.9944	TIMS0616_IT2500_CH2_CE30_60_01	TIMS0616_IT2500_CH2_CE30_60
O95571	ETHE1	Persulfide dioxygenase ETHE1, mitochondrial	ISRLSGAQADL		11	2	19.335	9540.77		565.811	0.8732	TIMS0616_IT2500_CH2_CE30_60_01	TIMS0616_IT2500_CH2_CE30_60
Q13838	DDX39B	Spliceosome RNA helicase DDX39B	IVDCGFEHPSE	IVDC[160]GFEHPSE	11	2	16.147	12359.4	4C(Carbamidomethyl (C))	645.277	0.9163	TIMS0616_IT2500_CH2_CE30_60_01	TIMS0616_IT2500_CH2_CE30_60
P05787	KRT8	Keratin, type II cytoskeletal 8	SIRVTQKSYKVSTSGPRAFSSRS	n[43]SIRVTQKSYKVSTSGPRAFSSRS	23	5	18.521	8688.6	N-term(Acetyl (Protein N-term))	515.078	0.8618	TIMS0616_IT2500_CH2_CE30_60_01	TIMS0616_IT2500_CH2_CE30_60
P12111	COL6A3	Collagen alpha-3(VI) chain	VVESLDVGQDR		11	2	21.537	15417.7		608.816	0.902	TIMS0616_IT2500_CH2_CE30_60_01	TIMS0616_IT2500_CH2_CE30_60
Q6NZI2	CAVIN1	Caveolae-associated protein 1	IKSDQVNGVL		10	2	15.458	20016.6		536.804	0.8525	TIMS0616_IT2500_CH2_CE30_60_01	TIMS0616_IT2500_CH2_CE30_60
P02545	LMNA	Prelamin-A/C	TALINSTGEEVAMR	TALINSTGEEVAM[147]R	14	2	26.553	53187.9	13M(Oxidation (M))	754.373	0.996	TIMS0616_IT2500_CH2_CE30_60_01	TIMS0616_IT2500_CH2_CE30_60
P08670	VIM	Vimentin	LGDLYEEEMR	LGDLYEEEM[147]R	10	2	15.644	0	9M(Oxidation (M))	635.786	0.8985	TIMS0616_IT2500_CH2_CE30_60_01	TIMS0616_IT2500_CH2_CE30_60
P02545	LMNA	Prelamin-A/C	TALINSTGEEVAMR	TALINSTGEEVAM[147]R	14	2	26.747	56743.3	13M(Oxidation (M))	754.375	0.9966	TIMS0616_IT2500_CH2_CE30_60_01	TIMS0616_IT2500_CH2_CE30_60
P10809	HSPD1	60 kDa heat shock protein, mitochondrial	ARSIAKEGFEKISKGANPVE		20	4	20.755	49243.8		533.544	0.8441	TIMS0616_IT2500_CH2_CE30_60_01	TIMS0616_IT2500_CH2_CE30_60
P05787	KRT8	Keratin, type II cytoskeletal 8	ESRLEGLTDE		10	2	13.445	34316.3		574.777	0.877	TIMS0616_IT2500_CH2_CE30_60_01	TIMS0616_IT2500_CH2_CE30_60
P05787	KRT8	Keratin, type II cytoskeletal 8	ESRLEGLTDE		10	2	17.825	34943.6		574.777	0.8748	TIMS0616_IT2500_CH2_CE30_60_01	TIMS0616_IT2500_CH2_CE30_60
P31040	SDHA	Succinate dehydrogenase [ubiquinone] flavoprotein subunit, mitochondrial	ITEGCRGEGGIL	ITEGC[160]RGEGGIL	12	2	19.85	22495.3	5C(Carbamidomethyl (C))	631.316	0.927	TIMS0616_IT2500_CH2_CE30_60_01	TIMS0616_IT2500_CH2_CE30_60
P12110	COL6A2	Collagen alpha-2(VI) chain	DIASTPHELYR		11	2	21.183	31109		651.331	0.9775	TIMS0616_IT2500_CH2_CE30_60_01	TIMS0616_IT2500_CH2_CE30_60
P12814	ACTN1	Alpha-actinin-1	FRASFNHF		8	2	13.524	15614.9		513.25	0.858	TIMS0616_IT2500_CH2_CE30_60_01	TIMS0616_IT2500_CH2_CE30_60
P07900	HSP90AA1	Heat shock protein HSP 90-alpha	YYTSASGDEMVSLK	YYTSASGDEM[147]VSLK	14	2	22.88	12647.1	10M(Oxidation (M))	783.853	1.0219	TIMS0616_IT2500_CH2_CE30_60_01	TIMS0616_IT2500_CH2_CE30_60
P62873	GNB1	Guanine nucleotide-binding protein G(I)/G(S)/G(T) subunit beta-1	FATGSDDATCRL	FATGSDDATC[160]RL	12	2	27.735	16634.7	10C(Carbamidomethyl (C))	657.293	0.9326	TIMS0616_IT2500_CH2_CE30_60_01	TIMS0616_IT2500_CH2_CE30_60
P16144	ITGB4	Integrin beta-4	DIRALDSPRGLRT		13	3	20.044	13983.8		490.611	0.8233	TIMS0616_IT2500_CH2_CE30_60_01	TIMS0616_IT2500_CH2_CE30_60
P60709	ACTB	Actin, cytoplasmic 1	KCDVDIRKDLYA	KC[160]DVDIRKDLYA	12	2	21.044	60097.7	2C(Carbamidomethyl (C))	748.383	1.0091	TIMS0616_IT2500_CH2_CE30_60_01	TIMS0616_IT2500_CH2_CE30_60
P07900	HSP90AA1	Heat shock protein HSP 90-alpha	EELNKTKPIW		10	2	22.423	17082.4		629.346	0.9181	TIMS0616_IT2500_CH2_CE30_60_01	TIMS0616_IT2500_CH2_CE30_60
P30050	RPL12	60S ribosomal protein L12	LRCTGGEVGATSAL	LRC[160]TGGEVGATSAL	14	2	17.478	23568	3C(Carbamidomethyl (C))	696.354	0.9706	TIMS0616_IT2500_CH2_CE30_60_01	TIMS0616_IT2500_CH2_CE30_60
Q9P2B2	PTGFRN	Prostaglandin F2 receptor negative regulator	SRMPDSTLPGSRVL	SRM[147]PDSTLPGSRVL	14	3	10.932	6481.54	3M(Oxidation (M))	511.269	0.7527	TIMS0616_IT2500_CH2_CE30_60_01	TIMS0616_IT2500_CH2_CE30_60
P60709	ACTB	Actin, cytoplasmic 1	KCDVDIRKDLYA	KC[160]DVDIRKDLYA	12	3	14.605	277849	2C(Carbamidomethyl (C))	499.258	0.8147	TIMS0616_IT2500_CH2_CE30_60_01	TIMS0616_IT2500_CH2_CE30_60
P08238	HSP90AB1	Heat shock protein HSP 90-beta	SDALDKIRY		9	2	17.227	18887.2		540.787	0.8582	TIMS0616_IT2500_CH2_CE30_60_01	TIMS0616_IT2500_CH2_CE30_60
P02545	LMNA	Prelamin-A/C	NSNLVGAAHEELQQSR		16	2	34.138	17353		876.937	1.157	TIMS0616_IT2500_CH2_CE30_60_01	TIMS0616_IT2500_CH2_CE30_60
Q6FI13	H2AC18	Histone H2A type 2-A	NKLLGKVTIA		10	2	15.554	22751.1		528.842	0.8705	TIMS0616_IT2500_CH2_CE30_60_01	TIMS0616_IT2500_CH2_CE30_60
P08670	VIM	Vimentin	VELQELNDR		9	2	14.619	61628.8		558.29	0.8822	TIMS0616_IT2500_CH2_CE30_60_01	TIMS0616_IT2500_CH2_CE30_60
P13667	PDIA4	Protein disulfide-isomerase A4	LSKRSPPIPLAKVDA		15	3	16.564	16803.9		531.323	0.799	TIMS0616_IT2500_CH2_CE30_60_01	TIMS0616_IT2500_CH2_CE30_60
P08670	VIM	Vimentin	VELQELNDR		9	2	16.926	69131.3		558.289	0.8838	TIMS0616_IT2500_CH2_CE30_60_01	TIMS0616_IT2500_CH2_CE30_60
P07437	TUBB	Tubulin beta chain	DAKNMMAACDPRHGRY	DAKNMM[147]AAC[792]DPRHGRY	16	4	8.452	27380.7	6M(Oxidation (M)),9C(PF-06672131-phosphonate)	636.009	0.8129	TIMS0616_IT2500_CH2_CE30_60_01	TIMS0616_IT2500_CH2_CE30_60
P30101	PDIA3	Protein disulfide-isomerase A3	VAKKFLDAGHKLNF		14	3	16.853	44516.6		529.972	0.8341	TIMS0616_IT2500_CH2_CE30_60_01	TIMS0616_IT2500_CH2_CE30_60
P13667	PDIA4	Protein disulfide-isomerase A4	LSKRSPPIPLAKVDA		15	3	15.496	16719.5		531.324	0.7977	TIMS0616_IT2500_CH2_CE30_60_01	TIMS0616_IT2500_CH2_CE30_60
P07339	CTSD	Cathepsin D	DIHYGSGSLSG		11	2	12.328	23859		546.752	0.8595	TIMS0616_IT2500_CH2_CE30_60_01	TIMS0616_IT2500_CH2_CE30_60
P13639	EEF2	Elongation factor 2	LRVTDGAL		8	2	10.086	22200.9		422.75	0.7702	TIMS0616_IT2500_CH2_CE30_60_01	TIMS0616_IT2500_CH2_CE30_60
P31040	SDHA	Succinate dehydrogenase [ubiquinone] flavoprotein subunit, mitochondrial	ATRLPGISE		9	2	11.458	33842.4		472.264	0.8243	TIMS0616_IT2500_CH2_CE30_60_01	TIMS0616_IT2500_CH2_CE30_60
P04181	OAT	Ornithine aminotransferase, mitochondrial	LKSQVDKLTL		10	2	20.102	17802.7		572.85	0.8964	TIMS0616_IT2500_CH2_CE30_60_01	TIMS0616_IT2500_CH2_CE30_60
P63220	RPS21	40S ribosomal protein S21	VDKVTGRFNGQF		12	2	20.889	16412.1		684.355	0.9703	TIMS0616_IT2500_CH2_CE30_60_01	TIMS0616_IT2500_CH2_CE30_60
P31040	SDHA	Succinate dehydrogenase [ubiquinone] flavoprotein subunit, mitochondrial	ATRLPGISE		9	2	13.426	35072.4		472.264	0.822	TIMS0616_IT2500_CH2_CE30_60_01	TIMS0616_IT2500_CH2_CE30_60
P06733	ENO1	Alpha-enolase	RAAVPSGASTGIY		13	2	24.304	199785		625.331	0.9103	TIMS0616_IT2500_CH2_CE30_60_01	TIMS0616_IT2500_CH2_CE30_60
P51991	HNRNPA3	Heterogeneous nuclear ribonucleoprotein A3	VTFDDHDTVD		10	2	12.804	18473.5		582.246	0.8724	TIMS0616_IT2500_CH2_CE30_60_01	TIMS0616_IT2500_CH2_CE30_60
P45880	VDAC2	Voltage-dependent anion-selective channel protein 2	DVKTKSCSGVE	DVKTKSC[792]SGVE	11	3	11.129	1.57477e+06	7C(PF-06672131-phosphonate)	614.593	0.848	TIMS0616_IT2500_CH2_CE30_60_01	TIMS0616_IT2500_CH2_CE30_60
P06733	ENO1	Alpha-enolase	RAAVPSGASTGIY		13	2	19.028	218025		625.331	0.9098	TIMS0616_IT2500_CH2_CE30_60_01	TIMS0616_IT2500_CH2_CE30_60
Q969H8	MYDGF	Myeloid-derived growth factor	FEVTKTAVAHRPGAF		15	3	26.298	38816.9		544.295	0.8343	TIMS0616_IT2500_CH2_CE30_60_01	TIMS0616_IT2500_CH2_CE30_60
O43169	CYB5B	Cytochrome b5 type B	LNEHPGGEEVL		11	2	18.611	34247.5		597.294	0.8952	TIMS0616_IT2500_CH2_CE30_60_01	TIMS0616_IT2500_CH2_CE30_60
Q969H8	MYDGF	Myeloid-derived growth factor	FEVTKTAVAHRPGAF		15	3	23.515	31755.4		544.295	0.8469	TIMS0616_IT2500_CH2_CE30_60_01	TIMS0616_IT2500_CH2_CE30_60
P51991	HNRNPA3	Heterogeneous nuclear ribonucleoprotein A3	VTFDDHDTVD		10	2	14.783	18203.8		582.248	0.8741	TIMS0616_IT2500_CH2_CE30_60_01	TIMS0616_IT2500_CH2_CE30_60
P45880	VDAC2	Voltage-dependent anion-selective channel protein 2	DVKTKSCSGVE	DVKTKSC[792]SGVE	11	3	11.735	1.43966e+06	7C(PF-06672131-phosphonate)	614.593	0.8654	TIMS0616_IT2500_CH2_CE30_60_01	TIMS0616_IT2500_CH2_CE30_60
Q15056	EIF4H	Eukaryotic translation initiation factor 4H	VANPNSAIFGGARPRE		16	3	21.49	20343.9		552.625	0.8538	TIMS0616_IT2500_CH2_CE30_60_01	TIMS0616_IT2500_CH2_CE30_60
P19827	ITIH1	Inter-alpha-trypsin inhibitor heavy chain H1	LPDRVTGVDTD		11	2	18.002	27386.6		594.302	0.8712	TIMS0616_IT2500_CH2_CE30_60_01	TIMS0616_IT2500_CH2_CE30_60
P08670	VIM	Vimentin	LGDLYEEEMR	LGDLYEEEM[147]R	10	2	21.905	0	9M(Oxidation (M))	635.785	0.9169	TIMS0616_IT2500_CH2_CE30_60_01	TIMS0616_IT2500_CH2_CE30_60
P13639	EEF2	Elongation factor 2	GTVGFGSGLHG		11	2	14.308	18243.6		494.748	0.8381	TIMS0616_IT2500_CH2_CE30_60_01	TIMS0616_IT2500_CH2_CE30_60
Q15365	PCBP1	Poly(rC)-binding protein 1	AGIDSSSPEVKGY		13	2	16.276	12211.4		655.315	0.9292	TIMS0616_IT2500_CH2_CE30_60_01	TIMS0616_IT2500_CH2_CE30_60
P06733	ENO1	Alpha-enolase	RAAVPSGASTGIY		13	2	25.589	222560		625.331	0.9103	TIMS0616_IT2500_CH2_CE30_60_01	TIMS0616_IT2500_CH2_CE30_60
Q15365	PCBP1	Poly(rC)-binding protein 1	RLSSEKGMGCS	RLSSEKGMGC[792]S	11	4	9.367	16526.5	10C(PF-06672131-phosphonate)	461.939	0.795	TIMS0616_IT2500_CH2_CE30_60_01	TIMS0616_IT2500_CH2_CE30_60
P06733	ENO1	Alpha-enolase	IFDSRGNPTVE		11	2	18.584	57028.9		617.809	0.8963	TIMS0616_IT2500_CH2_CE30_60_01	TIMS0616_IT2500_CH2_CE30_60
Q15365	PCBP1	Poly(rC)-binding protein 1	AGIDSSSPEVKGY		13	2	16.66	13211.6		655.321	0.9331	TIMS0616_IT2500_CH2_CE30_60_01	TIMS0616_IT2500_CH2_CE30_60
Q15365	PCBP1	Poly(rC)-binding protein 1	RLSSEKGMGCS	RLSSEKGMGC[792]S	11	4	7.838	16344.9	10C(PF-06672131-phosphonate)	461.692	0.7938	TIMS0616_IT2500_CH2_CE30_60_01	TIMS0616_IT2500_CH2_CE30_60
P60709	ACTB	Actin, cytoplasmic 1	LTEAPLNPKANREKMTQIM	LTEAPLNPKANREKMTQIM[147]	19	3	15.541	16122.3	19M(Oxidation (M))	734.391	0.9516	TIMS0616_IT2500_CH2_CE30_60_01	TIMS0616_IT2500_CH2_CE30_60
P40939	HADHA	Trifunctional enzyme subunit alpha, mitochondrial	ASDQIRSAVL		10	2	20.85	13608.9		530.293	0.8561	TIMS0616_IT2500_CH2_CE30_60_01	TIMS0616_IT2500_CH2_CE30_60
Q15365	PCBP1	Poly(rC)-binding protein 1	AGIDSSSPEVKGY		13	2	14.994	13581		655.317	0.9322	TIMS0616_IT2500_CH2_CE30_60_01	TIMS0616_IT2500_CH2_CE30_60
P11142	HSPA8	Heat shock cognate 71 kDa protein	FDNRMVNHF		9	2	15.22	8399.17		590.272	0.9062	TIMS0616_IT2500_CH2_CE30_60_01	TIMS0616_IT2500_CH2_CE30_60
P42704	LRPPRC	Leucine-rich PPR motif-containing protein, mitochondrial	QSIRSSLL		8	2	11.551	15948		452.267	0.8302	TIMS0616_IT2500_CH2_CE30_60_01	TIMS0616_IT2500_CH2_CE30_60
Q00610	CLTC	Clathrin heavy chain 1	LESNPYRRPLIDQ		13	3	15.101	31703.8		534.284	0.7723	TIMS0616_IT2500_CH2_CE30_60_01	TIMS0616_IT2500_CH2_CE30_60
P14618	PKM	Pyruvate kinase PKM	KITLDNAY		8	2	13.639	23426.2		469.254	0.7948	TIMS0616_IT2500_CH2_CE30_60_01	TIMS0616_IT2500_CH2_CE30_60
P11142	HSPA8	Heat shock cognate 71 kDa protein	FDNRMVNHF		9	2	13.189	9065.15		590.272	0.9059	TIMS0616_IT2500_CH2_CE30_60_01	TIMS0616_IT2500_CH2_CE30_60
P62995	TRA2B	Transformer-2 protein homolog beta	SKYGPIADVS		10	2	14.737	15933.9		518.771	0.8399	TIMS0616_IT2500_CH2_CE30_60_01	TIMS0616_IT2500_CH2_CE30_60
P68104	EEF1A1	Elongation factor 1-alpha 1	IVVIGHVDSGKSTTTGHL		18	3	24.535	29083.6		607.667	0.9195	TIMS0616_IT2500_CH2_CE30_60_01	TIMS0616_IT2500_CH2_CE30_60
P04406	GAPDH	Glyceraldehyde-3-phosphate dehydrogenase	RAAFNSGKVDIVA		13	3	16.039	22154.3		449.919	0.7171	TIMS0616_IT2500_CH2_CE30_60_01	TIMS0616_IT2500_CH2_CE30_60
Q00610	CLTC	Clathrin heavy chain 1	LESNPYRRPLIDQ		13	3	11.399	24214		534.285	0.771	TIMS0616_IT2500_CH2_CE30_60_01	TIMS0616_IT2500_CH2_CE30_60
P08754	GNAI3	Guanine nucleotide-binding protein G(i) subunit alpha	AGVIKRLWRDGGVQ		14	3	14.438	16394.3		518.97	0.7768	TIMS0616_IT2500_CH2_CE30_60_01	TIMS0616_IT2500_CH2_CE30_60
Q16576	RBBP7	Histone-binding protein RBBP7	FGSVADDQKL		10	2	20.697	40676.5		540.273	0.8578	TIMS0616_IT2500_CH2_CE30_60_01	TIMS0616_IT2500_CH2_CE30_60
P06733	ENO1	Alpha-enolase	RAAVPSGASTGIYE		14	2	25.595	72580.3		689.851	0.9574	TIMS0616_IT2500_CH2_CE30_60_01	TIMS0616_IT2500_CH2_CE30_60
P04075	ALDOA	Fructose-bisphosphate aldolase A	ACQGKYTPSGQAGAAASESL	AC[160]QGKYTPSGQAGAAASESL	20	2	50.671	63502.4	2C(Carbamidomethyl (C))	977.449	1.1651	TIMS0616_IT2500_CH2_CE30_60_01	TIMS0616_IT2500_CH2_CE30_60
P63104	YWHAZ	14-3-3 protein zeta/delta	RDICNDVL	RDIC[160]NDVL	8	2	11.754	20843.8	4C(Carbamidomethyl (C))	502.746	0.8206	TIMS0616_IT2500_CH2_CE30_60_01	TIMS0616_IT2500_CH2_CE30_60
P25787	PSMA2	Proteasome subunit alpha type-2	AAVAGGAPSVGIKAANG		17	2	33.756	13654.6		705.89	0.9752	TIMS0616_IT2500_CH2_CE30_60_01	TIMS0616_IT2500_CH2_CE30_60
P07737	PFN1	Profilin-1	YKDSPSVW		8	2	15.583	32547.3		491.24	0.7991	TIMS0616_IT2500_CH2_CE30_60_01	TIMS0616_IT2500_CH2_CE30_60
P22314	UBA1	Ubiquitin-like modifier-activating enzyme 1	RALPAVQQNNL		11	2	15.183	30667.8		612.346	0.91	TIMS0616_IT2500_CH2_CE30_60_01	TIMS0616_IT2500_CH2_CE30_60
P11021	HSPA5	Endoplasmic reticulum chaperone BiP	LPFKVVEKKTKPYIQ		15	3	23.715	28923		606.699	0.8537	TIMS0616_IT2500_CH2_CE30_60_01	TIMS0616_IT2500_CH2_CE30_60
P07437	TUBB	Tubulin beta chain	IVHLQAGQCGNQIG	IVHLQAGQC[160]GNQIG	14	2	20.575	56210.3	9C(Carbamidomethyl (C))	747.88	0.995	TIMS0616_IT2500_CH2_CE30_60_01	TIMS0616_IT2500_CH2_CE30_60
P04075	ALDOA	Fructose-bisphosphate aldolase A	ACQGKYTPSGQAGAAASESL	AC[160]QGKYTPSGQAGAAASESL	20	2	46.988	77071.3	2C(Carbamidomethyl (C))	977.453	1.1634	TIMS0616_IT2500_CH2_CE30_60_01	TIMS0616_IT2500_CH2_CE30_60
P14866	HNRNPL	Heterogeneous nuclear ribonucleoprotein L	NVCVSKQ	NVC[792]VSKQ	7	3	8.116	393258	3C(PF-06672131-phosphonate)	489.538	0.7854	TIMS0616_IT2500_CH2_CE30_60_01	TIMS0616_IT2500_CH2_CE30_60
P07437	TUBB	Tubulin beta chain	IVHLQAGQCGNQIG	IVHLQAGQC[160]GNQIG	14	2	23.299	57723.9	9C(Carbamidomethyl (C))	747.88	0.9973	TIMS0616_IT2500_CH2_CE30_60_01	TIMS0616_IT2500_CH2_CE30_60
P11021	HSPA5	Endoplasmic reticulum chaperone BiP	LPFKVVEKKTKPYIQ		15	3	29.272	29475.2		606.702	0.8547	TIMS0616_IT2500_CH2_CE30_60_01	TIMS0616_IT2500_CH2_CE30_60
P09622	DLD	Dihydrolipoyl dehydrogenase, mitochondrial	LGHVGGVGID		10	2	16.069	22796.5		462.252	0.7904	TIMS0616_IT2500_CH2_CE30_60_01	TIMS0616_IT2500_CH2_CE30_60
P07900	HSP90AA1	Heat shock protein HSP 90-alpha	ITGETKDQVANSAF		14	2	19.704	18793.5		740.871	0.9887	TIMS0616_IT2500_CH2_CE30_60_01	TIMS0616_IT2500_CH2_CE30_60
Q15149	PLEC	Plectin	ITISSSDGVVKS		12	2	21.108	12571.7		596.823	0.8913	TIMS0616_IT2500_CH2_CE30_60_01	TIMS0616_IT2500_CH2_CE30_60
P05388	RPLP0	60S acidic ribosomal protein P0	LANKVPAAARAGAIAPCE	LANKVPAAARAGAIAPC[160]E	18	3	14.996	32309.7	17C(Carbamidomethyl (C))	593.992	0.8282	TIMS0616_IT2500_CH2_CE30_60_01	TIMS0616_IT2500_CH2_CE30_60
P05388	RPLP0	60S acidic ribosomal protein P0	LANKVPAAARAGAIAPCE	LANKVPAAARAGAIAPC[160]E	18	3	18.096	34503.6	17C(Carbamidomethyl (C))	593.988	0.8281	TIMS0616_IT2500_CH2_CE30_60_01	TIMS0616_IT2500_CH2_CE30_60
P06576	ATP5F1B	ATP synthase subunit beta, mitochondrial	SRIMDPNIVGSE	SRIM[147]DPNIVGSE	12	2	19.11	15033.2	4M(Oxidation (M))	667.33	0.9412	TIMS0616_IT2500_CH2_CE30_60_01	TIMS0616_IT2500_CH2_CE30_60
P06576	ATP5F1B	ATP synthase subunit beta, mitochondrial	SRIMDPNIVGSE	SRIM[147]DPNIVGSE	12	2	21.971	14759.1	4M(Oxidation (M))	667.329	0.9392	TIMS0616_IT2500_CH2_CE30_60_01	TIMS0616_IT2500_CH2_CE30_60
P06576	ATP5F1B	ATP synthase subunit beta, mitochondrial	SRIMDPNIVGSE	SRIM[147]DPNIVGSE	12	2	18.631	14566.9	4M(Oxidation (M))	667.327	0.9481	TIMS0616_IT2500_CH2_CE30_60_01	TIMS0616_IT2500_CH2_CE30_60
P06576	ATP5F1B	ATP synthase subunit beta, mitochondrial	SRIMDPNIVGSE	SRIM[147]DPNIVGSE	12	2	14.628	14566.9	4M(Oxidation (M))	667.326	0.9367	TIMS0616_IT2500_CH2_CE30_60_01	TIMS0616_IT2500_CH2_CE30_60
P00533	EGFR	Epidermal growth factor receptor	WRDIVSSD		8	2	11.826	23237.8		489.237	0.8238	TIMS0616_IT2500_CH2_CE30_60_01	TIMS0616_IT2500_CH2_CE30_60
P06576	ATP5F1B	ATP synthase subunit beta, mitochondrial	FRDQEGQDVL		10	2	11.995	13111.1		603.791	0.896	TIMS0616_IT2500_CH2_CE30_60_01	TIMS0616_IT2500_CH2_CE30_60
P60709	ACTB	Actin, cytoplasmic 1	AGDDAPRAVF		10	2	13.901	966452		509.752	0.8303	TIMS0616_IT2500_CH2_CE30_60_01	TIMS0616_IT2500_CH2_CE30_60
Q99714	HSD17B10	3-hydroxyacyl-CoA dehydrogenase type-2	LDLPNSGGEAQAKKLGNN		18	3	18.8	9013		609.318	0.9261	TIMS0616_IT2500_CH2_CE30_60_01	TIMS0616_IT2500_CH2_CE30_60
Q15019	SEPTIN2	Septin-2	VVGESGLGKSTL		12	2	16.448	10482.7		573.822	0.8844	TIMS0616_IT2500_CH2_CE30_60_01	TIMS0616_IT2500_CH2_CE30_60
P14618	PKM	Pyruvate kinase PKM	EVENGGSLGSKKGVNLPGAA		20	3	16.157	32720.2		628.667	0.8313	TIMS0616_IT2500_CH2_CE30_60_01	TIMS0616_IT2500_CH2_CE30_60
Q07955	SRSF1	Serine/arginine-rich splicing factor 1	SGGGVIRGPAGNND	n[43]SGGGVIRGPAGNND	14	2	26.213	24424.1	N-term(Acetyl (Protein N-term))	656.812	0.9378	TIMS0616_IT2500_CH2_CE30_60_01	TIMS0616_IT2500_CH2_CE30_60
P60709	ACTB	Actin, cytoplasmic 1	AGDDAPRAVF		10	2	20.405	1.1644e+06		509.752	0.8284	TIMS0616_IT2500_CH2_CE30_60_01	TIMS0616_IT2500_CH2_CE30_60
P60709	ACTB	Actin, cytoplasmic 1	QKEITALAPSTM	QKEITALAPSTM[147]	12	2	20.213	29913.3	12M(Oxidation (M))	653.339	0.9417	TIMS0616_IT2500_CH2_CE30_60_01	TIMS0616_IT2500_CH2_CE30_60
P07910	HNRNPC	Heterogeneous nuclear ribonucleoproteins C1/C2	ASNVTNKTDPRSMNSRVF	n[43]ASNVTNKTDPRSM[147]NSRVF	18	3	21.836	39074.8	13M(Oxidation (M)),N-term(Acetyl (Protein N-term))	694.674	0.8727	TIMS0616_IT2500_CH2_CE30_60_01	TIMS0616_IT2500_CH2_CE30_60
P60709	ACTB	Actin, cytoplasmic 1	AGDDAPRAVF		10	2	22.852	1.18405e+06		509.753	0.8288	TIMS0616_IT2500_CH2_CE30_60_01	TIMS0616_IT2500_CH2_CE30_60
P08670	VIM	Vimentin	LGDLYEEEMR	LGDLYEEEM[147]R	10	2	18.595	0	9M(Oxidation (M))	635.788	0.9139	TIMS0616_IT2500_CH2_CE30_60_01	TIMS0616_IT2500_CH2_CE30_60
P60709	ACTB	Actin, cytoplasmic 1	AGDDAPRAVF		10	2	15.469	0		510.756	0.8077	TIMS0616_IT2500_CH2_CE30_60_01	TIMS0616_IT2500_CH2_CE30_60
P04843	RPN1	Dolichyl-diphosphooligosaccharide--protein glycosyltransferase subunit 1	AHLGGGSTSRATSFL		15	3	15.145	35030.5		487.92	0.7513	TIMS0616_IT2500_CH2_CE30_60_01	TIMS0616_IT2500_CH2_CE30_60
Q00839	HNRNPU	Heterogeneous nuclear ribonucleoprotein U	AGRPLFPHVLCHNCA	AGRPLFPHVLC[160]HNC[160]A	15	3	12.186	8593.03	11C(Carbamidomethyl (C)),14C(Carbamidomethyl (C))	583.954	0.8782	TIMS0616_IT2500_CH2_CE30_60_01	TIMS0616_IT2500_CH2_CE30_60
P60709	ACTB	Actin, cytoplasmic 1	AGDDAPRAVF		10	2	18.035	1.18376e+06		510.756	0.8158	TIMS0616_IT2500_CH2_CE30_60_01	TIMS0616_IT2500_CH2_CE30_60
P62873	GNB1	Guanine nucleotide-binding protein G(I)/G(S)/G(T) subunit beta-1	FVSGACDASAKL	FVSGAC[160]DASAKL	12	2	17.115	27845.6	6C(Carbamidomethyl (C))	613.3	0.9066	TIMS0616_IT2500_CH2_CE30_60_01	TIMS0616_IT2500_CH2_CE30_60
P08670	VIM	Vimentin	SRLGDLYEEEMR	SRLGDLYEEEM[147]R	12	2	11.609	9969.16	11M(Oxidation (M))	757.349	1.0044	TIMS0616_IT2500_CH2_CE30_60_01	TIMS0616_IT2500_CH2_CE30_60
P60709	ACTB	Actin, cytoplasmic 1	AGDDAPRAVF		10	2	17.803	1.18503e+06		510.755	0.843	TIMS0616_IT2500_CH2_CE30_60_01	TIMS0616_IT2500_CH2_CE30_60
P08670	VIM	Vimentin	SRLGDLYEEEMR	SRLGDLYEEEM[147]R	12	3	16.961	16752.6	11M(Oxidation (M))	505.236	0.776	TIMS0616_IT2500_CH2_CE30_60_01	TIMS0616_IT2500_CH2_CE30_60
P06576	ATP5F1B	ATP synthase subunit beta, mitochondrial	LAPYAKGGKIGL		12	2	19.864	55216.9		594.361	0.9622	TIMS0616_IT2500_CH2_CE30_60_01	TIMS0616_IT2500_CH2_CE30_60
P12004	PCNA	Proliferating cell nuclear antigen	FTKATPLSSTVT		12	2	16.139	22591.3		626.844	0.9157	TIMS0616_IT2500_CH2_CE30_60_01	TIMS0616_IT2500_CH2_CE30_60
P06576	ATP5F1B	ATP synthase subunit beta, mitochondrial	VYGQMNEPPGARARVAL	VYGQM[147]NEPPGARARVAL	17	3	10.642	33287.3	5M(Oxidation (M))	615.652	0.8438	TIMS0616_IT2500_CH2_CE30_60_01	TIMS0616_IT2500_CH2_CE30_60
O75390	CS	Citrate synthase, mitochondrial	NSGRVVPGYGHAVL		14	3	17.542	26641.3		475.926	0.7707	TIMS0616_IT2500_CH2_CE30_60_01	TIMS0616_IT2500_CH2_CE30_60
O75390	CS	Citrate synthase, mitochondrial	NSGRVVPGYGHAVL		14	2	14.044	17537.7		713.385	0.9871	TIMS0616_IT2500_CH2_CE30_60_01	TIMS0616_IT2500_CH2_CE30_60
P04075	ALDOA	Fructose-bisphosphate aldolase A	YQKADDGRPFPQVIKSKGGVVG		22	4	18.681	62455.3		587.318	0.8872	TIMS0616_IT2500_CH2_CE30_60_01	TIMS0616_IT2500_CH2_CE30_60
P05787	KRT8	Keratin, type II cytoskeletal 8	RGGLGGGYGGASGMGGITA	RGGLGGGYGGASGM[147]GGITA	19	2	37.179	30874.7	14M(Oxidation (M))	806.38	1.03	TIMS0616_IT2500_CH2_CE30_60_01	TIMS0616_IT2500_CH2_CE30_60
Q15365	PCBP1	Poly(rC)-binding protein 1	SSEKGMGCS	SSEKGMGC[792]S	9	2	12.38	10254.6	8C(PF-06672131-phosphonate)	787.78	0.9782	TIMS0616_IT2500_CH2_CE30_60_01	TIMS0616_IT2500_CH2_CE30_60
P25788	PSMA3	Proteasome subunit alpha type-3	YSAVRPFGCS	YSAVRPFGC[160]S	10	2	17.869	14503.3	9C(Carbamidomethyl (C))	572.268	0.8677	TIMS0616_IT2500_CH2_CE30_60_01	TIMS0616_IT2500_CH2_CE30_60
P12004	PCNA	Proliferating cell nuclear antigen	FTKATPLSSTVT		12	2	19.81	23801.4		626.843	0.9154	TIMS0616_IT2500_CH2_CE30_60_01	TIMS0616_IT2500_CH2_CE30_60
O75390	CS	Citrate synthase, mitochondrial	NSGRVVPGYGHAVL		14	2	14.82	17672.6		713.384	0.9886	TIMS0616_IT2500_CH2_CE30_60_01	TIMS0616_IT2500_CH2_CE30_60
P04843	RPN1	Dolichyl-diphosphooligosaccharide--protein glycosyltransferase subunit 1	NVDLKHTGAVL		11	2	19.207	27077.3		583.83	0.9067	TIMS0616_IT2500_CH2_CE30_60_01	TIMS0616_IT2500_CH2_CE30_60
P12004	PCNA	Proliferating cell nuclear antigen	FTKATPLSSTVT		12	2	15.044	21844.5		626.845	0.9154	TIMS0616_IT2500_CH2_CE30_60_01	TIMS0616_IT2500_CH2_CE30_60
P25788	PSMA3	Proteasome subunit alpha type-3	YSAVRPFGCS	YSAVRPFGC[160]S	10	2	17.171	13710.9	9C(Carbamidomethyl (C))	572.264	0.8679	TIMS0616_IT2500_CH2_CE30_60_01	TIMS0616_IT2500_CH2_CE30_60
P07437	TUBB	Tubulin beta chain	DAKNMMAACDPRHGRY	DAKNM[147]MAAC[792]DPRHGRY	16	4	7.97	17304.7	5M(Oxidation (M)),9C(PF-06672131-phosphonate)	636.007	0.8222	TIMS0616_IT2500_CH2_CE30_60_01	TIMS0616_IT2500_CH2_CE30_60
P30048	PRDX3	Thioredoxin-dependent peroxide reductase, mitochondrial	VSVDSHFSHL		10	2	19.953	61062.2		564.278	0.9122	TIMS0616_IT2500_CH2_CE30_60_01	TIMS0616_IT2500_CH2_CE30_60
P55072	VCP	Transitional endoplasmic reticulum ATPase	VQYPVEHPDKF		11	3	14.149	30729.9		453.563	0.7895	TIMS0616_IT2500_CH2_CE30_60_01	TIMS0616_IT2500_CH2_CE30_60
P30048	PRDX3	Thioredoxin-dependent peroxide reductase, mitochondrial	VSVDSHFSHL		10	2	18.485	58942.4		564.28	0.8879	TIMS0616_IT2500_CH2_CE30_60_01	TIMS0616_IT2500_CH2_CE30_60
P50454	SERPINH1	Serpin H1	VSLGGKATTASQAKAVL		17	3	14.049	24676.1		534.646	0.7878	TIMS0616_IT2500_CH2_CE30_60_01	TIMS0616_IT2500_CH2_CE30_60
P05787	KRT8	Keratin, type II cytoskeletal 8	RGGLGGGYGGASGMGGITA	RGGLGGGYGGASGM[147]GGITA	19	2	30.392	37620.7	14M(Oxidation (M))	806.885	1.016	TIMS0616_IT2500_CH2_CE30_60_01	TIMS0616_IT2500_CH2_CE30_60
P55072	VCP	Transitional endoplasmic reticulum ATPase	VQYPVEHPDKF		11	2	20.892	11883.3		679.838	0.9546	TIMS0616_IT2500_CH2_CE30_60_01	TIMS0616_IT2500_CH2_CE30_60
P02545	LMNA	Prelamin-A/C	TALINSTGEEVAMR	TALINSTGEEVAM[147]R	14	2	14.005	21181.6	13M(Oxidation (M))	754.376	0.9994	TIMS0616_IT2500_CH2_CE30_60_01	TIMS0616_IT2500_CH2_CE30_60
P45880	VDAC2	Voltage-dependent anion-selective channel protein 2	AWTSGTNCTRF	AWTSGTNC[160]TRF	11	2	15.85	15429	8C(Carbamidomethyl (C))	650.792	0.9274	TIMS0616_IT2500_CH2_CE30_60_01	TIMS0616_IT2500_CH2_CE30_60
P45880	VDAC2	Voltage-dependent anion-selective channel protein 2	AWTSGTNCTRF	AWTSGTNC[160]TRF	11	2	20.455	15695.2	8C(Carbamidomethyl (C))	650.791	0.933	TIMS0616_IT2500_CH2_CE30_60_01	TIMS0616_IT2500_CH2_CE30_60
P26006	ITGA3	Integrin alpha-3	IVHKTLVPRPAVL		13	3	16.788	17234.4		481.647	0.8061	TIMS0616_IT2500_CH2_CE30_60_01	TIMS0616_IT2500_CH2_CE30_60
P50454	SERPINH1	Serpin H1	VSLGGKATTASQAKAVL		17	2	29.703	11767.6		801.466	1.1167	TIMS0616_IT2500_CH2_CE30_60_01	TIMS0616_IT2500_CH2_CE30_60
P02545	LMNA	Prelamin-A/C	TALINSTGEEVAMR	TALINSTGEEVAM[147]R	14	2	19.472	21565.9	13M(Oxidation (M))	754.374	1.0039	TIMS0616_IT2500_CH2_CE30_60_01	TIMS0616_IT2500_CH2_CE30_60
Q8N1F7	NUP93	Nuclear pore complex protein Nup93	ISDVGPPGRSSL		12	2	16.135	11601.3		592.82	0.8874	TIMS0616_IT2500_CH2_CE30_60_01	TIMS0616_IT2500_CH2_CE30_60
P0DMV8	HSPA1A	Heat shock 70 kDa protein 1A	IAYGLDRTGKGERNVL		16	3	18.466	71814.3		587.991	0.8429	TIMS0616_IT2500_CH2_CE30_60_01	TIMS0616_IT2500_CH2_CE30_60
P09651	HNRNPA1	Heterogeneous nuclear ribonucleoprotein A1	SLRSHFEQW		9	2	11.995	18364.4		595.293	0.8902	TIMS0616_IT2500_CH2_CE30_60_01	TIMS0616_IT2500_CH2_CE30_60
P04075	ALDOA	Fructose-bisphosphate aldolase A	YQKADDGRPFPQVIKSKGGVVG		22	3	14.256	12879.4		782.76	0.9309	TIMS0616_IT2500_CH2_CE30_60_01	TIMS0616_IT2500_CH2_CE30_60
P0DMV8	HSPA1A	Heat shock 70 kDa protein 1A	IAYGLDRTGKGERNVL		16	3	16.106	79099.2		587.993	0.8376	TIMS0616_IT2500_CH2_CE30_60_01	TIMS0616_IT2500_CH2_CE30_60
P02545	LMNA	Prelamin-A/C	TALINSTGEEVAMR	TALINSTGEEVAM[147]R	14	2	15.497	18942.4	13M(Oxidation (M))	754.871	1.0018	TIMS0616_IT2500_CH2_CE30_60_01	TIMS0616_IT2500_CH2_CE30_60
P0DMV8	HSPA1A	Heat shock 70 kDa protein 1A	IAYGLDRTGKGERNVL		16	4	18.041	19971.4		441.246	0.8071	TIMS0616_IT2500_CH2_CE30_60_01	TIMS0616_IT2500_CH2_CE30_60
P23284	PPIB	Peptidyl-prolyl cis-trans isomerase B	FGKTVPKTVDNF		12	2	16.641	12081.7		676.866	0.9591	TIMS0616_IT2500_CH2_CE30_60_01	TIMS0616_IT2500_CH2_CE30_60
P05023	ATP1A1	Sodium/potassium-transporting ATPase subunit alpha-1	LKDAFQNAY		9	2	14.075	22148.4		535.271	0.8543	TIMS0616_IT2500_CH2_CE30_60_01	TIMS0616_IT2500_CH2_CE30_60
P04439	HLA-A	HLA class I histocompatibility antigen, A alpha chain	LVETRPAGDGTF		12	2	16.83	10431.2		631.824	0.9189	TIMS0616_IT2500_CH2_CE30_60_01	TIMS0616_IT2500_CH2_CE30_60
P06748	NPM1	Nucleophosmin	KMSVQPTVSL	KM[147]SVQPTVSL	10	2	15.561	20084.5	2M(Oxidation (M))	553.3	0.8656	TIMS0616_IT2500_CH2_CE30_60_01	TIMS0616_IT2500_CH2_CE30_60
P23284	PPIB	Peptidyl-prolyl cis-trans isomerase B	FGKTVPKTVDNF		12	2	17.675	12063.1		676.865	0.9557	TIMS0616_IT2500_CH2_CE30_60_01	TIMS0616_IT2500_CH2_CE30_60
P10809	HSPD1	60 kDa heat shock protein, mitochondrial	VEKGIIDPTKV		11	2	29.903	25550.9		599.859	0.9021	TIMS0616_IT2500_CH2_CE30_60_01	TIMS0616_IT2500_CH2_CE30_60
P14618	PKM	Pyruvate kinase PKM	IGPASRSVETL		11	2	18.717	97635.5		565.314	0.8845	TIMS0616_IT2500_CH2_CE30_60_01	TIMS0616_IT2500_CH2_CE30_60
P10809	HSPD1	60 kDa heat shock protein, mitochondrial	VEKGIIDPTKV		11	2	25.485	28879.2		599.854	0.9048	TIMS0616_IT2500_CH2_CE30_60_01	TIMS0616_IT2500_CH2_CE30_60
P11021	HSPA5	Endoplasmic reticulum chaperone BiP	FFNGKEPSRGINPDEA		16	3	16.925	33059.2		593.288	0.834	TIMS0616_IT2500_CH2_CE30_60_01	TIMS0616_IT2500_CH2_CE30_60
P20700	LMNB1	Lamin-B1	ATALGDKKSLEGDL		14	2	27.357	15103.8		709.381	1.0213	TIMS0616_IT2500_CH2_CE30_60_01	TIMS0616_IT2500_CH2_CE30_60
P04439	HLA-A	HLA class I histocompatibility antigen, A alpha chain	LVETRPAGDGTF		12	2	14.314	11110.7		631.821	0.92	TIMS0616_IT2500_CH2_CE30_60_01	TIMS0616_IT2500_CH2_CE30_60
P00558	PGK1	Phosphoglycerate kinase 1	KSLLGKDVL		9	2	14.3	26206.4		486.808	0.8639	TIMS0616_IT2500_CH2_CE30_60_01	TIMS0616_IT2500_CH2_CE30_60
P14618	PKM	Pyruvate kinase PKM	IGPASRSVETL		11	2	15.488	100151		565.317	0.8832	TIMS0616_IT2500_CH2_CE30_60_01	TIMS0616_IT2500_CH2_CE30_60
P60709	ACTB	Actin, cytoplasmic 1	IWHHTFYNELR		11	3	13.307	142318		505.923	0.8185	TIMS0616_IT2500_CH2_CE30_60_01	TIMS0616_IT2500_CH2_CE30_60
P21333	FLNA	Filamin-A	VRYAPSEAGL		10	2	13.863	28801.2		531.783	0.8503	TIMS0616_IT2500_CH2_CE30_60_01	TIMS0616_IT2500_CH2_CE30_60
P48047	ATP5PO	ATP synthase subunit O, mitochondrial	LAENGRLSNTQGVVSA		16	2	25.456	37139.9		808.424	1.0285	TIMS0616_IT2500_CH2_CE30_60_01	TIMS0616_IT2500_CH2_CE30_60
P05787	KRT8	Keratin, type II cytoskeletal 8	YTSGPGSRISSSSF		14	2	29.418	49938.6		716.84	0.9733	TIMS0616_IT2500_CH2_CE30_60_01	TIMS0616_IT2500_CH2_CE30_60
P61604	HSPE1	10 kDa heat shock protein, mitochondrial	VKVGDKVLL		9	2	20.336	139001		485.819	0.8279	TIMS0616_IT2500_CH2_CE30_60_01	TIMS0616_IT2500_CH2_CE30_60
P49321	NASP	Nuclear autoantigenic sperm protein	IASRKPTDGASSSNCVTD	IASRKPTDGASSSNC[792]VTD	18	4	15.343	27531.4	15C(PF-06672131-phosphonate)	625.268	0.8767	TIMS0616_IT2500_CH2_CE30_60_01	TIMS0616_IT2500_CH2_CE30_60
P32119	PRDX2	Peroxiredoxin-2	KATAVVDGAF		10	2	16.427	19134.5		489.766	0.8167	TIMS0616_IT2500_CH2_CE30_60_01	TIMS0616_IT2500_CH2_CE30_60
P49321	NASP	Nuclear autoantigenic sperm protein	ASRKPTDGASSSNCVTDI	ASRKPTDGASSSNC[792]VTDI	18	4	15.029	27864.4	14C(PF-06672131-phosphonate)	625.269	0.8653	TIMS0616_IT2500_CH2_CE30_60_01	TIMS0616_IT2500_CH2_CE30_60
Q96EP5	DAZAP1	DAZ-associated protein 1	REYFKKFGVVTE		12	3	16.373	17041.6		501.609	0.7941	TIMS0616_IT2500_CH2_CE30_60_01	TIMS0616_IT2500_CH2_CE30_60
P60709	ACTB	Actin, cytoplasmic 1	IWHHTFYNELR		11	2	20.536	17506.7		758.381	1.0376	TIMS0616_IT2500_CH2_CE30_60_01	TIMS0616_IT2500_CH2_CE30_60
P60709	ACTB	Actin, cytoplasmic 1	IWHHTFYNELR		11	2	27.686	19653.5		758.378	1.0358	TIMS0616_IT2500_CH2_CE30_60_01	TIMS0616_IT2500_CH2_CE30_60
P60709	ACTB	Actin, cytoplasmic 1	AGDDAPRAVF		10	2	19.332	0		509.753	0.8279	TIMS0616_IT2500_CH2_CE30_60_01	TIMS0616_IT2500_CH2_CE30_60
P11021	HSPA5	Endoplasmic reticulum chaperone BiP	EVVATNGDTHLGGED		15	2	22.43	0		757.837	0.9718	TIMS0616_IT2500_CH2_CE30_60_01	TIMS0616_IT2500_CH2_CE30_60
P48047	ATP5PO	ATP synthase subunit O, mitochondrial	LAENGRLSNTQGVVSA		16	2	16.115	40338.7		808.427	1.0115	TIMS0616_IT2500_CH2_CE30_60_01	TIMS0616_IT2500_CH2_CE30_60
P05787	KRT8	Keratin, type II cytoskeletal 8	YTSGPGSRISSSSF		14	2	18.788	61962.1		716.841	0.9539	TIMS0616_IT2500_CH2_CE30_60_01	TIMS0616_IT2500_CH2_CE30_60
Q15365	PCBP1	Poly(rC)-binding protein 1	ARLSSEKGMGCS	ARLSSEKGMGC[792]S	12	4	9.863	91327.9	11C(PF-06672131-phosphonate)	479.448	0.8066	TIMS0616_IT2500_CH2_CE30_60_01	TIMS0616_IT2500_CH2_CE30_60
P12109	COL6A1	Collagen alpha-1(VI) chain	LSIIATDHTYR		11	3	10.242	6557.89		430.569	0.7482	TIMS0616_IT2500_CH2_CE30_60_01	TIMS0616_IT2500_CH2_CE30_60
Q96EP5	DAZAP1	DAZ-associated protein 1	YFKKFGVVTE		10	2	16.402	13025.7		609.332	0.9278	TIMS0616_IT2500_CH2_CE30_60_01	TIMS0616_IT2500_CH2_CE30_60
P38646	HSPA9	Stress-70 protein, mitochondrial	AYGLDKSEDKVIA		13	2	31.417	9161.8		704.877	0.9849	TIMS0616_IT2500_CH2_CE30_60_01	TIMS0616_IT2500_CH2_CE30_60
Q15717	ELAVL1	ELAV-like protein 1	IRDKVAGHSLGYGF		14	3	14.362	15736.4		507.272	0.7659	TIMS0616_IT2500_CH2_CE30_60_01	TIMS0616_IT2500_CH2_CE30_60
Q15365	PCBP1	Poly(rC)-binding protein 1	ARLSSEKGMGCS	ARLSSEKGMGC[792]S	12	3	9.434	41585.3	11C(PF-06672131-phosphonate)	638.928	0.7926	TIMS0616_IT2500_CH2_CE30_60_01	TIMS0616_IT2500_CH2_CE30_60
P62888	RPL30	60S ribosomal protein L30	IELGTACGKY	IELGTAC[160]GKY	10	2	19.666	26523.7	7C(Carbamidomethyl (C))	556.276	0.8775	TIMS0616_IT2500_CH2_CE30_60_01	TIMS0616_IT2500_CH2_CE30_60
P06733	ENO1	Alpha-enolase	LRIEEELGSKAKFAGRN		17	4	22.718	67447.4		480.269	0.7705	TIMS0616_IT2500_CH2_CE30_60_01	TIMS0616_IT2500_CH2_CE30_60
P54709	ATP1B3	Sodium/potassium-transporting ATPase subunit beta-3	MVFPKPVTA	M[147]VFPKPVTA	9	2	12.567	17097.5	1M(Oxidation (M))	503.276	0.8325	TIMS0616_IT2500_CH2_CE30_60_01	TIMS0616_IT2500_CH2_CE30_60
P10412	H1-4	Histone H1.4	GLKSLVSKGTL		11	2	22.72	26398		551.846	0.9026	TIMS0616_IT2500_CH2_CE30_60_01	TIMS0616_IT2500_CH2_CE30_60
P12111	COL6A3	Collagen alpha-3(VI) chain	IAVAQYSDDVK		11	2	18.725	17080.8		604.812	0.9255	TIMS0616_IT2500_CH2_CE30_60_01	TIMS0616_IT2500_CH2_CE30_60
P06733	ENO1	Alpha-enolase	LRIEEELGSKAKFAGRN		17	3	28.485	14228.6		640.024	0.9203	TIMS0616_IT2500_CH2_CE30_60_01	TIMS0616_IT2500_CH2_CE30_60
Q15365	PCBP1	Poly(rC)-binding protein 1	ARLSSEKGMGCS	ARLSSEKGMGC[792]S	12	3	9.163	49415.4	11C(PF-06672131-phosphonate)	638.928	0.8191	TIMS0616_IT2500_CH2_CE30_60_01	TIMS0616_IT2500_CH2_CE30_60
P05787	KRT8	Keratin, type II cytoskeletal 8	YTSGPGSRISSSSF		14	2	15.068	52684.6		717.343	0.976	TIMS0616_IT2500_CH2_CE30_60_01	TIMS0616_IT2500_CH2_CE30_60
P29590	PML	Protein PML	SSCITQGKD	SSC[792]ITQGKD	9	3	9.229	29061.6	3C(PF-06672131-phosphonate)	543.214	0.7639	TIMS0616_IT2500_CH2_CE30_60_01	TIMS0616_IT2500_CH2_CE30_60
P08670	VIM	Vimentin	LGDLYEEEMR	LGDLYEEEM[147]R	10	2	16.767	0	9M(Oxidation (M))	635.784	0.9175	TIMS0616_IT2500_CH2_CE30_60_01	TIMS0616_IT2500_CH2_CE30_60
P08670	VIM	Vimentin	SRLGDLYEEEMR	SRLGDLYEEEM[147]R	12	2	10.709	15035.2	11M(Oxidation (M))	757.351	0.9991	TIMS0616_IT2500_CH2_CE30_60_01	TIMS0616_IT2500_CH2_CE30_60
P08670	VIM	Vimentin	SRLGDLYEEEMR	SRLGDLYEEEM[147]R	12	3	15.351	18912.7	11M(Oxidation (M))	505.236	0.773	TIMS0616_IT2500_CH2_CE30_60_01	TIMS0616_IT2500_CH2_CE30_60
P08670	VIM	Vimentin	SRLGDLYEEEMR	SRLGDLYEEEM[147]R	12	2	11.021	15152.7	11M(Oxidation (M))	757.35	1.0004	TIMS0616_IT2500_CH2_CE30_60_01	TIMS0616_IT2500_CH2_CE30_60
P08670	VIM	Vimentin	SRLGDLYEEEMR	SRLGDLYEEEM[147]R	12	3	20.69	21809.1	11M(Oxidation (M))	505.236	0.7716	TIMS0616_IT2500_CH2_CE30_60_01	TIMS0616_IT2500_CH2_CE30_60
P27824	CANX	Calnexin	DEDAPAKIPDEE		12	2	33.989	28406.8		664.796	0.9129	TIMS0616_IT2500_CH2_CE30_60_01	TIMS0616_IT2500_CH2_CE30_60
P38117	ETFB	Electron transfer flavoprotein subunit beta	SVISVEDPPQRTAG		14	2	13.61	9616.72		728.379	0.9736	TIMS0616_IT2500_CH2_CE30_60_01	TIMS0616_IT2500_CH2_CE30_60
P08670	VIM	Vimentin	LGDLYEEEMR	LGDLYEEEM[147]R	10	2	15.862	0	9M(Oxidation (M))	635.788	0.9207	TIMS0616_IT2500_CH2_CE30_60_01	TIMS0616_IT2500_CH2_CE30_60
P07237	P4HB	Protein disulfide-isomerase	LKKRTGPAATTLPDGAAAESL		21	3	24.826	14554.3		690.055	0.8753	TIMS0616_IT2500_CH2_CE30_60_01	TIMS0616_IT2500_CH2_CE30_60
P07355	ANXA2	Annexin A2	ILTNRSNAQRQDIAF		15	3	18.839	52125.3		582.982	0.8026	TIMS0616_IT2500_CH2_CE30_60_01	TIMS0616_IT2500_CH2_CE30_60
P05141	SLC25A5	ADP/ATP translocase 2	AAISKTAVAPIE		12	2	21.599	105427		585.841	0.8912	TIMS0616_IT2500_CH2_CE30_60_01	TIMS0616_IT2500_CH2_CE30_60
P31943	HNRNPH1	Heterogeneous nuclear ribonucleoprotein H	VRLRGLPFGCSKE	VRLRGLPFGC[160]SKE	13	3	12.718	38166.9	10C(Carbamidomethyl (C))	506.946	0.7758	TIMS0616_IT2500_CH2_CE30_60_01	TIMS0616_IT2500_CH2_CE30_60
Q13283	G3BP1	Ras GTPase-activating protein-binding protein 1	IQEEKPEPVL		10	2	20.534	20545.6		591.325	0.882	TIMS0616_IT2500_CH2_CE30_60_01	TIMS0616_IT2500_CH2_CE30_60
P60709	ACTB	Actin, cytoplasmic 1	IGNERFRCPEAL	IGNERFRC[160]PEAL	12	3	13.709	820010	8C(Carbamidomethyl (C))	487.915	0.737	TIMS0616_IT2500_CH2_CE30_60_01	TIMS0616_IT2500_CH2_CE30_60
P68104	EEF1A1	Elongation factor 1-alpha 1	SGDAAIVDMVPGK	SGDAAIVDM[147]VPGK	13	2	20.678	24650.7	9M(Oxidation (M))	638.319	0.922	TIMS0616_IT2500_CH2_CE30_60_01	TIMS0616_IT2500_CH2_CE30_60
P68104	EEF1A1	Elongation factor 1-alpha 1	SGDAAIVDMVPGK	SGDAAIVDM[147]VPGK	13	2	20.697	25729.8	9M(Oxidation (M))	638.318	0.9203	TIMS0616_IT2500_CH2_CE30_60_01	TIMS0616_IT2500_CH2_CE30_60
P62316	SNRPD2	Small nuclear ribonucleoprotein Sm D2	SLLNKPKSEMTPEE	n[43]SLLNKPKSEM[147]TPEE	14	2	17.148	0	10M(Oxidation (M)),N-term(Acetyl (Protein N-term))	831.411	1.0502	TIMS0616_IT2500_CH2_CE30_60_01	TIMS0616_IT2500_CH2_CE30_60
Q00610	CLTC	Clathrin heavy chain 1	AVRNNLAGAEEL		12	2	19.613	22103.4		628.831	0.9192	TIMS0616_IT2500_CH2_CE30_60_01	TIMS0616_IT2500_CH2_CE30_60
P05141	SLC25A5	ADP/ATP translocase 2	AAISKTAVAPIE		12	2	21.856	122620		585.841	0.8945	TIMS0616_IT2500_CH2_CE30_60_01	TIMS0616_IT2500_CH2_CE30_60
Q00610	CLTC	Clathrin heavy chain 1	AVRNNLAGAEEL		12	2	21.452	21609.8		628.835	0.9203	TIMS0616_IT2500_CH2_CE30_60_01	TIMS0616_IT2500_CH2_CE30_60
P62316	SNRPD2	Small nuclear ribonucleoprotein Sm D2	SLLNKPKSEMTPEE	n[43]SLLNKPKSEM[147]TPEE	14	2	14.868	0	10M(Oxidation (M)),N-term(Acetyl (Protein N-term))	830.907	1.0517	TIMS0616_IT2500_CH2_CE30_60_01	TIMS0616_IT2500_CH2_CE30_60
P62937	PPIA	Peptidyl-prolyl cis-trans isomerase A	FADKVPKTAENF		12	2	19.374	77546.4		683.855	0.9557	TIMS0616_IT2500_CH2_CE30_60_01	TIMS0616_IT2500_CH2_CE30_60
P54727	RAD23B	UV excision repair protein RAD23 homolog B	LQQIGRENPQL		11	2	20.186	15283.4		648.362	0.9504	TIMS0616_IT2500_CH2_CE30_60_01	TIMS0616_IT2500_CH2_CE30_60
P05141	SLC25A5	ADP/ATP translocase 2	AAISKTAVAPIE		12	2	16.784	123006		586.844	0.8819	TIMS0616_IT2500_CH2_CE30_60_01	TIMS0616_IT2500_CH2_CE30_60
P27348	YWHAQ	14-3-3 protein theta	NATNPESKVFY		11	2	15.647	26338.7		635.314	0.9205	TIMS0616_IT2500_CH2_CE30_60_01	TIMS0616_IT2500_CH2_CE30_60
P42167	TMPO	Lamina-associated polypeptide 2, isoforms beta/gamma	TEWTSGSSKGGPLQA		15	2	29.147	14229.8		753.366	0.978	TIMS0616_IT2500_CH2_CE30_60_01	TIMS0616_IT2500_CH2_CE30_60
P54727	RAD23B	UV excision repair protein RAD23 homolog B	LQQIGRENPQL		11	2	17.764	11998		648.357	0.9544	TIMS0616_IT2500_CH2_CE30_60_01	TIMS0616_IT2500_CH2_CE30_60
P10809	HSPD1	60 kDa heat shock protein, mitochondrial	VAKSIDLKDKYKNIGAKL		18	4	14.199	55675.8		501.804	0.8189	TIMS0616_IT2500_CH2_CE30_60_01	TIMS0616_IT2500_CH2_CE30_60
P13796	LCP1	Plastin-2	FKDPKISTSL		10	2	18.06	22055.1		568.32	0.8855	TIMS0616_IT2500_CH2_CE30_60_01	TIMS0616_IT2500_CH2_CE30_60
P63279	UBE2I	SUMO-conjugating enzyme UBC9	VAVPTKNPDGTMNL	VAVPTKNPDGTM[147]NL	14	2	19.579	13232.3	12M(Oxidation (M))	736.877	0.9851	TIMS0616_IT2500_CH2_CE30_60_01	TIMS0616_IT2500_CH2_CE30_60
P10809	HSPD1	60 kDa heat shock protein, mitochondrial	VIVTKDDAML	VIVTKDDAM[147]L	10	2	17.576	61357.9	9M(Oxidation (M))	560.802	0.8624	TIMS0616_IT2500_CH2_CE30_60_01	TIMS0616_IT2500_CH2_CE30_60
P10809	HSPD1	60 kDa heat shock protein, mitochondrial	VIVTKDDAML	VIVTKDDAM[147]L	10	2	12.184	63272.3	9M(Oxidation (M))	560.799	0.8613	TIMS0616_IT2500_CH2_CE30_60_01	TIMS0616_IT2500_CH2_CE30_60
P10809	HSPD1	60 kDa heat shock protein, mitochondrial	VAKSIDLKDKYKNIGAKL		18	3	30.294	18716		668.735	0.9366	TIMS0616_IT2500_CH2_CE30_60_01	TIMS0616_IT2500_CH2_CE30_60
P63279	UBE2I	SUMO-conjugating enzyme UBC9	VAVPTKNPDGTMNL	VAVPTKNPDGTM[147]NL	14	2	14.794	14393	12M(Oxidation (M))	736.871	0.9803	TIMS0616_IT2500_CH2_CE30_60_01	TIMS0616_IT2500_CH2_CE30_60
P34932	HSPA4	Heat shock 70 kDa protein 4	FEELGKQIQQ		10	2	14.399	15257.7		610.317	0.9095	TIMS0616_IT2500_CH2_CE30_60_01	TIMS0616_IT2500_CH2_CE30_60
P63279	UBE2I	SUMO-conjugating enzyme UBC9	VAVPTKNPDGTMNL	VAVPTKNPDGTM[147]NL	14	2	11.464	13737.4	12M(Oxidation (M))	736.874	0.9815	TIMS0616_IT2500_CH2_CE30_60_01	TIMS0616_IT2500_CH2_CE30_60
P60709	ACTB	Actin, cytoplasmic 1	KCDVDIRKDLYANT	KC[160]DVDIRKDLYANT	14	3	16.405	49828.8	2C(Carbamidomethyl (C))	570.954	0.8663	TIMS0616_IT2500_CH2_CE30_60_01	TIMS0616_IT2500_CH2_CE30_60
P34932	HSPA4	Heat shock 70 kDa protein 4	FEELGKQIQQ		10	2	17.203	16255.5		610.322	0.9086	TIMS0616_IT2500_CH2_CE30_60_01	TIMS0616_IT2500_CH2_CE30_60
P07437	TUBB	Tubulin beta chain	VFGQSGAGNNWAKGHYTEG		19	3	16.867	17906.8		660.645	0.8458	TIMS0616_IT2500_CH2_CE30_60_01	TIMS0616_IT2500_CH2_CE30_60
P23284	PPIB	Peptidyl-prolyl cis-trans isomerase B	VALATGEKGF		10	2	16.506	12886.2		496.776	0.8151	TIMS0616_IT2500_CH2_CE30_60_01	TIMS0616_IT2500_CH2_CE30_60
P07437	TUBB	Tubulin beta chain	VFGQSGAGNNWAKGHYTEG		19	3	18.26	21192.2		660.64	0.8472	TIMS0616_IT2500_CH2_CE30_60_01	TIMS0616_IT2500_CH2_CE30_60
P38646	HSPA9	Stress-70 protein, mitochondrial	FNDSQRQATKDAGQISGL		18	3	25.03	39970		645.991	0.8385	TIMS0616_IT2500_CH2_CE30_60_01	TIMS0616_IT2500_CH2_CE30_60
P07437	TUBB	Tubulin beta chain	VFGQSGAGNNWAKGHYTEG		19	3	14.414	21040		660.638	0.8475	TIMS0616_IT2500_CH2_CE30_60_01	TIMS0616_IT2500_CH2_CE30_60
P06748	NPM1	Nucleophosmin	INYVKNCF	INYVKNC[160]F	8	2	15.736	84388.1	7C(Carbamidomethyl (C))	529.262	0.849	TIMS0616_IT2500_CH2_CE30_60_01	TIMS0616_IT2500_CH2_CE30_60
P61916	NPC2	NPC intracellular cholesterol transporter 2	VNVSPCPTQPCQLSKGQS	VNVSPC[160]PTQPC[160]QLSKGQS	18	2	32.145	67335.9	11C(Carbamidomethyl (C)),6C(Carbamidomethyl (C))	993.975	1.1561	TIMS0616_IT2500_CH2_CE30_60_01	TIMS0616_IT2500_CH2_CE30_60
P05556	ITGB1	Integrin beta-1	VILENGKLSEG		11	2	17.073	16744.1		579.823	0.8852	TIMS0616_IT2500_CH2_CE30_60_01	TIMS0616_IT2500_CH2_CE30_60
P20700	LMNB1	Lamin-B1	IDVDGKF		7	2	8.049	29349		397.209	0.7382	TIMS0616_IT2500_CH2_CE30_60_01	TIMS0616_IT2500_CH2_CE30_60
P38646	HSPA9	Stress-70 protein, mitochondrial	FNDSQRQATKDAGQISGL		18	2	15.538	11073.8		968.481	1.1475	TIMS0616_IT2500_CH2_CE30_60_01	TIMS0616_IT2500_CH2_CE30_60
P12814	ACTN1	Alpha-actinin-1	ALIFDNKHTNY		11	2	14.351	11728		668.339	0.9717	TIMS0616_IT2500_CH2_CE30_60_01	TIMS0616_IT2500_CH2_CE30_60
P08729	KRT7	Keratin, type II cytoskeletal 7	VRLSSARPGGLGSSSL		16	3	16.894	31110.8		515.291	0.7733	TIMS0616_IT2500_CH2_CE30_60_01	TIMS0616_IT2500_CH2_CE30_60
P11021	HSPA5	Endoplasmic reticulum chaperone BiP	FSETLTRAKF		10	2	23.076	29408.3		600.325	0.9583	TIMS0616_IT2500_CH2_CE30_60_01	TIMS0616_IT2500_CH2_CE30_60
O43684	BUB3	Mitotic checkpoint protein BUB3	IRQVTDAETKPKSPCT	IRQVTDAETKPKSPC[792]T	16	4	20.17	57829.8	15C(PF-06672131-phosphonate)	616.537	0.8977	TIMS0616_IT2500_CH2_CE30_60_01	TIMS0616_IT2500_CH2_CE30_60
P11021	HSPA5	Endoplasmic reticulum chaperone BiP	FSETLTRAKF		10	2	16.591	32333.3		600.326	0.9585	TIMS0616_IT2500_CH2_CE30_60_01	TIMS0616_IT2500_CH2_CE30_60
P61916	NPC2	NPC intracellular cholesterol transporter 2	VNVSPCPTQPCQLSKGQS	VNVSPC[160]PTQPC[160]QLSKGQS	18	2	34.276	80527.2	11C(Carbamidomethyl (C)),6C(Carbamidomethyl (C))	993.976	1.1546	TIMS0616_IT2500_CH2_CE30_60_01	TIMS0616_IT2500_CH2_CE30_60
P08670	VIM	Vimentin	LGDLYEEEMR	LGDLYEEEM[147]R	10	2	15.832	8561.02	9M(Oxidation (M))	635.789	0.9162	TIMS0616_IT2500_CH2_CE30_60_01	TIMS0616_IT2500_CH2_CE30_60
P60709	ACTB	Actin, cytoplasmic 1	REIVRDIKEKLCY	REIVRDIKEKLC[160]Y	13	3	17.672	29233.5	12C(Carbamidomethyl (C))	574.651	0.8313	TIMS0616_IT2500_CH2_CE30_60_01	TIMS0616_IT2500_CH2_CE30_60
P62937	PPIA	Peptidyl-prolyl cis-trans isomerase A	HRIIPGF		7	2	13.178	136297		420.248	0.7642	TIMS0616_IT2500_CH2_CE30_60_01	TIMS0616_IT2500_CH2_CE30_60
P0DMV8	HSPA1A	Heat shock 70 kDa protein 1A	FRSTLEPVE		9	2	17.561	76235.7		539.282	0.8395	TIMS0616_IT2500_CH2_CE30_60_01	TIMS0616_IT2500_CH2_CE30_60
P23284	PPIB	Peptidyl-prolyl cis-trans isomerase B	VALATGEKGFGYKNSKF		17	3	30.536	36893.3		606.327	0.9011	TIMS0616_IT2500_CH2_CE30_60_01	TIMS0616_IT2500_CH2_CE30_60
P51149	RAB7A	Ras-related protein Rab-7a	WDTAGQERF		9	2	16.521	13411.2		555.257	0.8516	TIMS0616_IT2500_CH2_CE30_60_01	TIMS0616_IT2500_CH2_CE30_60
P07437	TUBB	Tubulin beta chain	LNVQNKNSSYF		11	2	16.746	10556		657.324	0.9395	TIMS0616_IT2500_CH2_CE30_60_01	TIMS0616_IT2500_CH2_CE30_60
P41091	EIF2S3	Eukaryotic translation initiation factor 2 subunit 3	PTDIPGTKGNF		11	2	15.024	11976.9		573.793	0.8811	TIMS0616_IT2500_CH2_CE30_60_01	TIMS0616_IT2500_CH2_CE30_60
P05023	ATP1A1	Sodium/potassium-transporting ATPase subunit alpha-1	IVVYTGDRTVM	IVVYTGDRTVM[147]	11	2	21.043	33492.1	11M(Oxidation (M))	635.331	0.918	TIMS0616_IT2500_CH2_CE30_60_01	TIMS0616_IT2500_CH2_CE30_60
P62937	PPIA	Peptidyl-prolyl cis-trans isomerase A	HRIIPGF		7	2	12.171	62645.2		420.249	0.8017	TIMS0616_IT2500_CH2_CE30_60_01	TIMS0616_IT2500_CH2_CE30_60
P07437	TUBB	Tubulin beta chain	LNVQNKNSSYF		11	2	20.316	10567		657.327	0.9402	TIMS0616_IT2500_CH2_CE30_60_01	TIMS0616_IT2500_CH2_CE30_60
P0DMV8	HSPA1A	Heat shock 70 kDa protein 1A	FRSTLEPVE		9	2	13.155	82191.7		539.284	0.8404	TIMS0616_IT2500_CH2_CE30_60_01	TIMS0616_IT2500_CH2_CE30_60
P07437	TUBB	Tubulin beta chain	LNVQNKNSSYF		11	2	12.656	10723.8		657.329	0.9391	TIMS0616_IT2500_CH2_CE30_60_01	TIMS0616_IT2500_CH2_CE30_60
P41091	EIF2S3	Eukaryotic translation initiation factor 2 subunit 3	PTDIPGTKGNF		11	2	12.075	12299.8		573.795	0.8761	TIMS0616_IT2500_CH2_CE30_60_01	TIMS0616_IT2500_CH2_CE30_60
P61978	HNRNPK	Heterogeneous nuclear ribonucleoprotein K	FQECCPHSTDRVVL	FQEC[160]C[160]PHSTDRVVL	14	3	14.062	12801.3	4C(Carbamidomethyl (C)),5C(Carbamidomethyl (C))	583.265	0.7873	TIMS0616_IT2500_CH2_CE30_60_01	TIMS0616_IT2500_CH2_CE30_60
P62979	RPS27A	Ubiquitin-40S ribosomal protein S27a	VKTLTGKTITL		11	2	21.71	290975		587.871	0.9298	TIMS0616_IT2500_CH2_CE30_60_01	TIMS0616_IT2500_CH2_CE30_60
Q06830	PRDX1	Peroxiredoxin-1	SSGNAKIGHPAPNF	n[43]SSGNAKIGHPAPNF	14	2	28.107	181375	N-term(Acetyl (Protein N-term))	719.858	0.9774	TIMS0616_IT2500_CH2_CE30_60_01	TIMS0616_IT2500_CH2_CE30_60
P05787	KRT8	Keratin, type II cytoskeletal 8	VRTQEKEQIKTLNNKFASF		19	4	17.568	27086		571.064	0.8627	TIMS0616_IT2500_CH2_CE30_60_01	TIMS0616_IT2500_CH2_CE30_60
P62979	RPS27A	Ubiquitin-40S ribosomal protein S27a	VKTLTGKTITL		11	2	25.342	328206		587.875	0.9306	TIMS0616_IT2500_CH2_CE30_60_01	TIMS0616_IT2500_CH2_CE30_60
P62937	PPIA	Peptidyl-prolyl cis-trans isomerase A	HRIIPGF		7	2	14.098	161021		420.249	0.7629	TIMS0616_IT2500_CH2_CE30_60_01	TIMS0616_IT2500_CH2_CE30_60
Q06830	PRDX1	Peroxiredoxin-1	SSGNAKIGHPAPNF	n[43]SSGNAKIGHPAPNF	14	2	32.258	203643	N-term(Acetyl (Protein N-term))	719.859	0.9908	TIMS0616_IT2500_CH2_CE30_60_01	TIMS0616_IT2500_CH2_CE30_60
P55265	ADAR	Double-stranded RNA-specific adenosine deaminase	FSGKSPVTTL		10	2	15.555	18546.4		518.787	0.8262	TIMS0616_IT2500_CH2_CE30_60_01	TIMS0616_IT2500_CH2_CE30_60
P60709	ACTB	Actin, cytoplasmic 1	VGMGQKDSYVGDEAQSKRGILT		22	4	21.293	31236.6		585.549	0.8603	TIMS0616_IT2500_CH2_CE30_60_01	TIMS0616_IT2500_CH2_CE30_60
Q15149	PLEC	Plectin	EVEGLGKGVARL		12	2	21.374	17869.8		614.354	0.9713	TIMS0616_IT2500_CH2_CE30_60_01	TIMS0616_IT2500_CH2_CE30_60
Q9Y4L1	HYOU1	Hypoxia up-regulated protein 1	AEQAKLPATEKPVL		14	3	18.123	17990.5		498.954	0.752	TIMS0616_IT2500_CH2_CE30_60_01	TIMS0616_IT2500_CH2_CE30_60
P60709	ACTB	Actin, cytoplasmic 1	VGMGQKDSYVGDEAQSKRGILT		22	3	14.372	15707.7		780.391	0.9968	TIMS0616_IT2500_CH2_CE30_60_01	TIMS0616_IT2500_CH2_CE30_60
P05023	ATP1A1	Sodium/potassium-transporting ATPase subunit alpha-1	ARLNIPVSQVNPRDAKA		17	3	24.726	41034.7		617.017	0.9425	TIMS0616_IT2500_CH2_CE30_60_01	TIMS0616_IT2500_CH2_CE30_60
P60709	ACTB	Actin, cytoplasmic 1	VGMGQKDSYVGDEAQSKRGILT		22	3	30.592	19172.3		780.727	0.9975	TIMS0616_IT2500_CH2_CE30_60_01	TIMS0616_IT2500_CH2_CE30_60
P31947	SFN	14-3-3 protein sigma	VAYKNVVGGQRAAW		14	3	17.402	22463.9		506.943	0.7627	TIMS0616_IT2500_CH2_CE30_60_01	TIMS0616_IT2500_CH2_CE30_60
Q99829	CPNE1	Copine-1	APIINHVARF		10	2	12.204	10341.2		569.331	0.8931	TIMS0616_IT2500_CH2_CE30_60_01	TIMS0616_IT2500_CH2_CE30_60
P60709	ACTB	Actin, cytoplasmic 1	VGMGQKDSYVGDEAQSKRGILT		22	3	24.847	0		780.395	0.9781	TIMS0616_IT2500_CH2_CE30_60_01	TIMS0616_IT2500_CH2_CE30_60
P05556	ITGB1	Integrin beta-1	VGKQRISGNLDSPEGGF		17	3	22.658	26830		587.636	0.7991	TIMS0616_IT2500_CH2_CE30_60_01	TIMS0616_IT2500_CH2_CE30_60
P55072	VCP	Transitional endoplasmic reticulum ATPase	AATNRPNSIDPAL		13	2	17.199	33641		670.354	0.9398	TIMS0616_IT2500_CH2_CE30_60_01	TIMS0616_IT2500_CH2_CE30_60
P60709	ACTB	Actin, cytoplasmic 1	VGMGQKDSYVGDEAQSKRGILT		22	3	28.219	20145.6		780.397	1.0026	TIMS0616_IT2500_CH2_CE30_60_01	TIMS0616_IT2500_CH2_CE30_60
P05783	KRT18	Keratin, type I cytoskeletal 18	VYAGAGGSGSRISVSRSTSF		20	3	19.991	25888.8		649.332	0.8388	TIMS0616_IT2500_CH2_CE30_60_01	TIMS0616_IT2500_CH2_CE30_60
P25705	ATP5F1A	ATP synthase subunit alpha, mitochondrial	IKEGDIVKRTGAIVD		15	3	18.751	32911.8		538.646	0.7834	TIMS0616_IT2500_CH2_CE30_60_01	TIMS0616_IT2500_CH2_CE30_60
P49368	CCT3	T-complex protein 1 subunit gamma	LEIKKIGDEY		10	2	18.137	15703.7		604.333	0.9401	TIMS0616_IT2500_CH2_CE30_60_01	TIMS0616_IT2500_CH2_CE30_60
P25705	ATP5F1A	ATP synthase subunit alpha, mitochondrial	IKEGDIVKRTGAIVD		15	3	20.876	33157		538.648	0.7838	TIMS0616_IT2500_CH2_CE30_60_01	TIMS0616_IT2500_CH2_CE30_60
P08238	HSP90AB1	Heat shock protein HSP 90-beta	FSLEDPQTHSNRIYRM	FSLEDPQTHSNRIYRM[147]	16	3	18.85	24280.9	16M(Oxidation (M))	670.655	0.8691	TIMS0616_IT2500_CH2_CE30_60_01	TIMS0616_IT2500_CH2_CE30_60
P05387	RPLP2	60S acidic ribosomal protein P2	VSAAPGSAAPAAGSAPAAAE		20	2	35.482	18447.6		812.403	1.059	TIMS0616_IT2500_CH2_CE30_60_01	TIMS0616_IT2500_CH2_CE30_60
P55060	CSE1L	Exportin-2	HKLSTACPGRVPSM	HKLSTAC[792]PGRVPSM[147]	14	3	10.608	35625.3	14M(Oxidation (M)),7C(PF-06672131-phosphonate)	730.655	0.8987	TIMS0616_IT2500_CH2_CE30_60_01	TIMS0616_IT2500_CH2_CE30_60
Q06830	PRDX1	Peroxiredoxin-1	SSGNAKIGHPAPNF	n[43]SSGNAKIGHPAPNF	14	2	20.048	204720	N-term(Acetyl (Protein N-term))	719.86	0.9556	TIMS0616_IT2500_CH2_CE30_60_01	TIMS0616_IT2500_CH2_CE30_60
P55060	CSE1L	Exportin-2	HKLSTACPGRVPSM	HKLSTAC[792]PGRVPSM[147]	14	4	11.366	141575	14M(Oxidation (M)),7C(PF-06672131-phosphonate)	547.994	0.8521	TIMS0616_IT2500_CH2_CE30_60_01	TIMS0616_IT2500_CH2_CE30_60
P42167	TMPO	Lamina-associated polypeptide 2, isoforms beta/gamma	VVNRVTGNFKHASPIL		16	3	13.772	17434.2		584.667	0.8613	TIMS0616_IT2500_CH2_CE30_60_01	TIMS0616_IT2500_CH2_CE30_60
P08238	HSP90AB1	Heat shock protein HSP 90-beta	FSLEDPQTHSNRIYRM	FSLEDPQTHSNRIYRM[147]	16	3	18.143	23568.4	16M(Oxidation (M))	670.654	0.8694	TIMS0616_IT2500_CH2_CE30_60_01	TIMS0616_IT2500_CH2_CE30_60
P08238	HSP90AB1	Heat shock protein HSP 90-beta	FSLEDPQTHSNRIYRM	FSLEDPQTHSNRIYRM[147]	16	3	16.874	23416	16M(Oxidation (M))	670.657	0.8714	TIMS0616_IT2500_CH2_CE30_60_01	TIMS0616_IT2500_CH2_CE30_60
P25705	ATP5F1A	ATP synthase subunit alpha, mitochondrial	IKEGDIVKRTGAIVD		15	2	18.403	5638.53		807.465	1.0685	TIMS0616_IT2500_CH2_CE30_60_01	TIMS0616_IT2500_CH2_CE30_60
P00533	EGFR	Epidermal growth factor receptor	ASVDNPHVCRLLG	ASVDNPHVC[160]RLLG	13	3	16.122	34239.7	9C(Carbamidomethyl (C))	479.915	0.8344	TIMS0616_IT2500_CH2_CE30_60_01	TIMS0616_IT2500_CH2_CE30_60
P12111	COL6A3	Collagen alpha-3(VI) chain	NNLFTSSAGYR		11	2	11.793	8204.71		615.301	0.9021	TIMS0616_IT2500_CH2_CE30_60_01	TIMS0616_IT2500_CH2_CE30_60
P00533	EGFR	Epidermal growth factor receptor	AVRFSNNPAL		10	2	15.537	45577.9		544.797	0.8573	TIMS0616_IT2500_CH2_CE30_60_01	TIMS0616_IT2500_CH2_CE30_60
P09211	GSTP1	Glutathione S-transferase P	LSQNQGGKTFIVGDQ		15	2	34.011	41227.4		796.411	1.0346	TIMS0616_IT2500_CH2_CE30_60_01	TIMS0616_IT2500_CH2_CE30_60
O75947	ATP5PD	ATP synthase subunit d, mitochondrial	AEIIPQNQKAIA		12	2	17.707	49650.1		648.371	0.9459	TIMS0616_IT2500_CH2_CE30_60_01	TIMS0616_IT2500_CH2_CE30_60
P09211	GSTP1	Glutathione S-transferase P	LSQNQGGKTFIVGDQ		15	2	25.724	41227.4		796.411	1.0232	TIMS0616_IT2500_CH2_CE30_60_01	TIMS0616_IT2500_CH2_CE30_60
P04406	GAPDH	Glyceraldehyde-3-phosphate dehydrogenase	QERDPSKIKWGDAGAEY		17	3	19.708	24268.5		650.651	0.9016	TIMS0616_IT2500_CH2_CE30_60_01	TIMS0616_IT2500_CH2_CE30_60
P00533	EGFR	Epidermal growth factor receptor	LQRYSSDPTGAL		12	2	16.65	50863.9		654.336	0.9331	TIMS0616_IT2500_CH2_CE30_60_01	TIMS0616_IT2500_CH2_CE30_60
Q00059	TFAM	Transcription factor A, mitochondrial	ASCPKKPVSSY	ASC[792]PKKPVSSY	11	3	9.25	46286.5	3C(PF-06672131-phosphonate)	619.267	0.8179	TIMS0616_IT2500_CH2_CE30_60_01	TIMS0616_IT2500_CH2_CE30_60
P09651	HNRNPA1	Heterogeneous nuclear ribonucleoprotein A1	NNQSSNFGPMKGGNFGGRSSGPYGGGGQY	NNQSSNFGPM[147]KGGNFGGRSSGPYGGGGQY	29	3	34.241	23315.8	10M(Oxidation (M))	965.757	0.9805	TIMS0616_IT2500_CH2_CE30_60_01	TIMS0616_IT2500_CH2_CE30_60
P05783	KRT18	Keratin, type I cytoskeletal 18	TVEVDAPKSQDL		12	2	19.755	78322.9		651.334	0.9232	TIMS0616_IT2500_CH2_CE30_60_01	TIMS0616_IT2500_CH2_CE30_60
P14625	HSP90B1	Endoplasmin	VKNLGTIAKSGTSEF		15	3	15.838	34304.4		517.953	0.7623	TIMS0616_IT2500_CH2_CE30_60_01	TIMS0616_IT2500_CH2_CE30_60
P14625	HSP90B1	Endoplasmin	VKNLGTIAKSGTSEF		15	2	35.093	21754.5		776.422	1.0376	TIMS0616_IT2500_CH2_CE30_60_01	TIMS0616_IT2500_CH2_CE30_60
P05783	KRT18	Keratin, type I cytoskeletal 18	TVEVDAPKSQDL		12	2	15.221	88836.3		651.336	0.9303	TIMS0616_IT2500_CH2_CE30_60_01	TIMS0616_IT2500_CH2_CE30_60
P52597	HNRNPF	Heterogeneous nuclear ribonucleoprotein F	VRLRGLPFGCTKE	VRLRGLPFGC[160]TKE	13	3	16.02	24808.1	10C(Carbamidomethyl (C))	511.62	0.7838	TIMS0616_IT2500_CH2_CE30_60_01	TIMS0616_IT2500_CH2_CE30_60
P08865	RPSA	40S ribosomal protein SA	LAAGTHLGGTNL		12	2	17.697	37835.9		562.807	0.8665	TIMS0616_IT2500_CH2_CE30_60_01	TIMS0616_IT2500_CH2_CE30_60
P06733	ENO1	Alpha-enolase	RAAVPSGASTGIYEA		15	2	27.9	26019.2		725.373	0.9729	TIMS0616_IT2500_CH2_CE30_60_01	TIMS0616_IT2500_CH2_CE30_60
P26006	ITGA3	Integrin alpha-3	LVVKEAGNPGSL		12	2	21.481	60277.9		592.34	0.8973	TIMS0616_IT2500_CH2_CE30_60_01	TIMS0616_IT2500_CH2_CE30_60
P00533	EGFR	Epidermal growth factor receptor	FTHTPPLDPQE		11	2	13.789	23174.3		641.31	0.9151	TIMS0616_IT2500_CH2_CE30_60_01	TIMS0616_IT2500_CH2_CE30_60
P68104	EEF1A1	Elongation factor 1-alpha 1	SGDAAIVDMVPGK	SGDAAIVDM[147]VPGK	13	2	16.881	8277.2	9M(Oxidation (M))	638.319	0.9167	TIMS0616_IT2500_CH2_CE30_60_01	TIMS0616_IT2500_CH2_CE30_60
P34897	SHMT2	Serine hydroxymethyltransferase, mitochondrial	VSGGTDNHLVL		11	2	14.2	51519.8		556.292	0.8718	TIMS0616_IT2500_CH2_CE30_60_01	TIMS0616_IT2500_CH2_CE30_60
Q08211	DHX9	ATP-dependent RNA helicase A	IIRGATGCGKTTQVPQF	IIRGATGC[160]GKTTQVPQF	17	3	19.291	20084.2	8C(Carbamidomethyl (C))	611.996	0.8256	TIMS0616_IT2500_CH2_CE30_60_01	TIMS0616_IT2500_CH2_CE30_60
P18669	PGAM1	Phosphoglycerate mutase 1	EIVPQIKEGKRVL		13	3	14.463	23142.5		503.644	0.8404	TIMS0616_IT2500_CH2_CE30_60_01	TIMS0616_IT2500_CH2_CE30_60
O00442	RTCA	RNA 3'-terminal phosphate cyclase	TERGCVTKIYGRA	TERGC[792]VTKIYGRA	13	4	13.278	17746.4	5C(PF-06672131-phosphonate)	536.494	0.8161	TIMS0616_IT2500_CH2_CE30_60_01	TIMS0616_IT2500_CH2_CE30_60
Q71U36	TUBA1A	Tubulin alpha-1A chain	MRECISIHVGQAGVQ	M[147]REC[160]ISIHVGQAGVQ	15	3	14	8183.36	1M(Oxidation (M)),4C(Carbamidomethyl (C))	567.611	0.7864	TIMS0616_IT2500_CH2_CE30_60_01	TIMS0616_IT2500_CH2_CE30_60
Q8NFJ5	GPRC5A	Retinoic acid-induced protein 3	YAPYSTHF		8	2	10.299	22360.1		493.226	0.8506	TIMS0616_IT2500_CH2_CE30_60_01	TIMS0616_IT2500_CH2_CE30_60
Q8NFJ5	GPRC5A	Retinoic acid-induced protein 3	YAPYSTHF		8	2	12.449	23208.9		493.226	0.8523	TIMS0616_IT2500_CH2_CE30_60_01	TIMS0616_IT2500_CH2_CE30_60
P12111	COL6A3	Collagen alpha-3(VI) chain	SQHPYVLTEDTLK		13	3	15.063	22271.6		510.932	0.7871	TIMS0616_IT2500_CH2_CE30_60_01	TIMS0616_IT2500_CH2_CE30_60
Q99497	PARK7	Parkinson disease protein 7	ILTSRGPGTSFE		12	2	24.479	20077.7		632.834	0.9242	TIMS0616_IT2500_CH2_CE30_60_01	TIMS0616_IT2500_CH2_CE30_60
P12111	COL6A3	Collagen alpha-3(VI) chain	SQHPYVLTEDTLK		13	2	27.059	20813.1		765.894	1.0272	TIMS0616_IT2500_CH2_CE30_60_01	TIMS0616_IT2500_CH2_CE30_60
P01111	NRAS	GTPase NRas	VVVGAGGVGKSAL		13	2	26.075	23694.8		557.335	0.8543	TIMS0616_IT2500_CH2_CE30_60_01	TIMS0616_IT2500_CH2_CE30_60
P11021	HSPA5	Endoplasmic reticulum chaperone BiP	NDAQRQATKDAGTIAGL		17	3	19.698	31611.9		577.299	0.7936	TIMS0616_IT2500_CH2_CE30_60_01	TIMS0616_IT2500_CH2_CE30_60
P04843	RPN1	Dolichyl-diphosphooligosaccharide--protein glycosyltransferase subunit 1	FYSPYPTKTQT		11	2	17.163	11941.8		666.83	0.9496	TIMS0616_IT2500_CH2_CE30_60_01	TIMS0616_IT2500_CH2_CE30_60
P49368	CCT3	T-complex protein 1 subunit gamma	NIINSSITTKA		11	2	12.741	9847.05		581.327	0.8883	TIMS0616_IT2500_CH2_CE30_60_01	TIMS0616_IT2500_CH2_CE30_60
P49368	CCT3	T-complex protein 1 subunit gamma	NIINSSITTKA		11	2	20.072	10231.6		581.328	0.8885	TIMS0616_IT2500_CH2_CE30_60_01	TIMS0616_IT2500_CH2_CE30_60
P11021	HSPA5	Endoplasmic reticulum chaperone BiP	NDAQRQATKDAGTIAGL		17	2	18.697	16204.9		865.451	1.0868	TIMS0616_IT2500_CH2_CE30_60_01	TIMS0616_IT2500_CH2_CE30_60
P04843	RPN1	Dolichyl-diphosphooligosaccharide--protein glycosyltransferase subunit 1	FYSPYPTKTQT		11	2	18.378	11630.1		666.829	0.954	TIMS0616_IT2500_CH2_CE30_60_01	TIMS0616_IT2500_CH2_CE30_60
P04075	ALDOA	Fructose-bisphosphate aldolase A	FSYGRALQA		9	2	14.484	138543		506.766	0.8442	TIMS0616_IT2500_CH2_CE30_60_01	TIMS0616_IT2500_CH2_CE30_60
Q96PK6	RBM14	RNA-binding protein 14	LAAPYRTQSSASL		13	2	22.085	12792		682.865	0.9631	TIMS0616_IT2500_CH2_CE30_60_01	TIMS0616_IT2500_CH2_CE30_60
P29692	EEF1D	Elongation factor 1-delta	VVRIASL		7	2	12.555	29403.1		379.252	0.7516	TIMS0616_IT2500_CH2_CE30_60_01	TIMS0616_IT2500_CH2_CE30_60
P14618	PKM	Pyruvate kinase PKM	DIDSPPITARNTG		13	2	17.093	11170		678.84	0.9454	TIMS0616_IT2500_CH2_CE30_60_01	TIMS0616_IT2500_CH2_CE30_60
P29692	EEF1D	Elongation factor 1-delta	VVRIASL		7	2	13.724	30654.1		379.252	0.7512	TIMS0616_IT2500_CH2_CE30_60_01	TIMS0616_IT2500_CH2_CE30_60
P27797	CALR	Calreticulin	LIVRPDNTYE		10	2	19.823	23720.1		610.32	0.9063	TIMS0616_IT2500_CH2_CE30_60_01	TIMS0616_IT2500_CH2_CE30_60
P49327	FASN	Fatty acid synthase	LCRRPTPQDSPIF	LC[160]RRPTPQDSPIF	13	3	12.572	5630.42	2C(Carbamidomethyl (C))	529.607	0.753	TIMS0616_IT2500_CH2_CE30_60_01	TIMS0616_IT2500_CH2_CE30_60
Q14697	GANAB	Neutral alpha-glucosidase AB	FKNPEPEL		8	2	14.498	36570.5		487.252	0.8145	TIMS0616_IT2500_CH2_CE30_60_01	TIMS0616_IT2500_CH2_CE30_60
P04075	ALDOA	Fructose-bisphosphate aldolase A	FSYGRALQA		9	2	18.352	144767		506.766	0.8392	TIMS0616_IT2500_CH2_CE30_60_01	TIMS0616_IT2500_CH2_CE30_60
P05023	ATP1A1	Sodium/potassium-transporting ATPase subunit alpha-1	IAKGVGIISEGNE		13	2	29.051	61560.8		643.851	0.9393	TIMS0616_IT2500_CH2_CE30_60_01	TIMS0616_IT2500_CH2_CE30_60
P07237	P4HB	Protein disulfide-isomerase	FGLKKEECPAVRL	FGLKKEEC[160]PAVRL	13	3	22.337	77816.4	8C(Carbamidomethyl (C))	516.285	0.835	TIMS0616_IT2500_CH2_CE30_60_01	TIMS0616_IT2500_CH2_CE30_60
P11142	HSPA8	Heat shock cognate 71 kDa protein	KVCNPIITKL	KVC[160]NPIITKL	10	2	19.773	49842.3	3C(Carbamidomethyl (C))	593.356	0.9167	TIMS0616_IT2500_CH2_CE30_60_01	TIMS0616_IT2500_CH2_CE30_60
P06748	NPM1	Nucleophosmin	SIEKGGSLPKVEAKF		15	3	20.808	37297		530.636	0.8369	TIMS0616_IT2500_CH2_CE30_60_01	TIMS0616_IT2500_CH2_CE30_60
P37268	FDFT1	Squalene synthase	IRTQNLPNCQL	IRTQNLPNC[160]QL	11	2	15.101	14492.9	9C(Carbamidomethyl (C))	678.856	0.9489	TIMS0616_IT2500_CH2_CE30_60_01	TIMS0616_IT2500_CH2_CE30_60
P11021	HSPA5	Endoplasmic reticulum chaperone BiP	NVMRIINEPTAAA	NVM[147]RIINEPTAAA	13	2	12.771	23573.9	3M(Oxidation (M))	708.368	0.9483	TIMS0616_IT2500_CH2_CE30_60_01	TIMS0616_IT2500_CH2_CE30_60
P11021	HSPA5	Endoplasmic reticulum chaperone BiP	NVMRIINEPTAAA	NVM[147]RIINEPTAAA	13	2	21.218	15986.4	3M(Oxidation (M))	708.372	0.9467	TIMS0616_IT2500_CH2_CE30_60_01	TIMS0616_IT2500_CH2_CE30_60
P60709	ACTB	Actin, cytoplasmic 1	VGMGQKDSYVGDEAQSKRGIL		21	4	25.589	16916.1		560.286	0.8537	TIMS0616_IT2500_CH2_CE30_60_01	TIMS0616_IT2500_CH2_CE30_60
[truncated: 103,140 more rows]
