# Supplementary material for: Dual-Probe Activity-Based Protein Profiling Reveals Site-Specific Differences in Protein Binding of EGFR-Directed Drugs
Source: ACS Chem Biol. 2024 Jul 25;19(8):1705–18. doi: 10.1021/acschembio.3c00637 (PMC11334109; doi:10.1021/acschembio.3c00637)
Supplement: Supplementary file 3 — cb3c00637_si_003.xlsx [file cb3c00637_si_003.xlsx]

## Sheet: Description
	Supplemental data table 2: Identifications and quantifications of PF131- and PF899-bound peptides in the dual-probe PhosID-ABPP analysis
Content
Table S2-1	Peptide spectrum matches of probe-bound peptides
Table S2-2	Filtered Skyline-daily table for A431 cells (used for quantification of peptides)
Table S2-3	Filtered Skyline-daily table for A549 cells (used for quantification of peptides)
Table S2-4	Analysis of hyprereactivity and relative abundance for the top 25 sites for PF131 and PF899 in A431 cells
Headers Table S2-1
Protein.ID	Uniprot protein identifiers of mapped protein
Gene	Gene names
Protein.Description	Protein names
Peptide	Peptide sequence
Modified sequence	Modified peptide sequence
Prev.AA	Amino acid before the peptide in the protein sequence
Next.AA	Amino acid after the peptide in the protein sequence
Peptide.Length	Length of peptide
Charge	Precursor charge state
Retention	Retention time of precursor in seconds
Observed.M.Z	Observed MS1 m/z of precursor
Hyperscore	Hyperscore of PSM calculated by MSFragger
Intensity	Intensity of peptide calculated by MSFragger
Assigned.Modifications	Modifications present on the peptide
Ion.Mobility	Ion mobility of the peptide in 1/K0
Mapped.Genes	Other mapped genes to this peptide
Condition	LC-MS analysis run in which PSM was identified
Group	Condition to which this LC-MS analysis belongs
Probe	Activity-based probe that was identified to bind to the cysteine on the peptide
Protein.site	Gene name and probe binding site position in protein
Headers Table S2-2 and S2-3
Gene	Gene names
Protein.ID	Uniprot protein identifiers of mapped protein
Modified sequence	Modified peptide sequence
Peptide	Peptide sequence
Charge	Precursor charge state
condition	LC-MS analysis run in which PSM was identified
Total.Area.MS1	MS1 peak area
Isotope.Dot.Product	Isotope distribution score calculated by Skyline-daily
Group	Condition to which this LC-MS analysis belongs
replicate.number	Replicate number
PSM.count	Count of PSMs belonging to this peptide
Protein.site	Gene name and probe binding site position in protein
Probe	Activity-based probe that was identified to bind to the cysteine on the peptide
Groups (n=3)
A431_1nM	A431 cells treated with 1 nM PF-06672131 and PF-6422899
A431_10nM	A431 cells treated with 10 nM PF-06672131 and PF-6422899
A431_100nM	A431 cells treated with 100 nM PF-06672131 and PF-6422899
A431_1uM	A431 cells treated with 1 µM PF-06672131 and PF-6422899
A431_10uM	A431 cells treated with 10 µM PF-06672131 and PF-6422899
A549_1nM	A549 cells treated with 1 nM PF-06672131 and PF-6422899
A549_10nM	A549 cells treated with 10 nM PF-06672131 and PF-6422899
A549_100nM	A549 cells treated with 100 nM PF-06672131 and PF-6422899
A549_1uM	A549 cells treated with 1 µM PF-06672131 and PF-6422899
A549_10uM	A549 cells treated with 10 µM PF-06672131 and PF-6422899

## Sheet: Table S2-1
Protein.ID	Gene	Protein.Description	Peptide	Modified sequence	Prev.AA	Next.AA	Peptide.Length	Charge	Retention	Observed.M.Z	Hyperscore	Intensity	Assigned.Modifications	Ion.Mobility	Mapped.Genes	Condition	Group	Probe	Protein.site
P07437	TUBB	Tubulin beta chain	AVCDIPPRG	AVC[792]DIPPRG	T	L	9	4	2366.3	404.92	11.944	8867.66	3C(PF-06672131-phosphonate)	0.7237	TUBB1, TUBB2A, TUBB2B, TUBB3, TUBB4A, TUBB4B, TUBB6, TUBB8, TUBB8B	A549_10uM_01	A549_10uM	PF131	TUBB;C354
P07437	TUBB	Tubulin beta chain	AVCDIPPRG	AVC[792]DIPPRG	T	L	9	4	2345.2	404.925	11.691	0	3C(PF-06672131-phosphonate)	0.7243	TUBB1, TUBB2A, TUBB2B, TUBB3, TUBB4A, TUBB4B, TUBB6, TUBB8, TUBB8B	A549_10uM_01	A549_10uM	PF131	TUBB;C354
P07437	TUBB	Tubulin beta chain	AVCDIPPRG	AVC[792]DIPPRG	T	L	9	4	2364.23	404.923	9.844	0	3C(PF-06672131-phosphonate)	0.7211	TUBB1, TUBB2A, TUBB2B, TUBB3, TUBB4A, TUBB4B, TUBB6, TUBB8, TUBB8B	A549_10uM_03	A549_10uM	PF131	TUBB;C354
Q9NQC3	RTN4	Reticulon-4	GHVNCTIKE	GHVNC[792]TIKE	L	L	9	4	1753.33	423.178	13.227	280697	5C(PF-06672131-phosphonate)	0.7355		A549_10uM_03	A549_10uM	PF131	RTN4;C1101
Q9NQC3	RTN4	Reticulon-4	GHVNCTIKE	GHVNC[792]TIKE	L	L	9	4	1744.77	423.178	14.363	955432	5C(PF-06672131-phosphonate)	0.7426		A431_10uM_02	A431_10uM	PF131	RTN4;C1101
Q9Y3Z3	SAMHD1	Deoxynucleoside triphosphate triphosphohydrolase SAMHD1	YCKTAPNRA	YC[792]KTAPNRA	F	I	9	4	1484.46	428.933	10.707	20703.3	2C(PF-06672131-phosphonate)	0.7507		A431_10uM_02	A431_10uM	PF131	SAMHD1;C522
P49411	TUFM	Elongation factor Tu, mitochondrial	SALCALEGRD	SALC[792]ALEGRD	G	P	10	4	2674.69	431.93	12.204	5989.78	4C(PF-06672131-phosphonate)	0.7471		A549_1uM_01	A549_1uM	PF131	TUFM;C222
P49411	TUFM	Elongation factor Tu, mitochondrial	SALCALEGRD	SALC[792]ALEGRD	G	P	10	4	2644.21	431.678	15.237	24469.4	4C(PF-06672131-phosphonate)	0.7461		A549_10uM_01	A549_10uM	PF131	TUFM;C222
P49411	TUFM	Elongation factor Tu, mitochondrial	SALCALEGRD	SALC[792]ALEGRD	G	P	10	4	2666.49	431.678	11.996	101991	4C(PF-06672131-phosphonate)	0.7474		A549_10uM_01	A549_10uM	PF131	TUFM;C222
P49411	TUFM	Elongation factor Tu, mitochondrial	SALCALEGRD	SALC[792]ALEGRD	G	P	10	4	2662.14	431.679	12.3	36979.9	4C(PF-06672131-phosphonate)	0.7515		A549_10uM_02	A549_10uM	PF131	TUFM;C222
P08047	SP1	Transcription factor Sp1	AICPEGIARL	AIC[792]PEGIARL	E	A	10	4	3174.23	433.697	14.685	40571.6	3C(PF-06672131-phosphonate)	0.7747		A549_10uM_01	A549_10uM	PF131	SP1;C755
P08047	SP1	Transcription factor Sp1	AICPEGIARL	AIC[792]PEGIARL	E	A	10	4	3175.4	433.951	13.769	40928.1	3C(PF-06672131-phosphonate)	0.773		A549_10uM_01	A549_10uM	PF131	SP1;C755
P08047	SP1	Transcription factor Sp1	AICPEGIARL	AIC[792]PEGIARL	E	A	10	4	3172.2	433.699	12.552	38873.1	3C(PF-06672131-phosphonate)	0.7757		A549_10uM_02	A549_10uM	PF131	SP1;C755
P08047	SP1	Transcription factor Sp1	AICPEGIARL	AIC[792]PEGIARL	E	A	10	4	3173.37	433.699	10.769	41213.7	3C(PF-06672131-phosphonate)	0.7759		A549_10uM_02	A549_10uM	PF131	SP1;C755
P08047	SP1	Transcription factor Sp1	AICPEGIARL	AIC[792]PEGIARL	E	A	10	4	3181.58	433.949	12.57	38117.3	3C(PF-06672131-phosphonate)	0.7755		A549_10uM_02	A549_10uM	PF131	SP1;C755
P08047	SP1	Transcription factor Sp1	AICPEGIARL	AIC[792]PEGIARL	E	A	10	4	3169.82	433.7	10.844	34738	3C(PF-06672131-phosphonate)	0.7663		A549_10uM_03	A549_10uM	PF131	SP1;C755
P08047	SP1	Transcription factor Sp1	AICPEGIARL	AIC[792]PEGIARL	E	A	10	4	3168.75	433.698	12.56	20534.5	3C(PF-06672131-phosphonate)	0.7769		A431_10uM_01	A431_10uM	PF131	SP1;C755
P08047	SP1	Transcription factor Sp1	AICPEGIARL	AIC[792]PEGIARL	E	A	10	4	3172.27	433.697	12.416	37776.2	3C(PF-06672131-phosphonate)	0.7758		A431_10uM_01	A431_10uM	PF131	SP1;C755
P08047	SP1	Transcription factor Sp1	AICPEGIARL	AIC[792]PEGIARL	E	A	10	4	3157.8	433.697	12.089	65111.2	3C(PF-06672131-phosphonate)	0.7743		A431_10uM_02	A431_10uM	PF131	SP1;C755
P08047	SP1	Transcription factor Sp1	AICPEGIARL	AIC[792]PEGIARL	E	A	10	4	3158.97	433.699	12.626	89557.2	3C(PF-06672131-phosphonate)	0.7734		A431_10uM_02	A431_10uM	PF131	SP1;C755
P08047	SP1	Transcription factor Sp1	AICPEGIARL	AIC[792]PEGIARL	E	A	10	4	3170.23	433.699	12.555	10669.2	3C(PF-06672131-phosphonate)	0.7562		A431_10uM_03	A431_10uM	PF131	SP1;C755
Q93008	USP9X	Probable ubiquitin carboxyl-terminal hydrolase FAF-X	WLCAPQAKQ	WLC[792]APQAKQ	L	I	9	4	2369.79	434.188	11.456	22765.9	3C(PF-06672131-phosphonate)	0.7678	USP9Y	A431_10uM_02	A431_10uM	PF131	USP9X;C673
Q93008	USP9X	Probable ubiquitin carboxyl-terminal hydrolase FAF-X	WLCAPQAKQ	WLC[792]APQAKQ	L	I	9	4	2381.95	434.188	13.888	7269.14	3C(PF-06672131-phosphonate)	0.7704	USP9Y	A431_10uM_01	A431_10uM	PF131	USP9X;C673
P56589	PEX3	Peroxisomal biogenesis factor 3	VQACGLSPRD	VQAC[792]GLSPRD	A	I	10	4	2318.23	434.433	12.627	53635.4	4C(PF-06672131-phosphonate)	0.7425		A549_10uM_01	A549_10uM	PF131	PEX3;C251
P56589	PEX3	Peroxisomal biogenesis factor 3	VQACGLSPRD	VQAC[792]GLSPRD	A	I	10	4	2315.06	434.432	12.161	41552	4C(PF-06672131-phosphonate)	0.7437		A549_10uM_02	A549_10uM	PF131	PEX3;C251
P56589	PEX3	Peroxisomal biogenesis factor 3	VQACGLSPRD	VQAC[792]GLSPRD	A	I	10	4	2313.81	434.434	12.183	41322.8	4C(PF-06672131-phosphonate)	0.7301		A549_10uM_03	A549_10uM	PF131	PEX3;C251
P56589	PEX3	Peroxisomal biogenesis factor 3	VQACGLSPRD	VQAC[792]GLSPRD	A	I	10	4	2322.68	434.433	13.93	6331.61	4C(PF-06672131-phosphonate)	0.7335		A431_1uM_03	A431_1uM	PF131	PEX3;C251
P56589	PEX3	Peroxisomal biogenesis factor 3	VQACGLSPRD	VQAC[792]GLSPRD	A	I	10	4	2318.63	434.432	13.391	287883	4C(PF-06672131-phosphonate)	0.7476		A431_10uM_01	A431_10uM	PF131	PEX3;C251
P56589	PEX3	Peroxisomal biogenesis factor 3	VQACGLSPRD	VQAC[792]GLSPRD	A	I	10	4	2308.81	434.432	11.195	412943	4C(PF-06672131-phosphonate)	0.7447		A431_10uM_02	A431_10uM	PF131	PEX3;C251
P56589	PEX3	Peroxisomal biogenesis factor 3	VQACGLSPRD	VQAC[792]GLSPRD	A	I	10	4	2321.71	434.682	13.607	408563	4C(PF-06672131-phosphonate)	0.7466		A431_10uM_02	A431_10uM	PF131	PEX3;C251
P56589	PEX3	Peroxisomal biogenesis factor 3	VQACGLSPRD	VQAC[792]GLSPRD	A	I	10	4	2311.91	434.433	12.532	200633	4C(PF-06672131-phosphonate)	0.7263		A431_10uM_03	A431_10uM	PF131	PEX3;C251
Q9H488	POFUT1	GDP-fucose protein O-fucosyltransferase 1	TMCLPDLKE	TM[147]C[792]LPDLKE	M	I	9	4	2874.04	439.68	13.412	22460.3	2M(Oxidation (M)),3C(PF-06672131-phosphonate)	0.7654		A549_10uM_01	A549_10uM	PF131	POFUT1;C283
Q9H488	POFUT1	GDP-fucose protein O-fucosyltransferase 1	TMCLPDLKE	TM[147]C[792]LPDLKE	M	I	9	4	2868.45	439.431	13.858	15347.7	2M(Oxidation (M)),3C(PF-06672131-phosphonate)	0.7586		A549_10uM_03	A549_10uM	PF131	POFUT1;C283
Q14160	SCRIB	Protein scribble homolog	RELCIQKAPGERL	RELC[792]IQKAPGERL	L	G	13	5	2288.14	441.211	13.282	29204.4	4C(PF-06672131-phosphonate)	0.7812		A431_10uM_01	A431_10uM	PF131	SCRIB;C1102
Q14160	SCRIB	Protein scribble homolog	RELCIQKAPGERL	RELC[792]IQKAPGERL	L	G	13	5	2292.83	441.412	11.614	34152	4C(PF-06672131-phosphonate)	0.7769		A431_10uM_01	A431_10uM	PF131	SCRIB;C1102
Q14160	SCRIB	Protein scribble homolog	RELCIQKAPGERL	RELC[792]IQKAPGERL	L	G	13	5	2277.91	441.212	16.436	19679.7	4C(PF-06672131-phosphonate)	0.7604		A431_10uM_03	A431_10uM	PF131	SCRIB;C1102
O00410	IPO5	Importin-5	LICPHRPWPDRQ	LIC[792]PHRPWPDRQ	N	W	12	5	2432.37	442.199	12.159	8432.62	3C(PF-06672131-phosphonate)	0.7415		A431_10uM_01	A431_10uM	PF131	IPO5;C873
O00410	IPO5	Importin-5	LICPHRPWPDRQ	LIC[792]PHRPWPDRQ	N	W	12	5	2401.45	442.401	12.126	29064.6	3C(PF-06672131-phosphonate)	0.7382		A431_10uM_02	A431_10uM	PF131	IPO5;C873
O76003	GLRX3	Glutaredoxin-3	DTICPKAPKL	DTIC[792]PKAPKL	L	E	10	4	2731.32	444.456	13.325	111782	4C(PF-06672131-phosphonate)	0.7505		A549_10uM_02	A549_10uM	PF131	GLRX3;C229
O76003	GLRX3	Glutaredoxin-3	DTICPKAPKL	DTIC[792]PKAPKL	L	E	10	4	2712.61	444.457	10.42	15240.4	4C(PF-06672131-phosphonate)	0.7486		A431_10uM_01	A431_10uM	PF131	GLRX3;C229
P07437	TUBB	Tubulin beta chain	AACDPRHGRY	AAC[735]DPRHGRY	M	L	10	4	2147.43	445.174	11.178	104614	3C(PF-6422899-phosphonate)	0.7571	TUBB2A, TUBB2B, TUBB3, TUBB4A, TUBB4B, TUBB6, TUBB8	A431_10uM_01	A431_10uM	PF899	TUBB;C303
Q96AG4	LRRC59	Leucine-rich repeat-containing protein 59	PSDFCGLTHL	PSDFC[792]GLTHL	L	V	10	4	3198.85	445.431	12.601	69077.9	5C(PF-06672131-phosphonate)	0.8035		A549_10uM_01	A549_10uM	PF131	LRRC59;C59
Q92616	GCN1	eIF-2-alpha kinase activator GCN1	LQSPCASVRE	LQSPC[792]ASVRE	A	T	10	4	2275.56	445.44	13.174	19529.8	5C(PF-06672131-phosphonate)	0.7518		A431_10uM_03	A431_10uM	PF131	GCN1;C1095
P52895	AKR1C2	Aldo-keto reductase family 1 member C2	SKYQCVKLNDGHF	SKYQC[792]VKLNDGHF	D	M	13	5	2268.97	446.395	17.86	26488.6	5C(PF-06672131-phosphonate)	0.7818	AKR1C1	A549_10uM_01	A549_10uM	PF131	AKR1C2;C7
P52895	AKR1C2	Aldo-keto reductase family 1 member C2	SKYQCVKLNDGHF	SKYQC[792]VKLNDGHF	D	M	13	5	2267.8	446.395	14.898	25011.3	5C(PF-06672131-phosphonate)	0.7816	AKR1C1	A549_10uM_01	A549_10uM	PF131	AKR1C2;C7
P68104	EEF1A1	Elongation factor 1-alpha 1	DCHTAHIACK	DC[735]HTAHIAC[160]K	L	F	10	4	2111.8	447.915	15.942	25029.6	2C(PF-6422899-phosphonate),9C(Carbamidomethyl (C))	0.7989	EEF1A2	A431_10uM_02	A431_10uM	PF899	EEF1A1;C363
P68104	EEF1A1	Elongation factor 1-alpha 1	DCHTAHIACK	DC[735]HTAHIAC[160]K	L	F	10	4	2114.92	447.667	15.596	18648.9	2C(PF-6422899-phosphonate),9C(Carbamidomethyl (C))	0.7777	EEF1A2	A431_10uM_03	A431_10uM	PF899	EEF1A1;C363
P68104	EEF1A1	Elongation factor 1-alpha 1	DCHTAHIACK	DC[735]HTAHIAC[160]K	L	F	10	4	2119.28	447.666	14.747	18227.6	2C(PF-6422899-phosphonate),9C(Carbamidomethyl (C))	0.7978	EEF1A2	A431_10uM_01	A431_10uM	PF899	EEF1A1;C363
P23919	DTYMK	Thymidylate kinase	ALCAAGHRAEL	ALC[792]AAGHRAEL	E	L	11	4	2131.74	450.949	10.512	17510	3C(PF-06672131-phosphonate)	0.7951		A431_10uM_02	A431_10uM	PF131	DTYMK;C31
Q7Z7H8	MRPL10	39S ribosomal protein L10, mitochondrial	VGGLTCL	VGGLTC[792]L	L	T	7	3	3251.61	451.191	12.667	1.16519e+06	6C(PF-06672131-phosphonate)	0.7557		A431_10uM_02	A431_10uM	PF131	MRPL10;C213
Q9NQC3	RTN4	Reticulon-4	LGHVNCTIKE	LGHVNC[792]TIKE	A	L	10	4	2021.55	451.448	11.425	192391	6C(PF-06672131-phosphonate)	0.7521		A549_10uM_01	A549_10uM	PF131	RTN4;C1101
P56589	PEX3	Peroxisomal biogenesis factor 3	AVQACGLSPRD	AVQAC[792]GLSPRD	L	I	11	4	2369.05	452.194	13.595	27677.8	5C(PF-06672131-phosphonate)	0.7583		A431_10uM_01	A431_10uM	PF131	PEX3;C251
P56589	PEX3	Peroxisomal biogenesis factor 3	AVQACGLSPRD	AVQAC[792]GLSPRD	L	I	11	4	2356.89	452.19	15.564	35411.9	5C(PF-06672131-phosphonate)	0.7561		A431_10uM_02	A431_10uM	PF131	PEX3;C251
P56589	PEX3	Peroxisomal biogenesis factor 3	AVQACGLSPRD	AVQAC[792]GLSPRD	L	I	11	4	2359.23	452.44	13.851	42217.4	5C(PF-06672131-phosphonate)	0.7551		A431_10uM_02	A431_10uM	PF131	PEX3;C251
P00533	EGFR	Epidermal growth factor receptor	MPFGCL	MPFGC[792]L	L	L	6	3	3598.7	452.837	12.459	1.61229e+06	5C(PF-06672131-phosphonate)	0.7901		A431_10uM_02	A431_10uM	PF131	EGFR;C797
P04843	RPN1	Dolichyl-diphosphooligosaccharide--protein glycosyltransferase subunit 1	ARMKVACITE	ARMKVAC[792]ITE	E	Q	10	4	2292.4	453.451	13.236	124548	7C(PF-06672131-phosphonate)	0.7927		A431_10uM_02	A431_10uM	PF131	RPN1;C477
P50443	SLC26A2	Sulfate transporter	YAIGFC	YAIGFC[792]	M	N	6	3	3432.46	454.841	10.648	44092.2	6C(PF-06672131-phosphonate)	0.7744		A549_10uM_03	A549_10uM	PF131	SLC26A2;C424
P50443	SLC26A2	Sulfate transporter	YAIGFC	YAIGFC[792]	M	N	6	3	3447.71	454.841	12.665	670791	6C(PF-06672131-phosphonate)	0.7585		A549_10uM_03	A549_10uM	PF131	SLC26A2;C424
P23526	AHCY	Adenosylhomocysteinase	SCDGPFKPDHYRY	SC[792]DGPFKPDHYRY	M	-	13	5	2400.28	455.584	14.677	24927.7	2C(PF-06672131-phosphonate)	0.7893		A431_10uM_02	A431_10uM	PF131	AHCY;C421
P23526	AHCY	Adenosylhomocysteinase	SCDGPFKPDHYRY	SC[792]DGPFKPDHYRY	M	-	13	5	2404.97	455.584	16.725	28594.6	2C(PF-06672131-phosphonate)	0.789		A431_10uM_02	A431_10uM	PF131	AHCY;C421
P23526	AHCY	Adenosylhomocysteinase	SCDGPFKPDHYRY	SC[792]DGPFKPDHYRY	M	-	13	5	2409.66	455.582	16.501	24176.4	2C(PF-06672131-phosphonate)	0.7897		A431_10uM_02	A431_10uM	PF131	AHCY;C421
Q16629	SRSF7	Serine/arginine-rich splicing factor 7	AVRGLDGKVICG	AVRGLDGKVIC[735]G	D	S	12	4	3151.93	455.707	16.062	14213.3	11C(PF-6422899-phosphonate)	0.8241		A431_10uM_02	A431_10uM	PF899	SRSF7;C73
P31943	HNRNPH1	Heterogeneous nuclear ribonucleoprotein H	GRDLNYCFSG	GRDLNYC[792]FSG	F	M	10	4	2708.69	455.927	12.272	104909	7C(PF-06672131-phosphonate)	0.7427	HNRNPH2	A431_10uM_02	A431_10uM	PF131	HNRNPH1;C267
P31943	HNRNPH1	Heterogeneous nuclear ribonucleoprotein H	GRDLNYCFSG	GRDLNYC[792]FSG	F	M	10	4	2702.82	455.926	12.402	72507.4	7C(PF-06672131-phosphonate)	0.7416	HNRNPH2	A431_10uM_02	A431_10uM	PF131	HNRNPH1;C267
P31943	HNRNPH1	Heterogeneous nuclear ribonucleoprotein H	GRDLNYCFSG	GRDLNYC[792]FSG	F	M	10	4	2718.09	455.929	10.375	66089.7	7C(PF-06672131-phosphonate)	0.7458	HNRNPH2	A549_10uM_01	A549_10uM	PF131	HNRNPH1;C267
P31943	HNRNPH1	Heterogeneous nuclear ribonucleoprotein H	GRDLNYCFSG	GRDLNYC[792]FSG	F	M	10	4	2719.65	455.926	12.298	64531.6	7C(PF-06672131-phosphonate)	0.7524	HNRNPH2	A431_10uM_01	A431_10uM	PF131	HNRNPH1;C267
P31943	HNRNPH1	Heterogeneous nuclear ribonucleoprotein H	GRDLNYCFSG	GRDLNYC[792]FSG	F	M	10	4	2714.9	456.177	10.594	44959.1	7C(PF-06672131-phosphonate)	0.7496	HNRNPH2	A549_10uM_02	A549_10uM	PF131	HNRNPH1;C267
P31943	HNRNPH1	Heterogeneous nuclear ribonucleoprotein H	GRDLNYCFSG	GRDLNYC[792]FSG	F	M	10	4	2713.73	455.928	8.927	37811.5	7C(PF-06672131-phosphonate)	0.748	HNRNPH2	A549_10uM_02	A549_10uM	PF131	HNRNPH1;C267
Q5TA50	CPTP	Ceramide-1-phosphate transfer protein	VAFCTLPTRE	VAFC[792]TLPTRE	T	V	10	4	2818.91	457.202	9.832	9438.39	4C(PF-06672131-phosphonate)	0.7171		A431_10uM_02	A431_10uM	PF131	CPTP;C163
P04843	RPN1	Dolichyl-diphosphooligosaccharide--protein glycosyltransferase subunit 1	ARMKVACITE	ARM[147]KVAC[792]ITE	E	Q	10	4	1974.65	457.698	12.464	59554.2	3M(Oxidation (M)),7C(PF-06672131-phosphonate)	0.7906		A549_10uM_01	A549_10uM	PF131	RPN1;C477
P68431	H3C1	Histone H3.1	CAIHAKRVTIMPKD	C[792]AIHAKRVTIM[147]PKD	L	I	14	5	1858.86	458.418	16.559	694690	11M(Oxidation (M)),1C(PF-06672131-phosphonate)	0.817	H3-3A, H3-5, H3C15	A549_10uM_03	A549_10uM	PF131	H3C1;C111
P13647	KRT5	Keratin, type II cytoskeletal 5	AGACGVGGYGSRS	AGAC[792]GVGGYGSRS	L	L	13	4	2080.59	458.431	12.445	24672.6	4C(PF-06672131-phosphonate)	0.7878		A431_10uM_01	A431_10uM	PF131	KRT5;C55
P13647	KRT5	Keratin, type II cytoskeletal 5	AGACGVGGYGSRS	AGAC[792]GVGGYGSRS	L	L	13	4	2073.1	458.432	14.347	35722.6	4C(PF-06672131-phosphonate)	0.7866		A431_10uM_02	A431_10uM	PF131	KRT5;C55
P13647	KRT5	Keratin, type II cytoskeletal 5	AGACGVGGYGSRS	AGAC[792]GVGGYGSRS	L	L	13	4	2077.79	458.682	17.722	41589.5	4C(PF-06672131-phosphonate)	0.7925		A431_10uM_02	A431_10uM	PF131	KRT5;C55
P07437	TUBB	Tubulin beta chain	AACDPRHGRY	AAC[792]DPRHGRY	M	L	10	4	1568.18	459.436	8.148	437115	3C(PF-06672131-phosphonate)	0.7632	TUBB2A, TUBB2B, TUBB3, TUBB4A, TUBB4B, TUBB6, TUBB8	A431_10uM_01	A431_10uM	PF131	TUBB;C303
P07437	TUBB	Tubulin beta chain	AACDPRHGRY	AAC[792]DPRHGRY	M	L	10	4	1570.41	459.439	10.737	433840	3C(PF-06672131-phosphonate)	0.755	TUBB2A, TUBB2B, TUBB3, TUBB4A, TUBB4B, TUBB6, TUBB8	A549_10uM_03	A549_10uM	PF131	TUBB;C303
Q00839	HNRNPU	Heterogeneous nuclear ribonucleoprotein U	QRAPQCLGKF	QRAPQC[792]LGKF	L	I	10	4	2205.65	459.956	12.567	298011	6C(PF-06672131-phosphonate)	0.7461		A549_10uM_01	A549_10uM	PF131	HNRNPU;C562
Q00839	HNRNPU	Heterogeneous nuclear ribonucleoprotein U	QRAPQCLGKF	QRAPQC[792]LGKF	L	I	10	4	2205.65	459.956	11.388	298011	6C(PF-06672131-phosphonate)	0.758		A549_10uM_01	A549_10uM	PF131	HNRNPU;C562
Q00839	HNRNPU	Heterogeneous nuclear ribonucleoprotein U	QRAPQCLGKF	QRAPQC[792]LGKF	L	I	10	4	2209.16	459.955	14.053	301476	6C(PF-06672131-phosphonate)	0.7461		A549_10uM_01	A549_10uM	PF131	HNRNPU;C562
Q00839	HNRNPU	Heterogeneous nuclear ribonucleoprotein U	QRAPQCLGKF	QRAPQC[792]LGKF	L	I	10	4	2203.67	459.956	11.1	66552.9	6C(PF-06672131-phosphonate)	0.7506		A549_10uM_02	A549_10uM	PF131	HNRNPU;C562
Q00839	HNRNPU	Heterogeneous nuclear ribonucleoprotein U	QRAPQCLGKF	QRAPQC[792]LGKF	L	I	10	4	2207.19	459.956	12.899	80523	6C(PF-06672131-phosphonate)	0.7501		A549_10uM_02	A549_10uM	PF131	HNRNPU;C562
Q00839	HNRNPU	Heterogeneous nuclear ribonucleoprotein U	QRAPQCLGKF	QRAPQC[792]LGKF	L	I	10	4	2201.24	459.959	12.762	112800	6C(PF-06672131-phosphonate)	0.7406		A549_10uM_03	A549_10uM	PF131	HNRNPU;C562
Q00839	HNRNPU	Heterogeneous nuclear ribonucleoprotein U	QRAPQCLGKF	QRAPQC[792]LGKF	L	I	10	4	2203.59	459.957	12.55	134420	6C(PF-06672131-phosphonate)	0.7533		A549_10uM_03	A549_10uM	PF131	HNRNPU;C562
Q13263	TRIM28	Transcription intermediary factor 1-beta	ALFCHEPCRPLHQ	ALFC[792]HEPC[160]RPLHQ	L	L	13	5	2282.28	460.197	15.466	27608.5	4C(PF-06672131-phosphonate),8C(Carbamidomethyl (C))	0.7718		A431_10uM_01	A431_10uM	PF131	TRIM28;C713
P56589	PEX3	Peroxisomal biogenesis factor 3	CGLSPRD	C[735]GLSPRD	A	I	7	3	2924.45	460.502	15.082	46938.5	1C(PF-6422899-phosphonate)	0.7797		A431_10uM_02	A431_10uM	PF899	PEX3;C251
P56589	PEX3	Peroxisomal biogenesis factor 3	CGLSPRD	C[735]GLSPRD	A	I	7	3	2927.51	460.502	15.435	21663.5	1C(PF-6422899-phosphonate)	0.7621		A431_10uM_03	A431_10uM	PF899	PEX3;C251
P30153	PPP2R1A	Serine/threonine-protein phosphatase 2A 65 kDa regulatory subunit A alpha isoform	MKDCEAEVRA	MKDC[792]EAEVRA	L	A	10	4	1919.49	461.187	11.998	14053.4	4C(PF-06672131-phosphonate)	0.7623		A431_10uM_02	A431_10uM	PF131	PPP2R1A;C294
Q15365	PCBP1	Poly(rC)-binding protein 1	RLSSEKGMGCS	RLSSEKGMGC[792]S	A	-	11	4	1794.48	461.687	12.299	77396.4	10C(PF-06672131-phosphonate)	0.8146		A431_10uM_01	A431_10uM	PF131	PCBP1;C355
Q15365	PCBP1	Poly(rC)-binding protein 1	RLSSEKGMGCS	RLSSEKGMGC[792]S	A	-	11	4	1790.5	461.688	16.329	206153	10C(PF-06672131-phosphonate)	0.8163		A431_10uM_02	A431_10uM	PF131	PCBP1;C355
Q15365	PCBP1	Poly(rC)-binding protein 1	RLSSEKGMGCS	RLSSEKGMGC[792]S	A	-	11	4	1790.13	461.687	10.27	78817.4	10C(PF-06672131-phosphonate)	0.7955		A431_10uM_03	A431_10uM	PF131	PCBP1;C355
P07437	TUBB	Tubulin beta chain	CDIPPRG	C[735]DIPPRG	V	L	7	3	2947.92	463.842	15.075	73509.2	1C(PF-6422899-phosphonate)	0.7958	TUBB1, TUBB2A, TUBB2B, TUBB3, TUBB4A, TUBB4B, TUBB6, TUBB8, TUBB8B	A549_10uM_01	A549_10uM	PF899	TUBB;C354
P07437	TUBB	Tubulin beta chain	CDIPPRG	C[735]DIPPRG	V	L	7	3	2923.3	463.842	13.508	66851.6	1C(PF-6422899-phosphonate)	0.7969	TUBB1, TUBB2A, TUBB2B, TUBB3, TUBB4A, TUBB4B, TUBB6, TUBB8, TUBB8B	A549_10uM_01	A549_10uM	PF899	TUBB;C354
P07437	TUBB	Tubulin beta chain	CDIPPRG	C[735]DIPPRG	V	L	7	3	2945.56	463.841	15.217	47173.1	1C(PF-6422899-phosphonate)	0.7935	TUBB1, TUBB2A, TUBB2B, TUBB3, TUBB4A, TUBB4B, TUBB6, TUBB8, TUBB8B	A431_10uM_02	A431_10uM	PF899	TUBB;C354
P07437	TUBB	Tubulin beta chain	CDIPPRG	C[735]DIPPRG	V	L	7	3	2884.6	463.84	10.876	40037.1	1C(PF-6422899-phosphonate)	0.793	TUBB1, TUBB2A, TUBB2B, TUBB3, TUBB4A, TUBB4B, TUBB6, TUBB8, TUBB8B	A549_10uM_01	A549_10uM	PF899	TUBB;C354
P07437	TUBB	Tubulin beta chain	CDIPPRG	C[735]DIPPRG	V	L	7	3	2886.92	463.844	13.49	28667.4	1C(PF-6422899-phosphonate)	0.794	TUBB1, TUBB2A, TUBB2B, TUBB3, TUBB4A, TUBB4B, TUBB6, TUBB8, TUBB8B	A431_10uM_02	A431_10uM	PF899	TUBB;C354
P07437	TUBB	Tubulin beta chain	CDIPPRG	C[735]DIPPRG	V	L	7	3	3005.38	463.843	12.427	26200.6	1C(PF-6422899-phosphonate)	0.7953	TUBB1, TUBB2A, TUBB2B, TUBB3, TUBB4A, TUBB4B, TUBB6, TUBB8, TUBB8B	A549_10uM_01	A549_10uM	PF899	TUBB;C354
P07437	TUBB	Tubulin beta chain	CDIPPRG	C[735]DIPPRG	V	L	7	3	2973.7	463.841	13.424	23385.8	1C(PF-6422899-phosphonate)	0.7958	TUBB1, TUBB2A, TUBB2B, TUBB3, TUBB4A, TUBB4B, TUBB6, TUBB8, TUBB8B	A431_10uM_02	A431_10uM	PF899	TUBB;C354
P07437	TUBB	Tubulin beta chain	CDIPPRG	C[735]DIPPRG	V	L	7	3	2989.24	463.843	13.59	22722.6	1C(PF-6422899-phosphonate)	0.7874	TUBB1, TUBB2A, TUBB2B, TUBB3, TUBB4A, TUBB4B, TUBB6, TUBB8, TUBB8B	A549_10uM_03	A549_10uM	PF899	TUBB;C354
P50990	CCT8	T-complex protein 1 subunit theta	LVCCSAKNLRD	LVC[735]CSAKNLRD	N	I	11	4	1727.64	464.441	12.027	0	3C(PF-6422899-phosphonate)	0.7853		A431_10uM_01	A431_10uM	PF899	CCT8;C148
P50990	CCT8	T-complex protein 1 subunit theta	LVCCSAKNLRD	LVC[735]CSAKNLRD	N	I	11	4	1720.15	464.441	14.115	0	3C(PF-6422899-phosphonate)	0.7906		A431_10uM_02	A431_10uM	PF899	CCT8;C148
P50990	CCT8	T-complex protein 1 subunit theta	VCCSAKNLRD	VC[792]C[160]SAKNLRD	L	I	10	4	1724.9	464.442	12.554	29873.2	2C(PF-06672131-phosphonate),3C(Carbamidomethyl (C))	0.8144		A549_10uM_01	A549_10uM	PF131	CCT8;C148
P50990	CCT8	T-complex protein 1 subunit theta	VCCSAKNLRD	VC[160]C[792]SAKNLRD	L	I	10	4	1731.94	464.442	15.497	43444.4	2C(Carbamidomethyl (C)),3C(PF-06672131-phosphonate)	0.7862		A549_10uM_01	A549_10uM	PF131	CCT8;C149
P50990	CCT8	T-complex protein 1 subunit theta	VCCSAKNLRD	VC[792]C[160]SAKNLRD	L	I	10	4	1721.67	464.442	12.299	23030.3	2C(PF-06672131-phosphonate),3C(Carbamidomethyl (C))	0.8048		A549_10uM_03	A549_10uM	PF131	CCT8;C148
P50990	CCT8	T-complex protein 1 subunit theta	VCCSAKNLRD	VC[792]C[160]SAKNLRD	L	I	10	4	1720.61	464.442	12.613	18228.7	2C(PF-06672131-phosphonate),3C(Carbamidomethyl (C))	0.8126		A431_10uM_01	A431_10uM	PF131	CCT8;C148
P50990	CCT8	T-complex protein 1 subunit theta	VCCSAKNLRD	VC[160]C[792]SAKNLRD	L	I	10	4	1726.47	464.442	12.678	33973.1	2C(Carbamidomethyl (C)),3C(PF-06672131-phosphonate)	0.7874		A431_10uM_01	A431_10uM	PF131	CCT8;C149
P50990	CCT8	T-complex protein 1 subunit theta	VCCSAKNLRD	VC[160]C[792]SAKNLRD	L	I	10	4	1756.95	464.442	15.363	15890.6	2C(Carbamidomethyl (C)),3C(PF-06672131-phosphonate)	0.7944		A431_10uM_01	A431_10uM	PF131	CCT8;C149
P50990	CCT8	T-complex protein 1 subunit theta	VCCSAKNLRD	VC[792]C[160]SAKNLRD	L	I	10	4	1714.28	464.438	14.339	22205.1	2C(PF-06672131-phosphonate),3C(Carbamidomethyl (C))	0.8144		A431_10uM_02	A431_10uM	PF131	CCT8;C148
P50990	CCT8	T-complex protein 1 subunit theta	VCCSAKNLRD	VC[792]C[160]SAKNLRD	L	I	10	4	1717.42	464.441	12.164	16764.8	2C(PF-06672131-phosphonate),3C(Carbamidomethyl (C))	0.7983		A431_10uM_03	A431_10uM	PF131	CCT8;C148
Q9Y324	FCF1	rRNA-processing protein FCF1 homolog	REVPQHPSCL	REVPQHPSC[792]L	E	F	10	4	2073.56	464.7	10.428	52602.2	9C(PF-06672131-phosphonate)	0.8278		A431_10uM_01	A431_10uM	PF131	FCF1;C54
Q9Y324	FCF1	rRNA-processing protein FCF1 homolog	REVPQHPSCL	REVPQHPSC[792]L	E	F	10	4	2069.19	464.45	13.202	31984.5	9C(PF-06672131-phosphonate)	0.8085		A431_10uM_03	A431_10uM	PF131	FCF1;C54
Q56VL3	OCIAD2	OCIA domain-containing protein 2	IGVCQSKFHF	IGVC[792]QSKFHF	Y	F	10	4	2804.84	464.45	13.315	32990.9	4C(PF-06672131-phosphonate)	0.7811		A431_10uM_02	A431_10uM	PF131	OCIAD2;C106
P30153	PPP2R1A	Serine/threonine-protein phosphatase 2A 65 kDa regulatory subunit A alpha isoform	MKDCEAEVRA	M[147]KDC[792]EAEVRA	L	A	10	4	1840.98	464.932	11.575	12226.8	1M(Oxidation (M)),4C(PF-06672131-phosphonate)	0.771		A549_10uM_01	A549_10uM	PF131	PPP2R1A;C294
Q15365	PCBP1	Poly(rC)-binding protein 1	RLSSEKGMGCS	RLSSEKGM[147]GC[792]S	A	-	11	4	1493.03	465.938	12.17	85434.6	10C(PF-06672131-phosphonate),8M(Oxidation (M))	0.8085		A549_10uM_03	A549_10uM	PF131	PCBP1;C355
Q15365	PCBP1	Poly(rC)-binding protein 1	RLSSEKGMGCS	RLSSEKGM[147]GC[792]S	A	-	11	4	1493.46	465.687	12.132	31380.8	10C(PF-06672131-phosphonate),8M(Oxidation (M))	0.798		A431_10uM_03	A431_10uM	PF131	PCBP1;C355
O00567	NOP56	Nucleolar protein 56	SACKAQLGLGHS	SAC[792]KAQLGLGHS	L	Y	12	4	2166.19	465.952	12.174	28030.7	3C(PF-06672131-phosphonate)	0.8171		A431_10uM_01	A431_10uM	PF131	NOP56;C142
O00567	NOP56	Nucleolar protein 56	SACKAQLGLGHS	SAC[792]KAQLGLGHS	L	Y	12	4	2167.37	465.951	14.313	27860.7	3C(PF-06672131-phosphonate)	0.8188		A431_10uM_01	A431_10uM	PF131	NOP56;C142
O00567	NOP56	Nucleolar protein 56	SACKAQLGLGHS	SAC[792]KAQLGLGHS	L	Y	12	4	2169.71	465.951	16.465	35183	3C(PF-06672131-phosphonate)	0.8216		A431_10uM_01	A431_10uM	PF131	NOP56;C142
O00567	NOP56	Nucleolar protein 56	SACKAQLGLGHS	SAC[792]KAQLGLGHS	L	Y	12	4	2157.54	465.953	14.242	52901.6	3C(PF-06672131-phosphonate)	0.8179		A431_10uM_02	A431_10uM	PF131	NOP56;C142
O00567	NOP56	Nucleolar protein 56	SACKAQLGLGHS	SAC[792]KAQLGLGHS	L	Y	12	4	2167.69	465.954	14.093	24238.4	3C(PF-06672131-phosphonate)	0.8026		A431_10uM_03	A431_10uM	PF131	NOP56;C142
P08047	SP1	Transcription factor Sp1	EAICPEGIARL	EAIC[792]PEGIARL	M	A	11	4	3273.9	465.961	14.892	42377.6	4C(PF-06672131-phosphonate)	0.7967		A549_10uM_01	A549_10uM	PF131	SP1;C755
P08047	SP1	Transcription factor Sp1	EAICPEGIARL	EAIC[792]PEGIARL	M	A	11	4	3275.07	466.21	10.692	49413.7	4C(PF-06672131-phosphonate)	0.8003		A549_10uM_01	A549_10uM	PF131	SP1;C755
P08047	SP1	Transcription factor Sp1	EAICPEGIARL	EAIC[792]PEGIARL	M	A	11	4	3271.87	465.959	13.647	51890.1	4C(PF-06672131-phosphonate)	0.8025		A549_10uM_02	A549_10uM	PF131	SP1;C755
P08047	SP1	Transcription factor Sp1	EAICPEGIARL	EAIC[792]PEGIARL	M	A	11	4	3280.08	466.209	10.804	54981.1	4C(PF-06672131-phosphonate)	0.8045		A549_10uM_02	A549_10uM	PF131	SP1;C755
P08047	SP1	Transcription factor Sp1	EAICPEGIARL	EAIC[792]PEGIARL	M	A	11	4	3269.48	465.959	10.607	43740.5	4C(PF-06672131-phosphonate)	0.7947		A549_10uM_03	A549_10uM	PF131	SP1;C755
P08047	SP1	Transcription factor Sp1	EAICPEGIARL	EAIC[792]PEGIARL	M	A	11	4	3270.65	465.96	12.583	45329.1	4C(PF-06672131-phosphonate)	0.7925		A549_10uM_03	A549_10uM	PF131	SP1;C755
P08047	SP1	Transcription factor Sp1	EAICPEGIARL	EAIC[792]PEGIARL	M	A	11	4	3269.6	465.96	13.843	46091.3	4C(PF-06672131-phosphonate)	0.8038		A431_10uM_01	A431_10uM	PF131	SP1;C755
P08047	SP1	Transcription factor Sp1	EAICPEGIARL	EAIC[792]PEGIARL	M	A	11	4	3275.46	465.959	12.364	48638.2	4C(PF-06672131-phosphonate)	0.8067		A431_10uM_01	A431_10uM	PF131	SP1;C755
P08047	SP1	Transcription factor Sp1	EAICPEGIARL	EAIC[792]PEGIARL	M	A	11	4	3259.82	465.957	12.562	141073	4C(PF-06672131-phosphonate)	0.8006		A431_10uM_02	A431_10uM	PF131	SP1;C755
P08047	SP1	Transcription factor Sp1	EAICPEGIARL	EAIC[792]PEGIARL	M	A	11	4	3260.99	465.959	12.617	149756	4C(PF-06672131-phosphonate)	0.7999		A431_10uM_02	A431_10uM	PF131	SP1;C755
P08047	SP1	Transcription factor Sp1	EAICPEGIARL	EAIC[792]PEGIARL	M	A	11	4	3265.21	465.959	12.517	23789.3	4C(PF-06672131-phosphonate)	0.7832		A431_10uM_03	A431_10uM	PF131	SP1;C755
Q9BUQ8	DDX23	Probable ATP-dependent RNA helicase DDX23	CEIVIATPGRL	C[792]EIVIATPGRL	G	I	11	4	3486.4	465.969	13.83	10847	1C(PF-06672131-phosphonate)	0.7743		A549_10uM_03	A549_10uM	PF131	DDX23;C519
P17844	DDX5	Probable ATP-dependent RNA helicase DDX5	VEICIATPGRL	VEIC[792]IATPGRL	G	I	11	4	3434.81	465.969	15.034	326586	4C(PF-06672131-phosphonate)	0.7767	DDX17	A549_10uM_03	A549_10uM	PF131	DDX5;C221
P17844	DDX5	Probable ATP-dependent RNA helicase DDX5	VEICIATPGRL	VEIC[792]IATPGRL	G	I	11	4	3439.24	465.969	13.364	250347	4C(PF-06672131-phosphonate)	0.7828	DDX17	A549_10uM_01	A549_10uM	PF131	DDX5;C221
P17844	DDX5	Probable ATP-dependent RNA helicase DDX5	VEICIATPGRL	VEIC[792]IATPGRL	G	I	11	4	3430.12	466.218	13.923	225453	4C(PF-06672131-phosphonate)	0.776	DDX17	A549_10uM_03	A549_10uM	PF131	DDX5;C221
P17844	DDX5	Probable ATP-dependent RNA helicase DDX5	VEICIATPGRL	VEIC[792]IATPGRL	G	I	11	4	3455.92	466.22	13.119	167363	4C(PF-06672131-phosphonate)	0.778	DDX17	A549_10uM_03	A549_10uM	PF131	DDX5;C221
P17844	DDX5	Probable ATP-dependent RNA helicase DDX5	VEICIATPGRL	VEIC[792]IATPGRL	G	I	11	4	3433.38	465.966	15.058	134068	4C(PF-06672131-phosphonate)	0.7825	DDX17	A549_10uM_01	A549_10uM	PF131	DDX5;C221
P17844	DDX5	Probable ATP-dependent RNA helicase DDX5	VEICIATPGRL	VEIC[792]IATPGRL	G	I	11	4	3425.43	465.97	14.834	130935	4C(PF-06672131-phosphonate)	0.7761	DDX17	A549_10uM_03	A549_10uM	PF131	DDX5;C221
P17844	DDX5	Probable ATP-dependent RNA helicase DDX5	VEICIATPGRL	VEIC[792]IATPGRL	G	I	11	4	3427.5	465.969	16.377	98878.7	4C(PF-06672131-phosphonate)	0.7827	DDX17	A431_10uM_02	A431_10uM	PF131	DDX5;C221
P17844	DDX5	Probable ATP-dependent RNA helicase DDX5	VEICIATPGRL	VEIC[792]IATPGRL	G	I	11	4	3440.72	465.969	16.133	88221.9	4C(PF-06672131-phosphonate)	0.7872	DDX17	A549_10uM_02	A549_10uM	PF131	DDX5;C221
P17844	DDX5	Probable ATP-dependent RNA helicase DDX5	VEICIATPGRL	VEIC[792]IATPGRL	G	I	11	4	3422.81	466.218	15.04	80433.8	4C(PF-06672131-phosphonate)	0.783	DDX17	A431_10uM_02	A431_10uM	PF131	DDX5;C221
P17844	DDX5	Probable ATP-dependent RNA helicase DDX5	VEICIATPGRL	VEIC[792]IATPGRL	G	I	11	4	3431.03	465.967	14.019	74927.1	4C(PF-06672131-phosphonate)	0.7832	DDX17	A549_10uM_01	A549_10uM	PF131	DDX5;C221
P17844	DDX5	Probable ATP-dependent RNA helicase DDX5	VEICIATPGRL	VEIC[792]IATPGRL	G	I	11	4	3436.1	465.968	16.585	46171.5	4C(PF-06672131-phosphonate)	0.7859	DDX17	A431_10uM_01	A431_10uM	PF131	DDX5;C221
P17844	DDX5	Probable ATP-dependent RNA helicase DDX5	VEICIATPGRL	VEIC[792]IATPGRL	G	I	11	4	3432.58	466.218	14.924	43012.6	4C(PF-06672131-phosphonate)	0.7874	DDX17	A431_10uM_01	A431_10uM	PF131	DDX5;C221
P17844	DDX5	Probable ATP-dependent RNA helicase DDX5	VEICIATPGRL	VEIC[792]IATPGRL	G	I	11	4	3431.41	465.968	16.503	38057.5	4C(PF-06672131-phosphonate)	0.7845	DDX17	A431_10uM_01	A431_10uM	PF131	DDX5;C221
P17844	DDX5	Probable ATP-dependent RNA helicase DDX5	VEICIATPGRL	VEIC[792]IATPGRL	G	I	11	4	3465.04	465.968	13.609	35261.7	4C(PF-06672131-phosphonate)	0.7826	DDX17	A549_10uM_01	A549_10uM	PF131	DDX5;C221
P17844	DDX5	Probable ATP-dependent RNA helicase DDX5	VEICIATPGRL	VEIC[792]IATPGRL	G	I	11	4	3459.43	465.967	13.44	31355.7	4C(PF-06672131-phosphonate)	0.7795	DDX17	A549_10uM_03	A549_10uM	PF131	DDX5;C221
P17844	DDX5	Probable ATP-dependent RNA helicase DDX5	VEICIATPGRL	VEIC[792]IATPGRL	G	I	11	4	3431.71	465.971	15.371	28450.1	4C(PF-06672131-phosphonate)	0.7636	DDX17	A431_10uM_03	A431_10uM	PF131	DDX5;C221
P17844	DDX5	Probable ATP-dependent RNA helicase DDX5	VEICIATPGRL	VEIC[792]IATPGRL	G	I	11	4	3442.26	466.223	14.495	24555.9	4C(PF-06672131-phosphonate)	0.7629	DDX17	A431_10uM_03	A431_10uM	PF131	DDX5;C221
P17844	DDX5	Probable ATP-dependent RNA helicase DDX5	VEICIATPGRL	VEIC[792]IATPGRL	G	I	11	4	3463.87	465.966	15.587	20506.1	4C(PF-06672131-phosphonate)	0.7831	DDX17	A549_10uM_01	A549_10uM	PF131	DDX5;C221
P17844	DDX5	Probable ATP-dependent RNA helicase DDX5	VEICIATPGRL	VEIC[792]IATPGRL	G	I	11	4	3490.84	466.218	12.402	16049.1	4C(PF-06672131-phosphonate)	0.7807	DDX17	A549_10uM_01	A549_10uM	PF131	DDX5;C221
P17844	DDX5	Probable ATP-dependent RNA helicase DDX5	VEICIATPGRL	VEIC[792]IATPGRL	G	I	11	4	3487.57	465.972	13.831	11551.2	4C(PF-06672131-phosphonate)	0.7732	DDX17	A549_10uM_03	A549_10uM	PF131	DDX5;C221
P17844	DDX5	Probable ATP-dependent RNA helicase DDX5	VEICIATPGRL	VEIC[792]IATPGRL	G	I	11	4	3415.77	466.472	13.336	7627.74	4C(PF-06672131-phosphonate)	0.7821	DDX17	A431_10uM_02	A431_10uM	PF131	DDX5;C221
P17844	DDX5	Probable ATP-dependent RNA helicase DDX5	VEICIATPGRL	VEIC[792]IATPGRL	G	I	11	4	3503.99	465.972	11.822	7429.9	4C(PF-06672131-phosphonate)	0.7725	DDX17	A549_10uM_03	A549_10uM	PF131	DDX5;C221
P17844	DDX5	Probable ATP-dependent RNA helicase DDX5	VEICIATPGRL	VEIC[792]IATPGRL	G	I	11	4	3459.48	466.217	14.255	4097.59	4C(PF-06672131-phosphonate)	0.7863	DDX17	A549_10uM_02	A549_10uM	PF131	DDX5;C221
P17844	DDX5	Probable ATP-dependent RNA helicase DDX5	VEICIATPGRL	VEIC[792]IATPGRL	G	I	11	4	3452.12	465.97	15.13	0	4C(PF-06672131-phosphonate)	0.782	DDX17	A431_10uM_02	A431_10uM	PF131	DDX5;C221
Q93009	USP7	Ubiquitin carboxyl-terminal hydrolase 7	LECLSPATSRT	LEC[792]LSPATSRT	L	F	11	4	2493.22	467.453	14.086	13264.9	3C(PF-06672131-phosphonate)	0.784		A549_10uM_03	A549_10uM	PF131	USP7;C961
Q93009	USP7	Ubiquitin carboxyl-terminal hydrolase 7	LECLSPATSRT	LEC[792]LSPATSRT	L	F	11	4	2490.99	467.703	12.692	16591.6	3C(PF-06672131-phosphonate)	0.7952		A431_10uM_01	A431_10uM	PF131	USP7;C961
Q93009	USP7	Ubiquitin carboxyl-terminal hydrolase 7	LECLSPATSRT	LEC[792]LSPATSRT	L	F	11	4	2493.34	467.454	13.571	18749.3	3C(PF-06672131-phosphonate)	0.7937		A431_10uM_01	A431_10uM	PF131	USP7;C961
Q93009	USP7	Ubiquitin carboxyl-terminal hydrolase 7	LECLSPATSRT	LEC[792]LSPATSRT	L	F	11	4	2481.2	467.453	14.483	36347.1	3C(PF-06672131-phosphonate)	0.7946		A431_10uM_02	A431_10uM	PF131	USP7;C961
Q93009	USP7	Ubiquitin carboxyl-terminal hydrolase 7	LECLSPATSRT	LEC[792]LSPATSRT	L	F	11	4	2509.34	467.451	13.811	26415.6	3C(PF-06672131-phosphonate)	0.7846		A431_10uM_02	A431_10uM	PF131	USP7;C961
Q93009	USP7	Ubiquitin carboxyl-terminal hydrolase 7	LECLSPATSRT	LEC[792]LSPATSRT	L	F	11	4	2488.97	467.454	10.375	13123.8	3C(PF-06672131-phosphonate)	0.7734		A431_10uM_03	A431_10uM	PF131	USP7;C961
O00264	PGRMC1	Membrane-associated progesterone receptor component 1	FCLDKEALKD	FC[792]LDKEALKD	T	E	10	4	2729.82	468.452	14.104	81031.2	2C(PF-06672131-phosphonate)	0.7993		A549_10uM_01	A549_10uM	PF131	PGRMC1;C129
O00264	PGRMC1	Membrane-associated progesterone receptor component 1	FCLDKEALKD	FC[792]LDKEALKD	T	E	10	4	2731.32	468.704	14.231	27612.2	2C(PF-06672131-phosphonate)	0.8004		A549_10uM_02	A549_10uM	PF131	PGRMC1;C129
O00264	PGRMC1	Membrane-associated progesterone receptor component 1	FCLDKEALKD	FC[792]LDKEALKD	T	E	10	4	2732.54	468.452	12.146	44359.7	2C(PF-06672131-phosphonate)	0.7982		A431_10uM_01	A431_10uM	PF131	PGRMC1;C129
O00264	PGRMC1	Membrane-associated progesterone receptor component 1	FCLDKEALKD	FC[792]LDKEALKD	T	E	10	4	2716.9	468.703	14.025	71529	2C(PF-06672131-phosphonate)	0.7959		A431_10uM_02	A431_10uM	PF131	PGRMC1;C129
P68431	H3C1	Histone H3.1	CAIHAKRVTIM	C[735]AIHAKRVTIM	L	P	11	4	2757.94	469.462	15.108	29676.1	1C(PF-6422899-phosphonate)	0.8171	H3-3A, H3-5, H3C15	A431_10uM_02	A431_10uM	PF899	H3C1;C111
P57772	EEFSEC	Selenocysteine-specific elongation factor	DRLGICV	DRLGIC[735]V	G	T	7	3	3269.2	469.859	11.904	27613.2	6C(PF-6422899-phosphonate)	0.798		A431_10uM_02	A431_10uM	PF899	EEFSEC;C289
Q9Y679	AUP1	Ancient ubiquitous protein 1	RDLAKTGCVDL	RDLAKTGC[792]VDL	Q	T	11	4	2568.33	470.711	12.778	26880.1	8C(PF-06672131-phosphonate)	0.8057		A549_10uM_02	A549_10uM	PF131	AUP1;C325
Q9Y679	AUP1	Ancient ubiquitous protein 1	RDLAKTGCVDL	RDLAKTGC[792]VDL	Q	T	11	4	2563.58	470.712	12.451	34508	8C(PF-06672131-phosphonate)	0.7972		A549_10uM_03	A549_10uM	PF131	AUP1;C325
Q9Y679	AUP1	Ancient ubiquitous protein 1	RDLAKTGCVDL	RDLAKTGC[792]VDL	Q	T	11	4	2578.53	470.711	13.498	18823.6	8C(PF-06672131-phosphonate)	0.8166		A431_10uM_02	A431_10uM	PF131	AUP1;C325
P13646	KRT13	Keratin, type I cytoskeletal 13	GGGSCQLGGGRGVS	GGGSC[792]QLGGGRGVS	F	T	14	4	2061.83	470.944	13.153	19577	5C(PF-06672131-phosphonate)	0.7643		A431_10uM_01	A431_10uM	PF131	KRT13;C21
P13010	XRCC5	X-ray repair cross-complementing protein 5	AAVVLCM	AAVVLC[792]M[147]	K	D	7	3	3146.09	471.191	12.348	47932.8	6C(PF-06672131-phosphonate),7M(Oxidation (M))	0.7861		A549_10uM_01	A549_10uM	PF131	XRCC5;C13
Q9UM01	SLC7A7	Y+L amino acid transporter 1	LQVLCM	LQVLC[792]M[147]	Y	S	6	3	3139.32	471.193	12.064	26005.3	5C(PF-06672131-phosphonate),6M(Oxidation (M))	0.7866		A549_10uM_03	A549_10uM	PF131	SLC7A7;C487
O15173	PGRMC2	Membrane-associated progesterone receptor component 2	FCLDKDALRD	FC[792]LDKDALRD	T	E	10	4	2861.42	471.95	14.512	20991.6	2C(PF-06672131-phosphonate)	0.7831		A549_10uM_03	A549_10uM	PF131	PGRMC2;C159
O15173	PGRMC2	Membrane-associated progesterone receptor component 2	FCLDKDALRD	FC[792]LDKDALRD	T	E	10	4	2863.87	471.951	12.407	20351.9	2C(PF-06672131-phosphonate)	0.7914		A431_10uM_01	A431_10uM	PF131	PGRMC2;C159
O15173	PGRMC2	Membrane-associated progesterone receptor component 2	FCLDKDALRD	FC[792]LDKDALRD	T	E	10	4	2848.23	472.2	12.41	37227	2C(PF-06672131-phosphonate)	0.786		A431_10uM_02	A431_10uM	PF131	PGRMC2;C159
O15173	PGRMC2	Membrane-associated progesterone receptor component 2	FCLDKDALRD	FC[792]LDKDALRD	T	E	10	4	2849.4	471.951	14.363	39760.7	2C(PF-06672131-phosphonate)	0.7857		A431_10uM_02	A431_10uM	PF131	PGRMC2;C159
O15173	PGRMC2	Membrane-associated progesterone receptor component 2	FCLDKDALRD	FC[792]LDKDALRD	T	E	10	4	2854.81	471.949	10.218	14341.8	2C(PF-06672131-phosphonate)	0.769		A431_10uM_03	A431_10uM	PF131	PGRMC2;C159
O15173	PGRMC2	Membrane-associated progesterone receptor component 2	FCLDKDALRD	FC[792]LDKDALRD	T	E	10	4	2855.98	471.95	12.586	15160.2	2C(PF-06672131-phosphonate)	0.7734		A431_10uM_03	A431_10uM	PF131	PGRMC2;C159
O15173	PGRMC2	Membrane-associated progesterone receptor component 2	FCLDKDALRD	FC[792]LDKDALRD	T	E	10	4	2857.15	471.953	10.274	14969.1	2C(PF-06672131-phosphonate)	0.772		A431_10uM_03	A431_10uM	PF131	PGRMC2;C159
O75533	SF3B1	Splicing factor 3B subunit 1	MGCAILPHLRS	MGC[792]AILPHLRS	L	L	11	4	2850.57	472.462	14.201	38117.5	3C(PF-06672131-phosphonate)	0.833		A431_10uM_02	A431_10uM	PF131	SF3B1;C677
Q5T4S7	UBR4	E3 ubiquitin-protein ligase UBR4	AQLACVEPVRL	AQLAC[792]VEPVRL	L	Q	11	4	3295.32	472.72	10.279	23963.4	5C(PF-06672131-phosphonate)	0.8063		A549_10uM_02	A549_10uM	PF131	UBR4;C1458
Q5T4S7	UBR4	E3 ubiquitin-protein ligase UBR4	AQLACVEPVRL	AQLAC[792]VEPVRL	L	Q	11	4	3296.5	472.722	11.817	25396.6	5C(PF-06672131-phosphonate)	0.8056		A549_10uM_02	A549_10uM	PF131	UBR4;C1458
Q5T4S7	UBR4	E3 ubiquitin-protein ligase UBR4	AQLACVEPVRL	AQLAC[792]VEPVRL	L	Q	11	4	3297.67	472.971	14.774	25648.7	5C(PF-06672131-phosphonate)	0.806		A549_10uM_02	A549_10uM	PF131	UBR4;C1458
Q5T4S7	UBR4	E3 ubiquitin-protein ligase UBR4	AQLACVEPVRL	AQLAC[792]VEPVRL	L	Q	11	4	3298.84	472.72	11.168	27276.2	5C(PF-06672131-phosphonate)	0.8067		A549_10uM_02	A549_10uM	PF131	UBR4;C1458
Q5T4S7	UBR4	E3 ubiquitin-protein ligase UBR4	AQLACVEPVRL	AQLAC[792]VEPVRL	L	Q	11	4	3295.28	472.722	14	16816.9	5C(PF-06672131-phosphonate)	0.7959		A549_10uM_03	A549_10uM	PF131	UBR4;C1458
Q5T4S7	UBR4	E3 ubiquitin-protein ligase UBR4	AQLACVEPVRL	AQLAC[792]VEPVRL	L	Q	11	4	3285.62	472.971	15.119	25520.7	5C(PF-06672131-phosphonate)	0.8035		A431_10uM_02	A431_10uM	PF131	UBR4;C1458
O76003	GLRX3	Glutaredoxin-3	LDTICPKAPKL	LDTIC[792]PKAPKL	E	E	11	4	2880.23	472.728	13.858	23481.8	5C(PF-06672131-phosphonate)	0.787		A549_10uM_02	A549_10uM	PF131	GLRX3;C229
Q9Y4W2	LAS1L	Ribosomal biogenesis protein LAS1L	AKVPLKCLAQE	AKVPLKC[792]LAQE	F	V	11	4	2305.33	472.977	12.663	30364.9	7C(PF-06672131-phosphonate)	0.7862		A549_10uM_01	A549_10uM	PF131	LAS1L;C140
P04150	NR3C1	Glucocorticoid receptor	IELCTPGVIKQ	IELC[792]TPGVIKQ	F	E	11	4	3155.47	473.225	8.833	15943.1	4C(PF-06672131-phosphonate)	0.7962		A549_10uM_01	A549_10uM	PF131	NR3C1;C287
P04150	NR3C1	Glucocorticoid receptor	IELCTPGVIKQ	IELC[792]TPGVIKQ	F	E	11	4	3158.99	473.224	12.138	16369.6	4C(PF-06672131-phosphonate)	0.7968		A549_10uM_01	A549_10uM	PF131	NR3C1;C287
P04150	NR3C1	Glucocorticoid receptor	IELCTPGVIKQ	IELC[792]TPGVIKQ	F	E	11	4	3153.44	473.47	12.004	20340.4	4C(PF-06672131-phosphonate)	0.8018		A549_10uM_02	A549_10uM	PF131	NR3C1;C287
P04150	NR3C1	Glucocorticoid receptor	IELCTPGVIKQ	IELC[792]TPGVIKQ	F	E	11	4	3154.61	473.222	13.57	21810.5	4C(PF-06672131-phosphonate)	0.8009		A549_10uM_02	A549_10uM	PF131	NR3C1;C287
P04150	NR3C1	Glucocorticoid receptor	IELCTPGVIKQ	IELC[792]TPGVIKQ	F	E	11	4	3152.22	473.224	14.083	13888.3	4C(PF-06672131-phosphonate)	0.7922		A549_10uM_03	A549_10uM	PF131	NR3C1;C287
P04150	NR3C1	Glucocorticoid receptor	IELCTPGVIKQ	IELC[792]TPGVIKQ	F	E	11	4	3144.9	473.22	13.805	19925.8	4C(PF-06672131-phosphonate)	0.7997		A431_10uM_02	A431_10uM	PF131	NR3C1;C287
P04150	NR3C1	Glucocorticoid receptor	IELCTPGVIKQ	IELC[792]TPGVIKQ	F	E	11	4	3146.07	473.221	15.5	20080.9	4C(PF-06672131-phosphonate)	0.7981		A431_10uM_02	A431_10uM	PF131	NR3C1;C287
P68431	H3C1	Histone H3.1	CAIHAKRVTIM	C[735]AIHAKRVTIM[147]	L	P	11	4	2488.53	473.461	16.431	258306	11M(Oxidation (M)),1C(PF-6422899-phosphonate)	0.8471	H3-3A, H3-5, H3C15	A549_10uM_03	A549_10uM	PF899	H3C1;C111
P68431	H3C1	Histone H3.1	CAIHAKRVTIM	C[735]AIHAKRVTIM[147]	L	P	11	4	2479.15	473.462	15.063	231235	11M(Oxidation (M)),1C(PF-6422899-phosphonate)	0.8438	H3-3A, H3-5, H3C15	A549_10uM_03	A549_10uM	PF899	H3C1;C111
Q9Y5Y2	NUBP2	Cytosolic Fe-S cluster assembly factor NUBP2	VDLCGPSIPRM	VDLC[792]GPSIPRM[147]	D	L	11	4	3084.21	473.953	13.245	23185.4	11M(Oxidation (M)),4C(PF-06672131-phosphonate)	0.7687		A549_10uM_03	A549_10uM	PF131	NUBP2;C54
Q9Y5Y2	NUBP2	Cytosolic Fe-S cluster assembly factor NUBP2	VDLCGPSIPRM	VDLC[792]GPSIPRM[147]	D	L	11	4	3085.39	474.204	14.949	25035.7	11M(Oxidation (M)),4C(PF-06672131-phosphonate)	0.7717		A549_10uM_03	A549_10uM	PF131	NUBP2;C54
Q9NSE4	IARS2	Isoleucine--tRNA ligase, mitochondrial	AVCYMPESKY	AVC[792]YM[147]PESKY	E	A	10	4	2449.83	474.686	10.425	23107.9	3C(PF-06672131-phosphonate),5M(Oxidation (M))	0.7788		A549_10uM_03	A549_10uM	PF131	IARS2;C311
Q14204	DYNC1H1	Cytoplasmic dynein 1 heavy chain 1	VAVLCTE	VAVLC[792]TE	G	-	7	3	3001.86	475.198	13.582	42031.9	5C(PF-06672131-phosphonate)	0.7774		A549_10uM_01	A549_10uM	PF131	DYNC1H1;C4644
P60709	ACTB	Actin, cytoplasmic 1	VRDIKEKLCY	VRDIKEKLC[735]Y	I	V	10	4	2652.41	475.713	16.338	39471.2	9C(PF-6422899-phosphonate)	0.7878	ACTA1, ACTA2, ACTC1, ACTG1, ACTG2, POTEE, POTEF, POTEI, POTEJ, POTEKP	A431_10uM_02	A431_10uM	PF899	ACTB;C217
P60709	ACTB	Actin, cytoplasmic 1	VRDIKEKLCY	VRDIKEKLC[735]Y	I	V	10	4	2653.58	475.463	16.946	39458.3	9C(PF-6422899-phosphonate)	0.787	ACTA1, ACTA2, ACTC1, ACTG1, ACTG2, POTEE, POTEF, POTEI, POTEJ, POTEKP	A431_10uM_02	A431_10uM	PF899	ACTB;C217
P60709	ACTB	Actin, cytoplasmic 1	VRDIKEKLCY	VRDIKEKLC[735]Y	I	V	10	4	2669.22	475.465	14.514	23178	9C(PF-6422899-phosphonate)	0.7909	ACTA1, ACTA2, ACTC1, ACTG1, ACTG2, POTEE, POTEF, POTEI, POTEJ, POTEKP	A431_10uM_01	A431_10uM	PF899	ACTB;C217
P60709	ACTB	Actin, cytoplasmic 1	VRDIKEKLCY	VRDIKEKLC[735]Y	I	V	10	4	2658.99	475.712	13.861	15732.9	9C(PF-6422899-phosphonate)	0.7719	ACTA1, ACTA2, ACTC1, ACTG1, ACTG2, POTEE, POTEF, POTEI, POTEJ, POTEKP	A431_10uM_03	A431_10uM	PF899	ACTB;C217
P60709	ACTB	Actin, cytoplasmic 1	VRDIKEKLCY	VRDIKEKLC[735]Y	I	V	10	4	2660.16	475.463	12.982	15487.9	9C(PF-6422899-phosphonate)	0.7718	ACTA1, ACTA2, ACTC1, ACTG1, ACTG2, POTEE, POTEF, POTEI, POTEJ, POTEKP	A431_10uM_03	A431_10uM	PF899	ACTB;C217
Q9H488	POFUT1	GDP-fucose protein O-fucosyltransferase 1	MTMCLPDLKE	M[147]TM[147]C[792]LPDLKE	T	I	10	4	2855.28	476.188	10.78	32756.9	1M(Oxidation (M)),3M(Oxidation (M)),4C(PF-06672131-phosphonate)	0.7793		A549_10uM_01	A549_10uM	PF131	POFUT1;C283
Q9H488	POFUT1	GDP-fucose protein O-fucosyltransferase 1	MTMCLPDLKE	M[147]TM[147]C[792]LPDLKE	T	I	10	4	2854.44	476.186	11.665	13475.1	1M(Oxidation (M)),3M(Oxidation (M)),4C(PF-06672131-phosphonate)	0.7825		A549_10uM_02	A549_10uM	PF131	POFUT1;C283
P55196	AFDN	Afadin	AADCHLSRIVQ	AADC[792]HLSRIVQ	L	A	11	4	2369.82	476.208	14.879	25868.3	4C(PF-06672131-phosphonate)	0.8034		A549_10uM_01	A549_10uM	PF131	AFDN;C841
P55196	AFDN	Afadin	AADCHLSRIVQ	AADC[792]HLSRIVQ	L	A	11	4	2354.55	476.21	11.729	37739	4C(PF-06672131-phosphonate)	0.8058		A431_10uM_02	A431_10uM	PF131	AFDN;C841
P55196	AFDN	Afadin	AADCHLSRIVQ	AADC[792]HLSRIVQ	L	A	11	4	2359.99	476.214	10.79	16154.9	4C(PF-06672131-phosphonate)	0.7884		A431_10uM_03	A431_10uM	PF131	AFDN;C841
Q9UGP8	SEC63	Translocation protein SEC63 homolog	KKNEPPLTCPYSLKA	KKNEPPLTC[792]PYSLKA	L	R	15	5	2287.7	476.425	15.238	56443.3	9C(PF-06672131-phosphonate)	0.798		A431_10uM_02	A431_10uM	PF131	SEC63;C295
O75533	SF3B1	Splicing factor 3B subunit 1	MGCAILPHLRS	M[147]GC[792]AILPHLRS	L	L	11	4	2723.95	476.711	14.534	47939.5	1M(Oxidation (M)),3C(PF-06672131-phosphonate)	0.8261		A549_10uM_01	A549_10uM	PF131	SF3B1;C677
O75533	SF3B1	Splicing factor 3B subunit 1	MGCAILPHLRS	M[147]GC[792]AILPHLRS	L	L	11	4	2725.13	476.462	14.254	48950.3	1M(Oxidation (M)),3C(PF-06672131-phosphonate)	0.825		A549_10uM_01	A549_10uM	PF131	SF3B1;C677
O75533	SF3B1	Splicing factor 3B subunit 1	MGCAILPHLRS	M[147]GC[792]AILPHLRS	L	L	11	4	2719.53	476.462	14.147	47174.9	1M(Oxidation (M)),3C(PF-06672131-phosphonate)	0.8189		A549_10uM_03	A549_10uM	PF131	SF3B1;C677
P47985	UQCRFS1	Cytochrome b-c1 complex subunit Rieske, mitochondrial	VPASVCY	VPASVC[792]Y	N	S	7	3	2746.21	476.522	10.788	228566	6C(PF-06672131-phosphonate)	0.779	UQCRFS1P1	A431_10uM_02	A431_10uM	PF131	UQCRFS1;C77
P47985	UQCRFS1	Cytochrome b-c1 complex subunit Rieske, mitochondrial	VPASVCY	VPASVC[792]Y	N	S	7	3	2740.35	476.52	13.051	209517	6C(PF-06672131-phosphonate)	0.7773	UQCRFS1P1	A431_10uM_02	A431_10uM	PF131	UQCRFS1;C77
P47985	UQCRFS1	Cytochrome b-c1 complex subunit Rieske, mitochondrial	VPASVCY	VPASVC[792]Y	N	S	7	3	2750.13	476.523	10.822	158724	6C(PF-06672131-phosphonate)	0.7802	UQCRFS1P1	A431_10uM_01	A431_10uM	PF131	UQCRFS1;C77
P47985	UQCRFS1	Cytochrome b-c1 complex subunit Rieske, mitochondrial	VPASVCY	VPASVC[792]Y	N	S	7	3	2806.3	476.522	11.47	24244.7	6C(PF-06672131-phosphonate)	0.7685	UQCRFS1P1	A549_10uM_03	A549_10uM	PF131	UQCRFS1;C77
P68104	EEF1A1	Elongation factor 1-alpha 1	DCHTAHI	DC[735]HTAHI	L	A	7	3	2625.72	476.835	11.999	48357.4	2C(PF-6422899-phosphonate)	0.8115	EEF1A2	A549_10uM_03	A549_10uM	PF899	EEF1A1;C363
O60264	SMARCA5	SWI/SNF-related matrix-associated actin-dependent regulator of chromatin subfamily A member 5	RSVCLIGDKEQRAAF	RSVC[792]LIGDKEQRAAF	L	V	15	5	2543.37	477.223	15.494	31059	4C(PF-06672131-phosphonate)	0.8161		A549_10uM_01	A549_10uM	PF131	SMARCA5;C259
O60264	SMARCA5	SWI/SNF-related matrix-associated actin-dependent regulator of chromatin subfamily A member 5	RSVCLIGDKEQRAAF	RSVC[792]LIGDKEQRAAF	L	V	15	5	2541.3	477.424	14.004	19798.9	4C(PF-06672131-phosphonate)	0.8084		A549_10uM_03	A549_10uM	PF131	SMARCA5;C259
P55265	ADAR	Double-stranded RNA-specific adenosine deaminase	FYLCPV	FYLC[792]PV	N	-	6	3	3630.67	477.527	10.713	172200	4C(PF-06672131-phosphonate)	0.8105		A549_10uM_02	A549_10uM	PF131	ADAR;C1224
P28066	PSMA5	Proteasome subunit alpha type-5	IDAHIGCA	IDAHIGC[735]A	E	M	8	3	3275.06	477.846	20.443	173574	7C(PF-6422899-phosphonate)	0.7964		A431_10uM_02	A431_10uM	PF899	PSMA5;C76
P28066	PSMA5	Proteasome subunit alpha type-5	IDAHIGCA	IDAHIGC[735]A	E	M	8	3	3279.75	477.846	20.736	182449	7C(PF-6422899-phosphonate)	0.7964		A431_10uM_02	A431_10uM	PF899	PSMA5;C76
P78527	PRKDC	DNA-dependent protein kinase catalytic subunit	AGPCKVIN	AGPC[735]KVIN	F	A	8	3	2927.97	478.531	14.658	37154.2	4C(PF-6422899-phosphonate)	0.7722		A431_10uM_02	A431_10uM	PF899	PRKDC;C373
P35998	PSMC2	26S proteasome regulatory subunit 7	RAVANRTDACF	RAVANRTDAC[792]F	A	I	11	4	2099.68	478.955	9.377	84308.9	10C(PF-06672131-phosphonate)	0.8211		A431_10uM_03	A431_10uM	PF131	PSMC2;C236
Q08257	CRYZ	Quinone oxidoreductase	AACQIARA	AAC[735]QIARA	L	Y	8	3	2800.44	479.195	15.668	20644.5	3C(PF-6422899-phosphonate)	0.8553		A549_10uM_03	A549_10uM	PF899	CRYZ;C166
Q969E2	SCAMP4	Secretory carrier-associated membrane protein 4	IPVKPCF	IPVKPC[735]F	F	Y	7	3	3589.01	479.203	14.117	26527.9	6C(PF-6422899-phosphonate)	0.8145		A431_1uM_03	A431_1uM	PF899	SCAMP4;C20
Q969E2	SCAMP4	Secretory carrier-associated membrane protein 4	IPVKPCF	IPVKPC[735]F	F	Y	7	3	3577.6	479.203	12.407	673875	6C(PF-6422899-phosphonate)	0.8289		A431_10uM_02	A431_10uM	PF899	SCAMP4;C20
Q15365	PCBP1	Poly(rC)-binding protein 1	ARLSSEKGMGCS	ARLSSEKGMGC[792]S	N	-	12	4	1846.07	479.446	16.464	318894	11C(PF-06672131-phosphonate)	0.8283		A431_10uM_01	A431_10uM	PF131	PCBP1;C355
Q15365	PCBP1	Poly(rC)-binding protein 1	ARLSSEKGMGCS	ARLSSEKGMGC[792]S	N	-	12	4	1849.59	479.447	18.707	351109	11C(PF-06672131-phosphonate)	0.8309		A431_10uM_01	A431_10uM	PF131	PCBP1;C355
Q15365	PCBP1	Poly(rC)-binding protein 1	ARLSSEKGMGCS	ARLSSEKGMGC[792]S	N	-	12	4	1837.4	479.447	16.358	670803	11C(PF-06672131-phosphonate)	0.8296		A431_10uM_02	A431_10uM	PF131	PCBP1;C355
Q15365	PCBP1	Poly(rC)-binding protein 1	ARLSSEKGMGCS	ARLSSEKGMGC[792]S	N	-	12	4	1839.75	479.447	18.609	814420	11C(PF-06672131-phosphonate)	0.831		A431_10uM_02	A431_10uM	PF131	PCBP1;C355
Q15365	PCBP1	Poly(rC)-binding protein 1	ARLSSEKGMGCS	ARLSSEKGMGC[792]S	N	-	12	4	1864.37	479.449	14.139	549090	11C(PF-06672131-phosphonate)	0.8308		A431_10uM_02	A431_10uM	PF131	PCBP1;C355
Q15365	PCBP1	Poly(rC)-binding protein 1	ARLSSEKGMGCS	ARLSSEKGMGC[792]S	N	-	12	4	1842.89	479.446	16.542	306043	11C(PF-06672131-phosphonate)	0.8068		A431_10uM_03	A431_10uM	PF131	PCBP1;C355
Q15365	PCBP1	Poly(rC)-binding protein 1	ARLSSEKGMGCS	ARLSSEKGMGC[792]S	N	-	12	4	1845.23	479.447	14.095	311643	11C(PF-06672131-phosphonate)	0.81		A431_10uM_03	A431_10uM	PF131	PCBP1;C355
O75607	NPM3	Nucleoplasmin-3	VELCPILPAKKQGGRP	VELC[792]PILPAKKQGGRP	E	-	16	5	2512.88	479.843	24.773	212039	4C(PF-06672131-phosphonate)	0.8236		A549_10uM_01	A549_10uM	PF131	NPM3;C166
O75607	NPM3	Nucleoplasmin-3	VELCPILPAKKQGGRP	VELC[792]PILPAKKQGGRP	E	-	16	5	2537.51	479.839	18.115	208341	4C(PF-06672131-phosphonate)	0.8255		A549_10uM_01	A549_10uM	PF131	NPM3;C166
O75607	NPM3	Nucleoplasmin-3	VELCPILPAKKQGGRP	VELC[792]PILPAKKQGGRP	E	-	16	5	2546.89	480.043	15.576	113010	4C(PF-06672131-phosphonate)	0.8266		A549_10uM_01	A549_10uM	PF131	NPM3;C166
O75607	NPM3	Nucleoplasmin-3	VELCPILPAKKQGGRP	VELC[792]PILPAKKQGGRP	E	-	16	5	2513.23	479.839	22.383	144042	4C(PF-06672131-phosphonate)	0.828		A549_10uM_02	A549_10uM	PF131	NPM3;C166
O75607	NPM3	Nucleoplasmin-3	VELCPILPAKKQGGRP	VELC[792]PILPAKKQGGRP	E	-	16	5	2514.4	480.043	21.19	146732	4C(PF-06672131-phosphonate)	0.8273		A549_10uM_02	A549_10uM	PF131	NPM3;C166
O75607	NPM3	Nucleoplasmin-3	VELCPILPAKKQGGRP	VELC[792]PILPAKKQGGRP	E	-	16	5	2537.85	479.841	19.895	137655	4C(PF-06672131-phosphonate)	0.8282		A549_10uM_02	A549_10uM	PF131	NPM3;C166
O75607	NPM3	Nucleoplasmin-3	VELCPILPAKKQGGRP	VELC[792]PILPAKKQGGRP	E	-	16	5	2508.46	479.844	23.329	244441	4C(PF-06672131-phosphonate)	0.8167		A549_10uM_03	A549_10uM	PF131	NPM3;C166
O75607	NPM3	Nucleoplasmin-3	VELCPILPAKKQGGRP	VELC[792]PILPAKKQGGRP	E	-	16	5	2510.81	480.044	25.215	254568	4C(PF-06672131-phosphonate)	0.8169		A549_10uM_03	A549_10uM	PF131	NPM3;C166
O75607	NPM3	Nucleoplasmin-3	VELCPILPAKKQGGRP	VELC[792]PILPAKKQGGRP	E	-	16	5	2514.33	479.842	25.288	278909	4C(PF-06672131-phosphonate)	0.8176		A549_10uM_03	A549_10uM	PF131	NPM3;C166
O75607	NPM3	Nucleoplasmin-3	VELCPILPAKKQGGRP	VELC[792]PILPAKKQGGRP	E	-	16	5	2538.95	479.842	20.162	232932	4C(PF-06672131-phosphonate)	0.8171		A549_10uM_03	A549_10uM	PF131	NPM3;C166
O75607	NPM3	Nucleoplasmin-3	VELCPILPAKKQGGRP	VELC[792]PILPAKKQGGRP	E	-	16	5	2519.48	480.042	14.513	16711	4C(PF-06672131-phosphonate)	0.82		A431_1uM_02	A431_1uM	PF131	NPM3;C166
O75607	NPM3	Nucleoplasmin-3	VELCPILPAKKQGGRP	VELC[792]PILPAKKQGGRP	E	-	16	5	2514.45	480.043	25.16	221630	4C(PF-06672131-phosphonate)	0.8255		A431_10uM_01	A431_10uM	PF131	NPM3;C166
O75607	NPM3	Nucleoplasmin-3	VELCPILPAKKQGGRP	VELC[792]PILPAKKQGGRP	E	-	16	5	2515.62	479.842	25.885	232090	4C(PF-06672131-phosphonate)	0.8252		A431_10uM_01	A431_10uM	PF131	NPM3;C166
O75607	NPM3	Nucleoplasmin-3	VELCPILPAKKQGGRP	VELC[792]PILPAKKQGGRP	E	-	16	5	2521.48	479.841	24.125	261584	4C(PF-06672131-phosphonate)	0.8256		A431_10uM_01	A431_10uM	PF131	NPM3;C166
O75607	NPM3	Nucleoplasmin-3	VELCPILPAKKQGGRP	VELC[792]PILPAKKQGGRP	E	-	16	5	2542.59	480.043	14.697	197204	4C(PF-06672131-phosphonate)	0.8282		A431_10uM_01	A431_10uM	PF131	NPM3;C166
O75607	NPM3	Nucleoplasmin-3	VELCPILPAKKQGGRP	VELC[792]PILPAKKQGGRP	E	-	16	5	2546.11	479.841	21.708	0	4C(PF-06672131-phosphonate)	0.8292		A431_10uM_01	A431_10uM	PF131	NPM3;C166
O75607	NPM3	Nucleoplasmin-3	VELCPILPAKKQGGRP	VELC[792]PILPAKKQGGRP	E	-	16	5	2490.58	479.842	19.547	433943	4C(PF-06672131-phosphonate)	0.8252		A431_10uM_02	A431_10uM	PF131	NPM3;C166
O75607	NPM3	Nucleoplasmin-3	VELCPILPAKKQGGRP	VELC[792]PILPAKKQGGRP	E	-	16	5	2495.27	479.841	27.561	483345	4C(PF-06672131-phosphonate)	0.8258		A431_10uM_02	A431_10uM	PF131	NPM3;C166
O75607	NPM3	Nucleoplasmin-3	VELCPILPAKKQGGRP	VELC[792]PILPAKKQGGRP	E	-	16	5	2502.31	479.842	19.029	506039	4C(PF-06672131-phosphonate)	0.8086		A431_10uM_02	A431_10uM	PF131	NPM3;C166
O75607	NPM3	Nucleoplasmin-3	VELCPILPAKKQGGRP	VELC[792]PILPAKKQGGRP	E	-	16	5	2515.21	480.041	25.023	462598	4C(PF-06672131-phosphonate)	0.8256		A431_10uM_02	A431_10uM	PF131	NPM3;C166
O75607	NPM3	Nucleoplasmin-3	VELCPILPAKKQGGRP	VELC[792]PILPAKKQGGRP	E	-	16	5	2519.9	479.842	16.729	451684	4C(PF-06672131-phosphonate)	0.8257		A431_10uM_02	A431_10uM	PF131	NPM3;C166
O75607	NPM3	Nucleoplasmin-3	VELCPILPAKKQGGRP	VELC[792]PILPAKKQGGRP	E	-	16	5	2503.04	479.843	17.889	99762.4	4C(PF-06672131-phosphonate)	0.8079		A431_10uM_03	A431_10uM	PF131	NPM3;C166
O75607	NPM3	Nucleoplasmin-3	VELCPILPAKKQGGRP	VELC[792]PILPAKKQGGRP	E	-	16	5	2505.38	480.041	24.833	106040	4C(PF-06672131-phosphonate)	0.8076		A431_10uM_03	A431_10uM	PF131	NPM3;C166
O75607	NPM3	Nucleoplasmin-3	VELCPILPAKKQGGRP	VELC[792]PILPAKKQGGRP	E	-	16	5	2506.55	479.843	14.675	13529.5	4C(PF-06672131-phosphonate)	0.7916		A431_10uM_03	A431_10uM	PF131	NPM3;C166
Q9NVP1	DDX18	ATP-dependent RNA helicase DDX18	YVVCPSEKRF	YVVC[792]PSEKRF	G	L	10	4	2344.03	479.961	12.004	22898.8	4C(PF-06672131-phosphonate)	0.7716		A549_10uM_01	A549_10uM	PF131	DDX18;C407
Q9NVP1	DDX18	ATP-dependent RNA helicase DDX18	YVVCPSEKRF	YVVC[792]PSEKRF	G	L	10	4	2363.96	479.96	14.809	82315.7	4C(PF-06672131-phosphonate)	0.7719		A549_10uM_01	A549_10uM	PF131	DDX18;C407
Q9NVP1	DDX18	ATP-dependent RNA helicase DDX18	YVVCPSEKRF	YVVC[792]PSEKRF	G	L	10	4	2361.96	479.96	11.987	39570.9	4C(PF-06672131-phosphonate)	0.7775		A549_10uM_02	A549_10uM	PF131	DDX18;C407
Q9NVP1	DDX18	ATP-dependent RNA helicase DDX18	YVVCPSEKRF	YVVC[792]PSEKRF	G	L	10	4	2364.31	480.21	12.25	40300.2	4C(PF-06672131-phosphonate)	0.7778		A549_10uM_02	A549_10uM	PF131	DDX18;C407
P68363	TUBA1B	Tubulin alpha-1B chain	VQRAVCM	VQRAVC[735]M	K	L	7	3	2969.4	480.188	14.475	49335.6	6C(PF-6422899-phosphonate)	0.8014	TUBA1A, TUBA1C, TUBA3C, TUBA3D, TUBA3E, TUBA4A, TUBA8	A431_10uM_01	A431_10uM	PF899	TUBA1B;C376
P35754	GLRX	Glutaredoxin-1	FVNCKIQPGKV	FVNC[792]KIQPGKV	E	V	11	4	2245.52	481.227	13.297	33699.2	4C(PF-06672131-phosphonate)	0.8107		A549_10uM_01	A549_10uM	PF131	GLRX;C8
P35754	GLRX	Glutaredoxin-1	FVNCKIQPGKV	FVNC[792]KIQPGKV	E	V	11	4	2280.7	481.226	15.019	106606	4C(PF-06672131-phosphonate)	0.8114		A549_10uM_01	A549_10uM	PF131	GLRX;C8
P35754	GLRX	Glutaredoxin-1	FVNCKIQPGKV	FVNC[792]KIQPGKV	E	V	11	4	2284.21	481.227	15.145	111557	4C(PF-06672131-phosphonate)	0.8133		A549_10uM_01	A549_10uM	PF131	GLRX;C8
P35754	GLRX	Glutaredoxin-1	FVNCKIQPGKV	FVNC[792]KIQPGKV	E	V	11	4	2241.19	481.224	14.637	50547.3	4C(PF-06672131-phosphonate)	0.8163		A549_10uM_02	A549_10uM	PF131	GLRX;C8
P35754	GLRX	Glutaredoxin-1	FVNCKIQPGKV	FVNC[792]KIQPGKV	E	V	11	4	2241.11	481.228	14.671	52064.9	4C(PF-06672131-phosphonate)	0.804		A549_10uM_03	A549_10uM	PF131	GLRX;C8
P35754	GLRX	Glutaredoxin-1	FVNCKIQPGKV	FVNC[792]KIQPGKV	E	V	11	4	2277.46	481.226	16.688	164253	4C(PF-06672131-phosphonate)	0.8063		A549_10uM_03	A549_10uM	PF131	GLRX;C8
P35754	GLRX	Glutaredoxin-1	FVNCKIQPGKV	FVNC[792]KIQPGKV	E	V	11	4	2280.98	481.228	13.462	166746	4C(PF-06672131-phosphonate)	0.8061		A549_10uM_03	A549_10uM	PF131	GLRX;C8
P68431	H3C1	Histone H3.1	FEDTNLCAIHA	FEDTNLC[792]AIHA	L	K	11	4	3020.62	481.445	14.462	205776	7C(PF-06672131-phosphonate)	0.8088	H3-3A, H3C15, H3Y1, H3Y2	A549_10uM_01	A549_10uM	PF131	H3C1;C111
P68431	H3C1	Histone H3.1	FEDTNLCAIHA	FEDTNLC[792]AIHA	L	K	11	4	3022.12	481.445	14.719	176920	7C(PF-06672131-phosphonate)	0.8123	H3-3A, H3C15, H3Y1, H3Y2	A549_10uM_02	A549_10uM	PF131	H3C1;C111
Q00765	REEP5	Receptor expression-enhancing protein 5	DRFLHEKNCM	DRFLHEKNC[735]M	F	T	10	4	2672.34	481.938	12.132	42225.9	9C(PF-6422899-phosphonate)	0.8128		A431_10uM_02	A431_10uM	PF899	REEP5;C18
Q9NQC3	RTN4	Reticulon-4	ALGHVNCT	ALGHVNC[735]T	S	I	8	3	2841.91	482.851	15.612	11168.4	7C(PF-6422899-phosphonate)	0.7749		A431_10uM_03	A431_10uM	PF899	RTN4;C1101
Q15631	TSN	Translin	SIRGFNKETAAACVEK	SIRGFNKETAAAC[792]VEK	L	-	16	5	2149.73	483.421	13.139	18550.6	13C(PF-06672131-phosphonate)	0.7804		A549_10uM_02	A549_10uM	PF131	TSN;C225
P05023	ATP1A1	Sodium/potassium-transporting ATPase subunit alpha-1	FSTNCVEGTARG	FSTNC[792]VEGTARG	F	I	12	4	2183.34	483.445	16.997	65481.8	5C(PF-06672131-phosphonate)	0.8078	ATP1A2, ATP1A3, ATP1A4	A431_10uM_02	A431_10uM	PF131	ATP1A1;C249
P05023	ATP1A1	Sodium/potassium-transporting ATPase subunit alpha-1	FSTNCVEGTARG	FSTNC[792]VEGTARG	F	I	12	4	2193.92	483.447	15.82	48185.5	5C(PF-06672131-phosphonate)	0.8047	ATP1A2, ATP1A3, ATP1A4	A549_10uM_01	A549_10uM	PF131	ATP1A1;C249
P05023	ATP1A1	Sodium/potassium-transporting ATPase subunit alpha-1	FSTNCVEGTARG	FSTNC[792]VEGTARG	F	I	12	4	2191.86	483.447	13.899	38834.5	5C(PF-06672131-phosphonate)	0.799	ATP1A2, ATP1A3, ATP1A4	A549_10uM_03	A549_10uM	PF131	ATP1A1;C249
P05023	ATP1A1	Sodium/potassium-transporting ATPase subunit alpha-1	FSTNCVEGTARG	FSTNC[792]VEGTARG	F	I	12	4	2189.65	483.446	13.569	36585.8	5C(PF-06672131-phosphonate)	0.8059	ATP1A2, ATP1A3, ATP1A4	A431_10uM_01	A431_10uM	PF131	ATP1A1;C249
P05023	ATP1A1	Sodium/potassium-transporting ATPase subunit alpha-1	FSTNCVEGTARG	FSTNC[792]VEGTARG	F	I	12	4	2240.07	483.443	11.639	35419.9	5C(PF-06672131-phosphonate)	0.7906	ATP1A2, ATP1A3, ATP1A4	A431_10uM_01	A431_10uM	PF131	ATP1A1;C249
P05023	ATP1A1	Sodium/potassium-transporting ATPase subunit alpha-1	FSTNCVEGTARG	FSTNC[792]VEGTARG	F	I	12	4	2191.94	483.447	13.411	24578.6	5C(PF-06672131-phosphonate)	0.8095	ATP1A2, ATP1A3, ATP1A4	A549_10uM_02	A549_10uM	PF131	ATP1A1;C249
Q15365	PCBP1	Poly(rC)-binding protein 1	ARLSSEKGMGCS	ARLSSEKGM[147]GC[792]S	N	-	12	4	1549.03	483.446	14.257	494569	11C(PF-06672131-phosphonate),9M(Oxidation (M))	0.8282		A549_10uM_01	A549_10uM	PF131	PCBP1;C355
Q15365	PCBP1	Poly(rC)-binding protein 1	ARLSSEKGMGCS	ARLSSEKGM[147]GC[792]S	N	-	12	4	1537.23	483.446	14.224	229279	11C(PF-06672131-phosphonate),9M(Oxidation (M))	0.8274		A431_10uM_02	A431_10uM	PF131	PCBP1;C355
Q15365	PCBP1	Poly(rC)-binding protein 1	ARLSSEKGMGCS	ARLSSEKGM[147]GC[792]S	N	-	12	4	1538.4	483.445	12.224	239980	11C(PF-06672131-phosphonate),9M(Oxidation (M))	0.8296		A431_10uM_02	A431_10uM	PF131	PCBP1;C355
Q15365	PCBP1	Poly(rC)-binding protein 1	ARLSSEKGMGCS	ARLSSEKGM[147]GC[792]S	N	-	12	4	1543.09	483.445	12.097	263577	11C(PF-06672131-phosphonate),9M(Oxidation (M))	0.8303		A431_10uM_02	A431_10uM	PF131	PCBP1;C355
Q15365	PCBP1	Poly(rC)-binding protein 1	ARLSSEKGMGCS	ARLSSEKGM[147]GC[792]S	N	-	12	4	1547.4	483.445	16.317	113808	11C(PF-06672131-phosphonate),9M(Oxidation (M))	0.8123		A431_10uM_03	A431_10uM	PF131	PCBP1;C355
Q15365	PCBP1	Poly(rC)-binding protein 1	ARLSSEKGMGCS	ARLSSEKGM[147]GC[792]S	N	-	12	4	1550.91	483.445	11.969	129326	11C(PF-06672131-phosphonate),9M(Oxidation (M))	0.8124		A431_10uM_03	A431_10uM	PF131	PCBP1;C355
Q71UM5	RPS27L	40S ribosomal protein S27-like	VLCQPTGGKARL	VLC[792]QPTGGKARL	T	T	12	4	2169.58	483.731	17.407	283007	3C(PF-06672131-phosphonate)	0.8372	RPS27	A549_10uM_03	A549_10uM	PF131	RPS27L;C64
Q71UM5	RPS27L	40S ribosomal protein S27-like	VLCQPTGGKARL	VLC[792]QPTGGKARL	T	T	12	4	2166.07	483.732	17.338	261597	3C(PF-06672131-phosphonate)	0.8413	RPS27	A549_10uM_03	A549_10uM	PF131	RPS27L;C64
Q71UM5	RPS27L	40S ribosomal protein S27-like	VLCQPTGGKARL	VLC[792]QPTGGKARL	T	T	12	4	2176.33	483.731	17.458	214130	3C(PF-06672131-phosphonate)	0.8417	RPS27	A549_10uM_01	A549_10uM	PF131	RPS27L;C64
Q71UM5	RPS27L	40S ribosomal protein S27-like	VLCQPTGGKARL	VLC[792]QPTGGKARL	T	T	12	4	2171.64	483.731	17.477	207576	3C(PF-06672131-phosphonate)	0.8436	RPS27	A549_10uM_01	A549_10uM	PF131	RPS27L;C64
Q71UM5	RPS27L	40S ribosomal protein S27-like	VLCQPTGGKARL	VLC[792]QPTGGKARL	T	T	12	4	2184.54	483.981	12.494	204654	3C(PF-06672131-phosphonate)	0.8454	RPS27	A549_10uM_01	A549_10uM	PF131	RPS27L;C64
Q71UM5	RPS27L	40S ribosomal protein S27-like	VLCQPTGGKARL	VLC[792]QPTGGKARL	T	T	12	4	2172.01	483.732	17.18	77887.7	3C(PF-06672131-phosphonate)	0.8485	RPS27	A549_10uM_02	A549_10uM	PF131	RPS27L;C64
Q71UM5	RPS27L	40S ribosomal protein S27-like	VLCQPTGGKARL	VLC[792]QPTGGKARL	T	T	12	4	2190.44	483.731	15.283	39886.1	3C(PF-06672131-phosphonate)	0.8358	RPS27	A549_1uM_01	A549_1uM	PF131	RPS27L;C64
P56589	PEX3	Peroxisomal biogenesis factor 3	ACGLSPRD	AC[735]GLSPRD	Q	I	8	3	2962.26	484.181	15.955	13278.5	2C(PF-6422899-phosphonate)	0.7805		A549_10uM_03	A549_10uM	PF899	PEX3;C251
P56589	PEX3	Peroxisomal biogenesis factor 3	ACGLSPRD	AC[735]GLSPRD	Q	I	8	3	2962.69	484.181	15.37	19364.2	2C(PF-6422899-phosphonate)	0.7837		A431_1uM_02	A431_1uM	PF899	PEX3;C251
P56589	PEX3	Peroxisomal biogenesis factor 3	ACGLSPRD	AC[735]GLSPRD	Q	I	8	3	2964.06	484.18	12.637	6602.18	2C(PF-6422899-phosphonate)	0.773		A431_1uM_03	A431_1uM	PF899	PEX3;C251
P56589	PEX3	Peroxisomal biogenesis factor 3	ACGLSPRD	AC[735]GLSPRD	Q	I	8	3	2968.75	484.185	12.83	8564.07	2C(PF-6422899-phosphonate)	0.7724		A431_1uM_03	A431_1uM	PF899	PEX3;C251
P56589	PEX3	Peroxisomal biogenesis factor 3	ACGLSPRD	AC[735]GLSPRD	Q	I	8	3	2963.54	484.179	15.444	67841.6	2C(PF-6422899-phosphonate)	0.7884		A431_10uM_01	A431_10uM	PF899	PEX3;C251
P56589	PEX3	Peroxisomal biogenesis factor 3	ACGLSPRD	AC[735]GLSPRD	Q	I	8	3	2969.4	484.512	17.486	70175.5	2C(PF-6422899-phosphonate)	0.7879		A431_10uM_01	A431_10uM	PF899	PEX3;C251
P56589	PEX3	Peroxisomal biogenesis factor 3	ACGLSPRD	AC[735]GLSPRD	Q	I	8	3	2957.28	484.18	14.154	98499.9	2C(PF-6422899-phosphonate)	0.7862		A431_10uM_02	A431_10uM	PF899	PEX3;C251
P56589	PEX3	Peroxisomal biogenesis factor 3	ACGLSPRD	AC[735]GLSPRD	Q	I	8	3	2958.46	484.179	17.232	95960.4	2C(PF-6422899-phosphonate)	0.8056		A431_10uM_02	A431_10uM	PF899	PEX3;C251
P56589	PEX3	Peroxisomal biogenesis factor 3	ACGLSPRD	AC[735]GLSPRD	Q	I	8	3	2956.82	484.181	18.858	58943	2C(PF-6422899-phosphonate)	0.7703		A431_10uM_03	A431_10uM	PF899	PEX3;C251
P62979	RPS27A	Ubiquitin-40S ribosomal protein S27a	TYCFNKPEDK	TYC[792]FNKPEDK	L	-	10	4	2055.59	484.197	13.443	98243.1	3C(PF-06672131-phosphonate)	0.8051		A549_1uM_01	A549_1uM	PF131	RPS27A;C149
P62979	RPS27A	Ubiquitin-40S ribosomal protein S27a	TYCFNKPEDK	TYC[792]FNKPEDK	L	-	10	4	2043.83	484.196	12.192	778463	3C(PF-06672131-phosphonate)	0.8046		A549_10uM_01	A549_10uM	PF131	RPS27A;C149
P62979	RPS27A	Ubiquitin-40S ribosomal protein S27a	TYCFNKPEDK	TYC[792]FNKPEDK	L	-	10	4	2046.17	484.196	13.804	802162	3C(PF-06672131-phosphonate)	0.803		A549_10uM_01	A549_10uM	PF131	RPS27A;C149
P62979	RPS27A	Ubiquitin-40S ribosomal protein S27a	TYCFNKPEDK	TYC[792]FNKPEDK	L	-	10	4	2047.35	484.947	15.785	824560	3C(PF-06672131-phosphonate)	0.7995		A549_10uM_01	A549_10uM	PF131	RPS27A;C149
P62979	RPS27A	Ubiquitin-40S ribosomal protein S27a	TYCFNKPEDK	TYC[792]FNKPEDK	L	-	10	4	2070.8	484.197	12.463	801328	3C(PF-06672131-phosphonate)	0.8013		A549_10uM_01	A549_10uM	PF131	RPS27A;C149
P62979	RPS27A	Ubiquitin-40S ribosomal protein S27a	TYCFNKPEDK	TYC[792]FNKPEDK	L	-	10	4	2090.73	484.446	15.459	0	3C(PF-06672131-phosphonate)	0.8024		A549_10uM_01	A549_10uM	PF131	RPS27A;C149
P62979	RPS27A	Ubiquitin-40S ribosomal protein S27a	TYCFNKPEDK	TYC[792]FNKPEDK	L	-	10	4	2095.42	484.195	13.187	0	3C(PF-06672131-phosphonate)	0.8041		A549_10uM_01	A549_10uM	PF131	RPS27A;C149
P62979	RPS27A	Ubiquitin-40S ribosomal protein S27a	TYCFNKPEDK	TYC[792]FNKPEDK	L	-	10	4	2120.05	484.197	12.136	0	3C(PF-06672131-phosphonate)	0.8031		A549_10uM_01	A549_10uM	PF131	RPS27A;C149
P62979	RPS27A	Ubiquitin-40S ribosomal protein S27a	TYCFNKPEDK	TYC[792]FNKPEDK	L	-	10	4	2050.07	484.947	15.981	672510	3C(PF-06672131-phosphonate)	0.8103		A549_10uM_02	A549_10uM	PF131	RPS27A;C149
P62979	RPS27A	Ubiquitin-40S ribosomal protein S27a	TYCFNKPEDK	TYC[792]FNKPEDK	L	-	10	4	2067.65	484.197	14.336	648274	3C(PF-06672131-phosphonate)	0.8071		A549_10uM_02	A549_10uM	PF131	RPS27A;C149
P62979	RPS27A	Ubiquitin-40S ribosomal protein S27a	TYCFNKPEDK	TYC[792]FNKPEDK	L	-	10	4	2041.77	484.45	15.609	381007	3C(PF-06672131-phosphonate)	0.7969		A549_10uM_03	A549_10uM	PF131	RPS27A;C149
P62979	RPS27A	Ubiquitin-40S ribosomal protein S27a	TYCFNKPEDK	TYC[792]FNKPEDK	L	-	10	4	2040.72	484.197	15.279	476056	3C(PF-06672131-phosphonate)	0.8079		A431_10uM_01	A431_10uM	PF131	RPS27A;C149
P62979	RPS27A	Ubiquitin-40S ribosomal protein S27a	TYCFNKPEDK	TYC[792]FNKPEDK	L	-	10	4	2044.24	484.197	16.253	485698	3C(PF-06672131-phosphonate)	0.807		A431_10uM_01	A431_10uM	PF131	RPS27A;C149
P62979	RPS27A	Ubiquitin-40S ribosomal protein S27a	TYCFNKPEDK	TYC[792]FNKPEDK	L	-	10	4	2044.24	484.947	15.859	479669	3C(PF-06672131-phosphonate)	0.8125		A431_10uM_01	A431_10uM	PF131	RPS27A;C149
P62979	RPS27A	Ubiquitin-40S ribosomal protein S27a	TYCFNKPEDK	TYC[792]FNKPEDK	L	-	10	4	2068.86	484.195	12.33	462768	3C(PF-06672131-phosphonate)	0.8041		A431_10uM_01	A431_10uM	PF131	RPS27A;C149
P62979	RPS27A	Ubiquitin-40S ribosomal protein S27a	TYCFNKPEDK	TYC[792]FNKPEDK	L	-	10	4	2032.06	484.197	15.443	791409	3C(PF-06672131-phosphonate)	0.8081		A431_10uM_02	A431_10uM	PF131	RPS27A;C149
P62979	RPS27A	Ubiquitin-40S ribosomal protein S27a	TYCFNKPEDK	TYC[792]FNKPEDK	L	-	10	4	2034.4	484.195	13.76	848444	3C(PF-06672131-phosphonate)	0.8047		A431_10uM_02	A431_10uM	PF131	RPS27A;C149
P62979	RPS27A	Ubiquitin-40S ribosomal protein S27a	TYCFNKPEDK	TYC[792]FNKPEDK	L	-	10	4	2044.96	484.197	15.914	851739	3C(PF-06672131-phosphonate)	0.8057		A431_10uM_02	A431_10uM	PF131	RPS27A;C149
P62979	RPS27A	Ubiquitin-40S ribosomal protein S27a	TYCFNKPEDK	TYC[792]FNKPEDK	L	-	10	4	2069.58	484.196	15.87	0	3C(PF-06672131-phosphonate)	0.8048		A431_10uM_02	A431_10uM	PF131	RPS27A;C149
P62979	RPS27A	Ubiquitin-40S ribosomal protein S27a	TYCFNKPEDK	TYC[792]FNKPEDK	L	-	10	4	2073.1	484.947	15.407	0	3C(PF-06672131-phosphonate)	0.7974		A431_10uM_02	A431_10uM	PF131	RPS27A;C149
P62979	RPS27A	Ubiquitin-40S ribosomal protein S27a	TYCFNKPEDK	TYC[792]FNKPEDK	L	-	10	4	2088.35	484.444	16.004	0	3C(PF-06672131-phosphonate)	0.806		A431_10uM_02	A431_10uM	PF131	RPS27A;C149
P68104	EEF1A1	Elongation factor 1-alpha 1	DCHTAHIACKF	DC[735]HTAHIAC[160]KF	L	A	11	4	2672.34	484.435	14.394	290867	2C(PF-6422899-phosphonate),9C(Carbamidomethyl (C))	0.8519	EEF1A2	A431_10uM_02	A431_10uM	PF899	EEF1A1;C363
P68104	EEF1A1	Elongation factor 1-alpha 1	DCHTAHIACKF	DC[735]HTAHIAC[160]KF	L	A	11	4	2669.99	484.435	20.407	263201	2C(PF-6422899-phosphonate),9C(Carbamidomethyl (C))	0.8518	EEF1A2	A431_10uM_02	A431_10uM	PF899	EEF1A1;C363
P68104	EEF1A1	Elongation factor 1-alpha 1	DCHTAHIACKF	DC[735]HTAHIAC[160]KF	L	A	11	4	2690.33	484.434	16.544	217565	2C(PF-6422899-phosphonate),9C(Carbamidomethyl (C))	0.8545	EEF1A2	A431_10uM_01	A431_10uM	PF899	EEF1A1;C363
P68104	EEF1A1	Elongation factor 1-alpha 1	DCHTAHIACKF	DC[735]HTAHIAC[160]KF	L	A	11	4	2677.75	484.436	20.441	184814	2C(PF-6422899-phosphonate),9C(Carbamidomethyl (C))	0.8323	EEF1A2	A431_10uM_03	A431_10uM	PF899	EEF1A1;C363
P68104	EEF1A1	Elongation factor 1-alpha 1	DCHTAHIACKF	DC[735]HTAHIAC[160]KF	L	A	11	4	2687.99	484.435	19.499	183533	2C(PF-6422899-phosphonate),9C(Carbamidomethyl (C))	0.8576	EEF1A2	A431_10uM_01	A431_10uM	PF899	EEF1A1;C363
P68104	EEF1A1	Elongation factor 1-alpha 1	DCHTAHIACKF	DC[735]HTAHIAC[160]KF	L	A	11	4	2683.18	484.436	17.616	110598	2C(PF-6422899-phosphonate),9C(Carbamidomethyl (C))	0.8403	EEF1A2	A549_10uM_03	A549_10uM	PF899	EEF1A1;C363
P68104	EEF1A1	Elongation factor 1-alpha 1	DCHTAHIACKF	DC[735]HTAHIAC[160]KF	L	A	11	4	2680.83	484.435	21.077	101340	2C(PF-6422899-phosphonate),9C(Carbamidomethyl (C))	0.8391	EEF1A2	A549_10uM_03	A549_10uM	PF899	EEF1A1;C363
P68104	EEF1A1	Elongation factor 1-alpha 1	DCHTAHIACKF	DC[735]HTAHIAC[160]KF	L	A	11	4	2689.95	484.684	15.234	46877.7	2C(PF-6422899-phosphonate),9C(Carbamidomethyl (C))	0.8484	EEF1A2	A549_10uM_01	A549_10uM	PF899	EEF1A1;C363
P68104	EEF1A1	Elongation factor 1-alpha 1	DCHTAHIACKF	DC[735]HTAHIAC[160]KF	L	A	11	4	2674.23	484.436	12.353	43470.7	2C(PF-6422899-phosphonate),9C(Carbamidomethyl (C))	0.827	EEF1A2	A431_10uM_03	A431_10uM	PF899	EEF1A1;C363
P68104	EEF1A1	Elongation factor 1-alpha 1	DCHTAHIACKF	DC[735]HTAHIAC[160]KF	L	A	11	4	2675.41	484.436	16.079	37946	2C(PF-6422899-phosphonate),9C(Carbamidomethyl (C))	0.8289	EEF1A2	A431_10uM_03	A431_10uM	PF899	EEF1A1;C363
P23526	AHCY	Adenosylhomocysteinase	VNLGCAMGHPSF	VNLGC[792]AM[147]GHPSF	L	V	12	4	2820.43	485.192	11.426	39522.7	5C(PF-06672131-phosphonate),7M(Oxidation (M))	0.7932		A549_10uM_02	A549_10uM	PF131	AHCY;C349
P60842	EIF4A1	Eukaryotic initiation factor 4A-I	RAILPCIKGYD	RAILPC[792]IKGYD	Q	V	11	4	2855.28	485.225	10.715	102865	6C(PF-06672131-phosphonate)	0.7709	EIF4A2	A549_10uM_01	A549_10uM	PF131	EIF4A1;C66
P60842	EIF4A1	Eukaryotic initiation factor 4A-I	RAILPCIKGYD	RAILPC[792]IKGYD	Q	V	11	4	2848.52	485.227	11.069	97652.8	6C(PF-06672131-phosphonate)	0.764	EIF4A2	A549_10uM_03	A549_10uM	PF131	EIF4A1;C66
P60842	EIF4A1	Eukaryotic initiation factor 4A-I	RAILPCIKGYD	RAILPC[792]IKGYD	Q	V	11	4	2866.16	485.475	10.759	96544.1	6C(PF-06672131-phosphonate)	0.7726	EIF4A2	A549_10uM_02	A549_10uM	PF131	EIF4A1;C66
P60842	EIF4A1	Eukaryotic initiation factor 4A-I	RAILPCIKGYD	RAILPC[792]IKGYD	Q	V	11	4	2854.44	485.223	11.919	78210.2	6C(PF-06672131-phosphonate)	0.7746	EIF4A2	A549_10uM_02	A549_10uM	PF131	EIF4A1;C66
P68363	TUBA1B	Tubulin alpha-1B chain	VQRAVCM	VQRAVC[735]M[147]	K	L	7	3	2581.6	485.52	14.859	16008.6	6C(PF-6422899-phosphonate),7M(Oxidation (M))	0.7772	TUBA1A, TUBA1C, TUBA3C, TUBA3D, TUBA3E, TUBA4A, TUBA8	A431_10uM_03	A431_10uM	PF899	TUBA1B;C376
Q00765	REEP5	Receptor expression-enhancing protein 5	DRFLHEKNCM	DRFLHEKNC[735]M[147]	F	T	10	4	2399.53	486.188	12.153	20589.8	10M(Oxidation (M)),9C(PF-6422899-phosphonate)	0.8195		A431_10uM_01	A431_10uM	PF899	REEP5;C18
P13647	KRT5	Keratin, type II cytoskeletal 5	AGACGVGGYGSRSL	AGAC[792]GVGGYGSRSL	L	Y	14	4	2482.79	486.704	19.128	46838.9	4C(PF-06672131-phosphonate)	0.8322		A431_10uM_01	A431_10uM	PF131	KRT5;C55
P13647	KRT5	Keratin, type II cytoskeletal 5	AGACGVGGYGSRSL	AGAC[792]GVGGYGSRSL	L	Y	14	4	2470.65	486.703	17.29	92976.5	4C(PF-06672131-phosphonate)	0.8323		A431_10uM_02	A431_10uM	PF131	KRT5;C55
P13647	KRT5	Keratin, type II cytoskeletal 5	AGACGVGGYGSRSL	AGAC[792]GVGGYGSRSL	L	Y	14	4	2476.07	486.705	14.161	40063.4	4C(PF-06672131-phosphonate)	0.8105		A431_10uM_03	A431_10uM	PF131	KRT5;C55
P13647	KRT5	Keratin, type II cytoskeletal 5	AGACGVGGYGSRSL	AGAC[792]GVGGYGSRSL	L	Y	14	4	2477.24	486.701	16.374	41045	4C(PF-06672131-phosphonate)	0.8117		A431_10uM_03	A431_10uM	PF131	KRT5;C55
P13647	KRT5	Keratin, type II cytoskeletal 5	AGACGVGGYGSRSL	AGAC[792]GVGGYGSRSL	L	Y	14	4	2490.14	486.953	14.242	28453.7	4C(PF-06672131-phosphonate)	0.8173		A431_10uM_03	A431_10uM	PF131	KRT5;C55
Q9BQG0	MYBBP1A	Myb-binding protein 1A	DVIRHYGEHVCTAKL	DVIRHYGEHVC[792]TAKL	G	P	15	5	2385.42	486.826	16.57	20888	11C(PF-06672131-phosphonate)	0.7968		A549_10uM_02	A549_10uM	PF131	MYBBP1A;C338
Q9BQG0	MYBBP1A	Myb-binding protein 1A	DVIRHYGEHVCTAKL	DVIRHYGEHVC[792]TAKL	G	P	15	5	2390.15	486.824	18.024	194120	11C(PF-06672131-phosphonate)	0.7792		A431_10uM_01	A431_10uM	PF131	MYBBP1A;C338
Q9BQG0	MYBBP1A	Myb-binding protein 1A	DVIRHYGEHVCTAKL	DVIRHYGEHVC[792]TAKL	G	P	15	5	2358.06	486.822	18.575	373754	11C(PF-06672131-phosphonate)	0.7785		A431_10uM_02	A431_10uM	PF131	MYBBP1A;C338
Q9Y6K5	OAS3	2'-5'-oligoadenylate synthase 3	LGMQACF	LGMQAC[792]F	A	L	7	3	3374.73	486.853	15.071	120756	6C(PF-06672131-phosphonate)	0.8008		A431_10uM_02	A431_10uM	PF131	OAS3;C728
O95602	POLR1A	DNA-directed RNA polymerase I subunit RPA1	ESTHCGPQAVRA	ESTHC[792]GPQAVRA	E	A	12	4	1874.99	486.951	15.447	138388	5C(PF-06672131-phosphonate)	0.803		A549_10uM_01	A549_10uM	PF131	POLR1A;C822
O95602	POLR1A	DNA-directed RNA polymerase I subunit RPA1	ESTHCGPQAVRA	ESTHC[792]GPQAVRA	E	A	12	4	1870.59	486.953	14.002	99867.1	5C(PF-06672131-phosphonate)	0.7971		A549_10uM_03	A549_10uM	PF131	POLR1A;C822
O95602	POLR1A	DNA-directed RNA polymerase I subunit RPA1	ESTHCGPQAVRA	ESTHC[792]GPQAVRA	E	A	12	4	1875.27	486.952	15.864	103162	5C(PF-06672131-phosphonate)	0.7963		A549_10uM_03	A549_10uM	PF131	POLR1A;C822
P07437	TUBB	Tubulin beta chain	VKTAVCDIPPRG	VKTAVC[792]DIPPRG	N	L	12	4	2224.41	486.976	18.33	85838.5	6C(PF-06672131-phosphonate)	0.7767	TUBB2A, TUBB2B, TUBB4A, TUBB4B, TUBB8, TUBB8B	A549_10uM_01	A549_10uM	PF131	TUBB;C354
P07437	TUBB	Tubulin beta chain	VKTAVCDIPPRG	VKTAVC[792]DIPPRG	N	L	12	4	2199.78	486.976	13.476	48314.3	6C(PF-06672131-phosphonate)	0.7781	TUBB2A, TUBB2B, TUBB4A, TUBB4B, TUBB8, TUBB8B	A549_10uM_01	A549_10uM	PF131	TUBB;C354
P07437	TUBB	Tubulin beta chain	VKTAVCDIPPRG	VKTAVC[792]DIPPRG	N	L	12	4	2245.49	487.225	14.579	43970.1	6C(PF-06672131-phosphonate)	0.7769	TUBB2A, TUBB2B, TUBB4A, TUBB4B, TUBB8, TUBB8B	A431_10uM_02	A431_10uM	PF131	TUBB;C354
P07437	TUBB	Tubulin beta chain	VKTAVCDIPPRG	VKTAVC[792]DIPPRG	N	L	12	4	2175.13	486.976	14.559	25025.3	6C(PF-06672131-phosphonate)	0.7793	TUBB2A, TUBB2B, TUBB4A, TUBB4B, TUBB8, TUBB8B	A431_10uM_02	A431_10uM	PF131	TUBB;C354
P07437	TUBB	Tubulin beta chain	VKTAVCDIPPRG	VKTAVC[792]DIPPRG	N	L	12	4	2277.59	486.976	13.532	15349.4	6C(PF-06672131-phosphonate)	0.7793	TUBB2A, TUBB2B, TUBB4A, TUBB4B, TUBB8, TUBB8B	A431_10uM_01	A431_10uM	PF131	TUBB;C354
P68431	H3C1	Histone H3.1	CAIHAKRVTIM	C[792]AIHAKRVTIM[147]	L	P	11	4	2013.34	487.725	12.083	162580	11M(Oxidation (M)),1C(PF-06672131-phosphonate)	0.8667	H3-3A, H3-5, H3C15	A549_10uM_01	A549_10uM	PF131	H3C1;C111
P05023	ATP1A1	Sodium/potassium-transporting ATPase subunit alpha-1	CVVHGSDL	C[735]VVHGSDL	A	K	8	3	3097.22	487.849	16.708	30025.8	1C(PF-6422899-phosphonate)	0.7977	ATP1A2	A431_10uM_01	A431_10uM	PF899	ATP1A1;C663
P26447	S100A4	Protein S100-A4	ACPLEKA	n[43]AC[792]PLEKA	M	L	7	3	2745.06	488.2	10.53	1.70121e+06	2C(PF-06672131-phosphonate),N-term(Acetyl (Protein N-term))	0.7497		A549_10uM_01	A549_10uM	PF131	S100A4;C3
P26447	S100A4	Protein S100-A4	ACPLEKA	n[43]AC[792]PLEKA	M	L	7	3	2748.58	488.2	11.773	1.72341e+06	2C(PF-06672131-phosphonate),N-term(Acetyl (Protein N-term))	0.7519		A549_10uM_01	A549_10uM	PF131	S100A4;C3
P26447	S100A4	Protein S100-A4	ACPLEKA	n[43]AC[792]PLEKA	M	L	7	3	2741.87	488.201	9.978	1656920	2C(PF-06672131-phosphonate),N-term(Acetyl (Protein N-term))	0.7532		A549_10uM_02	A549_10uM	PF131	S100A4;C3
P26447	S100A4	Protein S100-A4	ACPLEKA	n[43]AC[792]PLEKA	M	L	7	3	2745.39	488.201	11.707	1673386	2C(PF-06672131-phosphonate),N-term(Acetyl (Protein N-term))	0.7559		A549_10uM_02	A549_10uM	PF131	S100A4;C3
P26447	S100A4	Protein S100-A4	ACPLEKA	n[43]AC[792]PLEKA	M	L	7	3	2745.39	488.201	10.814	1.53914e+06	2C(PF-06672131-phosphonate),N-term(Acetyl (Protein N-term))	0.7361		A549_10uM_02	A549_10uM	PF131	S100A4;C3
P26447	S100A4	Protein S100-A4	ACPLEKA	n[43]AC[792]PLEKA	M	L	7	3	2745.32	488.202	11.448	1.31103e+06	2C(PF-06672131-phosphonate),N-term(Acetyl (Protein N-term))	0.7453		A549_10uM_03	A549_10uM	PF131	S100A4;C3
P26447	S100A4	Protein S100-A4	ACPLEKA	n[43]AC[792]PLEKA	M	L	7	3	2747.67	488.201	10.582	1.20843e+06	2C(PF-06672131-phosphonate),N-term(Acetyl (Protein N-term))	0.7254		A549_10uM_03	A549_10uM	PF131	S100A4;C3
Q00839	HNRNPU	Heterogeneous nuclear ribonucleoprotein U	LQRAPQCLGKF	LQRAPQC[792]LGKF	L	I	11	4	2374.79	488.229	12.306	270554	7C(PF-06672131-phosphonate)	0.7753		A549_10uM_03	A549_10uM	PF131	HNRNPU;C562
P11413	G6PD	Glucose-6-phosphate 1-dehydrogenase	SRTQVCGILRE	SRTQVC[792]GILRE	L	E	11	4	2343.2	488.723	12.272	69625.2	6C(PF-06672131-phosphonate)	0.7393		A549_10uM_02	A549_10uM	PF131	G6PD;C13
P05556	ITGB1	Integrin beta-1	QVAVCGSL	QVAVC[792]GSL	M	I	8	3	2961.99	489.205	12.081	141788	5C(PF-06672131-phosphonate)	0.8137		A549_10uM_01	A549_10uM	PF131	ITGB1;C261
P05556	ITGB1	Integrin beta-1	QVAVCGSL	QVAVC[792]GSL	M	I	8	3	2957.62	489.204	14.038	60535.9	5C(PF-06672131-phosphonate)	0.8165		A549_10uM_02	A549_10uM	PF131	ITGB1;C261
P51148	RAB5C	Ras-related protein Rab-5C	LTQTVCL	LTQTVC[792]L	F	D	7	3	3201.18	489.545	18.317	608267	6C(PF-06672131-phosphonate)	0.8011	RAB5A	A431_10uM_02	A431_10uM	PF131	RAB5C;C64
P51148	RAB5C	Ras-related protein Rab-5C	LTQTVCL	LTQTVC[792]L	F	D	7	3	3197.67	489.545	15.13	593968	6C(PF-06672131-phosphonate)	0.8	RAB5A	A431_10uM_02	A431_10uM	PF131	RAB5C;C64
P51148	RAB5C	Ras-related protein Rab-5C	LTQTVCL	LTQTVC[792]L	F	D	7	3	3213.31	489.545	18.313	345895	6C(PF-06672131-phosphonate)	0.8064	RAB5A	A431_10uM_01	A431_10uM	PF131	RAB5C;C64
P51148	RAB5C	Ras-related protein Rab-5C	LTQTVCL	LTQTVC[792]L	F	D	7	3	3207.38	489.545	11.854	200081	6C(PF-06672131-phosphonate)	0.8031	RAB5A	A549_10uM_02	A549_10uM	PF131	RAB5C;C64
P51148	RAB5C	Ras-related protein Rab-5C	LTQTVCL	LTQTVC[792]L	F	D	7	3	3210.58	489.545	13.55	193526	6C(PF-06672131-phosphonate)	0.8057	RAB5A	A549_10uM_01	A549_10uM	PF131	RAB5C;C64
P40939	HADHA	Trifunctional enzyme subunit alpha, mitochondrial	ISSKPGCF	ISSKPGC[735]F	L	I	8	3	3138.15	490.86	18.061	58615.9	7C(PF-6422899-phosphonate)	0.7951		A549_10uM_03	A549_10uM	PF899	HADHA;C97
P40939	HADHA	Trifunctional enzyme subunit alpha, mitochondrial	ISSKPGCF	ISSKPGC[735]F	L	I	8	3	3137.39	490.859	10.632	43069.8	7C(PF-6422899-phosphonate)	0.7901		A431_10uM_03	A431_10uM	PF899	HADHA;C97
Q8NC51	SERBP1	Plasminogen activator inhibitor 1 RNA-binding protein	CVVTNRF	C[735]VVTNRF	G	D	7	3	3244.86	490.863	12.039	43543.1	1C(PF-6422899-phosphonate)	0.7799		A549_10uM_03	A549_10uM	PF899	SERBP1;C11
Q8NC51	SERBP1	Plasminogen activator inhibitor 1 RNA-binding protein	CVVTNRF	C[735]VVTNRF	G	D	7	3	3238.71	490.862	13.352	77201	1C(PF-6422899-phosphonate)	0.7859		A431_10uM_02	A431_10uM	PF899	SERBP1;C11
Q8NC51	SERBP1	Plasminogen activator inhibitor 1 RNA-binding protein	CVVTNRF	C[735]VVTNRF	G	D	7	3	3263.34	490.859	14.394	14265.6	1C(PF-6422899-phosphonate)	0.7891		A431_10uM_02	A431_10uM	PF899	SERBP1;C11
P62195	PSMC5	26S proteasome regulatory subunit 8	ARAVAHHTDCTF	ARAVAHHTDC[735]TF	L	I	12	4	2340.91	490.945	15.448	29191.8	10C(PF-6422899-phosphonate)	0.8341		A431_10uM_01	A431_10uM	PF899	PSMC5;C209
P62195	PSMC5	26S proteasome regulatory subunit 8	ARAVAHHTDCTF	ARAVAHHTDC[735]TF	L	I	12	4	2326.4	490.945	17.384	49521.9	10C(PF-6422899-phosphonate)	0.832		A431_10uM_02	A431_10uM	PF899	PSMC5;C209
P62195	PSMC5	26S proteasome regulatory subunit 8	ARAVAHHTDCTF	ARAVAHHTDC[735]TF	L	I	12	4	2331.84	490.947	12.143	27417.5	10C(PF-6422899-phosphonate)	0.8129		A431_10uM_03	A431_10uM	PF899	PSMC5;C209
P09382	LGALS1	Galectin-1	GKDSNNLCLHFNPRF	GKDSNNLC[792]LHFNPRF	L	N	15	5	2949.07	491.017	12.609	32417	8C(PF-06672131-phosphonate)	0.7892		A431_10uM_02	A431_10uM	PF131	LGALS1;C43
P09382	LGALS1	Galectin-1	GKDSNNLCLHFNPRF	GKDSNNLC[792]LHFNPRF	L	N	15	5	2952.59	491.015	11.916	31463.3	8C(PF-06672131-phosphonate)	0.7924		A431_10uM_02	A431_10uM	PF131	LGALS1;C43
Q4ZIN3	TMEM259	Membralin	LQFCDSGGRGSF	LQFC[792]DSGGRGSF	F	P	12	4	2829.47	491.695	14.897	18663.9	4C(PF-06672131-phosphonate)	0.7596		A431_10uM_02	A431_10uM	PF131	TMEM259;C129
Q9Y6K5	OAS3	2'-5'-oligoadenylate synthase 3	LGMQACF	LGM[147]QAC[792]F	A	L	7	3	2912.74	492.184	12.445	54668.2	3M(Oxidation (M)),6C(PF-06672131-phosphonate)	0.8109		A549_10uM_01	A549_10uM	PF131	OAS3;C728
P31943	HNRNPH1	Heterogeneous nuclear ribonucleoprotein H	GRDLNYCFSGM	GRDLNYC[792]FSGM[147]	F	S	11	4	2742.71	492.686	14.107	49075.6	11M(Oxidation (M)),7C(PF-06672131-phosphonate)	0.7664	HNRNPH2	A549_10uM_01	A549_10uM	PF131	HNRNPH1;C267
P31943	HNRNPH1	Heterogeneous nuclear ribonucleoprotein H	GRDLNYCFSGM	GRDLNYC[792]FSGM[147]	F	S	11	4	2740.7	492.685	11.58	32164.3	11M(Oxidation (M)),7C(PF-06672131-phosphonate)	0.7709	HNRNPH2	A549_10uM_02	A549_10uM	PF131	HNRNPH1;C267
P31943	HNRNPH1	Heterogeneous nuclear ribonucleoprotein H	GRDLNYCFSGM	GRDLNYC[792]FSGM[147]	F	S	11	4	2728.91	492.687	10.789	21491.2	11M(Oxidation (M)),7C(PF-06672131-phosphonate)	0.7565	HNRNPH2	A549_10uM_03	A549_10uM	PF131	HNRNPH1;C267
P31943	HNRNPH1	Heterogeneous nuclear ribonucleoprotein H	FGRDLNYCFSG	FGRDLNYC[792]FSG	R	M	11	4	3068.68	492.695	12.145	20496.5	8C(PF-06672131-phosphonate)	0.7732	HNRNPH2	A431_10uM_02	A431_10uM	PF131	HNRNPH1;C267
P49327	FASN	Fatty acid synthase	RHAQPTCPGAQL	RHAQPTC[792]PGAQL	L	C	12	4	2138.37	492.716	14.221	220958	7C(PF-06672131-phosphonate)	0.7877		A431_10uM_03	A431_10uM	PF131	FASN;C1558
Q9Y256	RCE1	CAAX prenyl protease 2	PAVCAALEHPQRRPLL	PAVC[792]AALEHPQRRPLL	F	A	16	5	2556.25	492.841	13.959	93637.3	4C(PF-06672131-phosphonate)	0.822		A431_10uM_02	A431_10uM	PF131	RCE1;C273
P23526	AHCY	Adenosylhomocysteinase	GMSCDGPFKPDHYRY	GMSC[792]DGPFKPDHYRY	L	-	15	5	2528.52	493.197	14.111	30090.4	4C(PF-06672131-phosphonate)	0.8057		A431_10uM_01	A431_10uM	PF131	AHCY;C421
P23526	AHCY	Adenosylhomocysteinase	GMSCDGPFKPDHYRY	GMSC[792]DGPFKPDHYRY	L	-	15	5	2529.69	493.196	21.302	30165.4	4C(PF-06672131-phosphonate)	0.8065		A431_10uM_01	A431_10uM	PF131	AHCY;C421
P23526	AHCY	Adenosylhomocysteinase	GMSCDGPFKPDHYRY	GMSC[792]DGPFKPDHYRY	L	-	15	5	2533.21	493.396	18.674	30730.4	4C(PF-06672131-phosphonate)	0.8067		A431_10uM_01	A431_10uM	PF131	AHCY;C421
P23526	AHCY	Adenosylhomocysteinase	GMSCDGPFKPDHYRY	GMSC[792]DGPFKPDHYRY	L	-	15	5	2507	493.197	14.476	68433.4	4C(PF-06672131-phosphonate)	0.8045		A431_10uM_02	A431_10uM	PF131	AHCY;C421
P23526	AHCY	Adenosylhomocysteinase	GMSCDGPFKPDHYRY	GMSC[792]DGPFKPDHYRY	L	-	15	5	2508.17	493.396	12.276	77798.3	4C(PF-06672131-phosphonate)	0.8059		A431_10uM_02	A431_10uM	PF131	AHCY;C421
P23526	AHCY	Adenosylhomocysteinase	GMSCDGPFKPDHYRY	GMSC[792]DGPFKPDHYRY	L	-	15	5	2522.97	493.198	12.336	21407.6	4C(PF-06672131-phosphonate)	0.7875		A431_10uM_03	A431_10uM	PF131	AHCY;C421
P04150	NR3C1	Glucocorticoid receptor	CTPGVIKQ	C[735]TPGVIKQ	L	E	8	3	2865.04	493.204	15.251	16214.5	1C(PF-6422899-phosphonate)	0.7902		A431_10uM_01	A431_10uM	PF899	NR3C1;C287
P15924	DSP	Desmoplakin	SCNGGSHPRINT	n[43]SC[792]NGGSHPRINT	M	L	12	4	2035.58	494.447	12.063	8428.54	2C(PF-06672131-phosphonate),N-term(Acetyl (Protein N-term))	0.8314		A431_10uM_02	A431_10uM	PF131	DSP;C3
P23526	AHCY	Adenosylhomocysteinase	CAMGHPSF	C[735]AMGHPSF	G	V	8	3	3309.07	494.499	16.908	19717.9	1C(PF-6422899-phosphonate)	0.7654		A431_10uM_02	A431_10uM	PF899	AHCY;C349
P38571	LIPA	Lysosomal acid lipase/cholesteryl ester hydrolase	CTSPMAKL	C[735]TSPMAKL	F	G	8	3	3312.59	494.859	14.799	51407.6	1C(PF-6422899-phosphonate)	0.7997		A431_10uM_02	A431_10uM	PF899	LIPA;C209
P38571	LIPA	Lysosomal acid lipase/cholesteryl ester hydrolase	CTSPMAKL	C[735]TSPMAKL	F	G	8	3	3313.76	494.858	15.358	57144.4	1C(PF-6422899-phosphonate)	0.7994		A431_10uM_02	A431_10uM	PF899	LIPA;C209
P38571	LIPA	Lysosomal acid lipase/cholesteryl ester hydrolase	CTSPMAKL	C[735]TSPMAKL	F	G	8	3	3319.14	494.859	13.432	11044.1	1C(PF-6422899-phosphonate)	0.783		A431_10uM_03	A431_10uM	PF899	LIPA;C209
P38571	LIPA	Lysosomal acid lipase/cholesteryl ester hydrolase	CTSPMAKL	C[735]TSPMAKL	F	G	8	3	3326.18	495.194	14.537	11751.5	1C(PF-6422899-phosphonate)	0.7808		A431_10uM_03	A431_10uM	PF899	LIPA;C209
Q15149	PLEC	Plectin	AAVPSVCF	AAVPSVC[792]F	E	L	8	3	3589.34	494.87	14.581	1.20201e+06	7C(PF-06672131-phosphonate)	0.8217		A549_10uM_01	A549_10uM	PF131	PLEC;C992
Q00839	HNRNPU	Heterogeneous nuclear ribonucleoprotein U	PEVAECF	PEVAEC[792]F	L	D	7	3	3077.23	495.187	11.409	59238.5	6C(PF-06672131-phosphonate)	0.8323		A549_10uM_02	A549_10uM	PF131	HNRNPU;C648
P16152	CBR1	Carbonyl reductase [NADPH] 1	SVRALKSCSPEL	SVRALKSC[792]SPEL	M	Q	12	4	2394.8	495.478	13.325	19917	8C(PF-06672131-phosphonate)	0.8054		A549_10uM_02	A549_10uM	PF131	CBR1;C150
Q06830	PRDX1	Peroxiredoxin-1	TFVCPTE	TFVC[792]PTE	F	I	7	3	2864.94	495.858	13.303	31893.7	4C(PF-06672131-phosphonate)	0.7697	PRDX2, PRDX3, PRDX4	A549_10uM_03	A549_10uM	PF131	PRDX1;C52
P07437	TUBB	Tubulin beta chain	MAACDPRHGRY	M[147]AAC[792]DPRHGRY	M	L	11	4	1602.96	496.446	11.228	53406.9	1M(Oxidation (M)),4C(PF-06672131-phosphonate)	0.7716	TUBB2A, TUBB2B, TUBB3, TUBB4A, TUBB4B, TUBB6, TUBB8	A549_10uM_01	A549_10uM	PF131	TUBB;C303
Q9Y679	AUP1	Ancient ubiquitous protein 1	FDSHRLPGDCF	FDSHRLPGDC[792]F	L	L	11	4	2836.05	496.45	11.915	12503.4	10C(PF-06672131-phosphonate)	0.7935		A431_10uM_03	A431_10uM	PF131	AUP1;C22
P17844	DDX5	Probable ATP-dependent RNA helicase DDX5	KSTCIYGGAPKGPQIRD	KSTC[792]IYGGAPKGPQIRD	L	L	17	5	2118.87	497.031	19.871	42026.9	4C(PF-06672131-phosphonate)	0.8353	DDX17	A549_10uM_01	A549_10uM	PF131	DDX5;C200
P17844	DDX5	Probable ATP-dependent RNA helicase DDX5	KSTCIYGGAPKGPQIRD	KSTC[792]IYGGAPKGPQIRD	L	L	17	5	2116.53	496.831	23.844	39343.1	4C(PF-06672131-phosphonate)	0.8347	DDX17	A549_10uM_01	A549_10uM	PF131	DDX5;C200
P17844	DDX5	Probable ATP-dependent RNA helicase DDX5	KSTCIYGGAPKGPQIRD	KSTC[792]IYGGAPKGPQIRD	L	L	17	5	2115.64	497.031	20.02	29445	4C(PF-06672131-phosphonate)	0.8287	DDX17	A549_10uM_03	A549_10uM	PF131	DDX5;C200
P17844	DDX5	Probable ATP-dependent RNA helicase DDX5	KSTCIYGGAPKGPQIRD	KSTC[792]IYGGAPKGPQIRD	L	L	17	5	2114.47	496.831	14.694	28965.4	4C(PF-06672131-phosphonate)	0.8288	DDX17	A549_10uM_03	A549_10uM	PF131	DDX5;C200
P17844	DDX5	Probable ATP-dependent RNA helicase DDX5	KSTCIYGGAPKGPQIRD	KSTC[792]IYGGAPKGPQIRD	L	L	17	5	2112.13	497.031	14.694	26952.1	4C(PF-06672131-phosphonate)	0.8275	DDX17	A549_10uM_03	A549_10uM	PF131	DDX5;C200
P17844	DDX5	Probable ATP-dependent RNA helicase DDX5	KSTCIYGGAPKGPQIRD	KSTC[792]IYGGAPKGPQIRD	L	L	17	5	2120.33	496.832	14.058	26741.6	4C(PF-06672131-phosphonate)	0.831	DDX17	A549_10uM_03	A549_10uM	PF131	DDX5;C200
Q96GQ7	DDX27	Probable ATP-dependent RNA helicase DDX27	ICACAATGTGKTAA	IC[160]AC[792]AATGTGKTAA	D	F	14	4	2037.08	496.96	14.043	20037.3	2C(Carbamidomethyl (C)),4C(PF-06672131-phosphonate)	0.8342		A549_10uM_03	A549_10uM	PF131	DDX27;C261
Q96GQ7	DDX27	Probable ATP-dependent RNA helicase DDX27	ICACAATGTGKTAA	IC[160]AC[792]AATGTGKTAA	D	F	14	4	2038.26	496.96	16.368	20399.7	2C(Carbamidomethyl (C)),4C(PF-06672131-phosphonate)	0.8325		A549_10uM_03	A549_10uM	PF131	DDX27;C261
Q96GQ7	DDX27	Probable ATP-dependent RNA helicase DDX27	ICACAATGTGKTAA	IC[160]AC[792]AATGTGKTAA	D	F	14	4	2039.43	497.21	13.566	20284.8	2C(Carbamidomethyl (C)),4C(PF-06672131-phosphonate)	0.8313		A549_10uM_03	A549_10uM	PF131	DDX27;C261
P22695	UQCRC2	Cytochrome b-c1 complex subunit 2, mitochondrial	VESSECF	VESSEC[792]F	S	L	7	3	2739.2	497.178	16.149	140883	6C(PF-06672131-phosphonate)	0.8157		A549_10uM_01	A549_10uM	PF131	UQCRC2;C391
P22695	UQCRC2	Cytochrome b-c1 complex subunit 2, mitochondrial	VESSECF	VESSEC[792]F	S	L	7	3	2741.54	497.177	13.194	141230	6C(PF-06672131-phosphonate)	0.8163		A549_10uM_01	A549_10uM	PF131	UQCRC2;C391
P22695	UQCRC2	Cytochrome b-c1 complex subunit 2, mitochondrial	VESSECF	VESSEC[792]F	S	L	7	3	2736.01	497.178	13.098	94636.5	6C(PF-06672131-phosphonate)	0.8191		A549_10uM_02	A549_10uM	PF131	UQCRC2;C391
P22695	UQCRC2	Cytochrome b-c1 complex subunit 2, mitochondrial	VESSECF	VESSEC[792]F	S	L	7	3	2730.97	497.176	12.906	110318	6C(PF-06672131-phosphonate)	0.8115		A431_10uM_02	A431_10uM	PF131	UQCRC2;C391
P49327	FASN	Fatty acid synthase	LACPTPKE	LAC[735]PTPKE	E	D	8	3	2987.77	497.534	16.63	41966	3C(PF-6422899-phosphonate)	0.8031		A431_10uM_02	A431_10uM	PF899	FASN;C2202
P13489	RNH1	Ribonuclease inhibitor	SVRQPGCL	SVRQPGC[735]L	E	L	8	3	3051.38	497.87	15.137	20360.6	7C(PF-6422899-phosphonate)	0.81		A549_10uM_03	A549_10uM	PF899	RNH1;C427
P45880	VDAC2	Voltage-dependent anion-selective channel protein 2	ATHGQTCARPMCIPPSY	n[43]ATHGQTC[160]ARPMC[792]IPPSY	M	A	17	4	2921.33	656.272	16.587	0	12C(PF-06672131-phosphonate),7C(Carbamidomethyl (C)),N-term(Acetyl (Protein N-term))	0.926		A431_10uM_01	A431_10uM	PF131	VDAC2;C13
P45880	VDAC2	Voltage-dependent anion-selective channel protein 2	ATHGQTCARPMCIPPSY	n[43]ATHGQTC[160]ARPMC[792]IPPSY	M	A	17	4	2928.36	656.02	13.613	0	12C(PF-06672131-phosphonate),7C(Carbamidomethyl (C)),N-term(Acetyl (Protein N-term))	0.9252		A431_10uM_01	A431_10uM	PF131	VDAC2;C13
P07437	TUBB	Tubulin beta chain	AVCDIPPRGLKM	AVC[792]DIPPRGLKM	T	A	12	4	2818.14	497.981	10.267	28462.5	3C(PF-06672131-phosphonate)	0.859	TUBB2A, TUBB2B, TUBB3, TUBB4A, TUBB4B, TUBB6, TUBB8, TUBB8B	A431_10uM_01	A431_10uM	PF131	TUBB;C354
P31943	HNRNPH1	Heterogeneous nuclear ribonucleoprotein H	LNYCFSG	LNYC[792]FSG	D	M	7	3	3063.99	498.185	12.8	3.10886e+06	4C(PF-06672131-phosphonate)	0.8045	HNRNPH2	A431_10uM_02	A431_10uM	PF131	HNRNPH1;C267
P31943	HNRNPH1	Heterogeneous nuclear ribonucleoprotein H	LNYCFSG	LNYC[792]FSG	D	M	7	3	3075.73	498.186	12.635	1.90385e+06	4C(PF-06672131-phosphonate)	0.7835	HNRNPH2	A549_10uM_01	A549_10uM	PF131	HNRNPH1;C267
P31943	HNRNPH1	Heterogeneous nuclear ribonucleoprotein H	LNYCFSG	LNYC[792]FSG	D	M	7	3	3067.91	498.186	12.571	1.87793e+06	4C(PF-06672131-phosphonate)	0.7923	HNRNPH2	A431_10uM_01	A431_10uM	PF131	HNRNPH1;C267
P31943	HNRNPH1	Heterogeneous nuclear ribonucleoprotein H	LNYCFSG	LNYC[792]FSG	D	M	7	3	3070.14	498.187	12.611	1.45535e+06	4C(PF-06672131-phosphonate)	0.7735	HNRNPH2	A549_10uM_03	A549_10uM	PF131	HNRNPH1;C267
P31943	HNRNPH1	Heterogeneous nuclear ribonucleoprotein H	LNYCFSG	LNYC[792]FSG	D	M	7	3	3066.63	498.187	12.91	1.43023e+06	4C(PF-06672131-phosphonate)	0.7993	HNRNPH2	A549_10uM_03	A549_10uM	PF131	HNRNPH1;C267
Q13428	TCOF1	Treacle protein	CLTPGIRT	C[735]LTPGIRT	Q	N	8	3	3270.37	498.208	15.036	245112	1C(PF-6422899-phosphonate)	0.8068		A431_10uM_02	A431_10uM	PF899	TCOF1;C1012
P08047	SP1	Transcription factor Sp1	MEAICPEGIARL	MEAIC[792]PEGIARL	A	A	12	4	3473.23	498.719	10.795	31265.2	5C(PF-06672131-phosphonate)	0.8422		A431_10uM_02	A431_10uM	PF131	SP1;C755
P35270	SPR	Sepiapterin reductase	CALQPFKG	C[735]ALQPFKG	L	W	8	3	3464.17	499.201	17.265	17021	1C(PF-6422899-phosphonate)	0.7953		A549_10uM_02	A549_10uM	PF899	SPR;C159
P35270	SPR	Sepiapterin reductase	CALQPFKG	C[735]ALQPFKG	L	W	8	3	3460.61	499.201	14.112	36791.9	1C(PF-6422899-phosphonate)	0.7868		A549_10uM_03	A549_10uM	PF899	SPR;C159
P35270	SPR	Sepiapterin reductase	CALQPFKG	C[735]ALQPFKG	L	W	8	3	3454.47	499.201	15.932	36041.6	1C(PF-6422899-phosphonate)	0.7951		A431_10uM_02	A431_10uM	PF899	SPR;C159
P35270	SPR	Sepiapterin reductase	CALQPFKG	C[735]ALQPFKG	L	W	8	3	3458.68	499.203	16.963	10503.6	1C(PF-6422899-phosphonate)	0.7779		A431_10uM_03	A431_10uM	PF899	SPR;C159
O43765	SGTA	Small glutamine-rich tetratricopeptide repeat-containing protein alpha	RAICIDPAYSKA	RAIC[792]IDPAYSKA	E	Y	12	4	2516.79	499.975	11.686	45361.2	4C(PF-06672131-phosphonate)	0.8289		A431_10uM_01	A431_10uM	PF131	SGTA;C153
O43765	SGTA	Small glutamine-rich tetratricopeptide repeat-containing protein alpha	RAICIDPAYSKA	RAIC[792]IDPAYSKA	E	Y	12	4	2541.42	499.976	14.284	64422.7	4C(PF-06672131-phosphonate)	0.8341		A431_10uM_01	A431_10uM	PF131	SGTA;C153
O43765	SGTA	Small glutamine-rich tetratricopeptide repeat-containing protein alpha	RAICIDPAYSKA	RAIC[792]IDPAYSKA	E	Y	12	4	2495.27	499.974	16.447	97167	4C(PF-06672131-phosphonate)	0.8326		A431_10uM_02	A431_10uM	PF131	SGTA;C153
Q9BXW9	FANCD2	Fanconi anemia group D2 protein	REKLDLQHCVLPSRL	REKLDLQHC[792]VLPSRL	L	Q	15	5	2716.9	500.045	15.387	18707.6	9C(PF-06672131-phosphonate)	0.8422		A431_10uM_02	A431_10uM	PF131	FANCD2;C310
Q96CS3	FAF2	FAS-associated factor 2	FCRNTLCAPEV	FC[160]RNTLC[792]APEV	E	I	11	4	2922.09	500.458	12.16	13028.3	2C(Carbamidomethyl (C)),7C(PF-06672131-phosphonate)	0.7945		A549_1uM_01	A549_1uM	PF131	FAF2;C194
Q96CS3	FAF2	FAS-associated factor 2	FCRNTLCAPEV	FC[160]RNTLC[792]APEV	E	I	11	4	2936.19	500.457	13.446	77421.6	2C(Carbamidomethyl (C)),7C(PF-06672131-phosphonate)	0.7924		A549_10uM_01	A549_10uM	PF131	FAF2;C194
Q96CS3	FAF2	FAS-associated factor 2	FCRNTLCAPEV	FC[160]RNTLC[792]APEV	E	I	11	4	2938.54	500.455	12.392	106413	2C(Carbamidomethyl (C)),7C(PF-06672131-phosphonate)	0.7918		A549_10uM_01	A549_10uM	PF131	FAF2;C194
Q96CS3	FAF2	FAS-associated factor 2	FCRNTLCAPEV	FC[160]RNTLC[792]APEV	E	I	11	4	2906.03	500.706	10.927	44849.7	2C(Carbamidomethyl (C)),7C(PF-06672131-phosphonate)	0.8065		A549_10uM_02	A549_10uM	PF131	FAF2;C194
Q96CS3	FAF2	FAS-associated factor 2	FCRNTLCAPEV	FC[160]RNTLC[792]APEV	E	I	11	4	2896.6	500.457	16.601	140611	2C(Carbamidomethyl (C)),7C(PF-06672131-phosphonate)	0.7909		A549_10uM_03	A549_10uM	PF131	FAF2;C194
Q96CS3	FAF2	FAS-associated factor 2	FCRNTLCAPEV	FC[160]RNTLC[792]APEV	E	I	11	4	2935.29	500.707	13.206	147361	2C(Carbamidomethyl (C)),7C(PF-06672131-phosphonate)	0.7919		A549_10uM_03	A549_10uM	PF131	FAF2;C194
Q9Y570	PPME1	Protein phosphatase methylesterase 1	QCVFPGC	QC[160]VFPGC[792]	F	-	7	3	3183.59	500.515	12.549	34391.1	2C(Carbamidomethyl (C)),7C(PF-06672131-phosphonate)	0.8731		A431_10uM_02	A431_10uM	PF131	PPME1;C386
O00264	PGRMC1	Membrane-associated progesterone receptor component 1	AGRDASRGLATFCLDKE	AGRDASRGLATFC[792]LDKE	F	A	17	5	2686.43	500.623	14.463	118152	13C(PF-06672131-phosphonate)	0.8181		A549_10uM_01	A549_10uM	PF131	PGRMC1;C129
O00264	PGRMC1	Membrane-associated progesterone receptor component 1	AGRDASRGLATFCLDKE	AGRDASRGLATFC[792]LDKE	F	A	17	5	2664.53	500.625	14.025	80500.6	13C(PF-06672131-phosphonate)	0.7858		A431_10uM_01	A431_10uM	PF131	PGRMC1;C129
O00264	PGRMC1	Membrane-associated progesterone receptor component 1	AGRDASRGLATFCLDKE	AGRDASRGLATFC[792]LDKE	F	A	17	5	2665.71	500.625	13.153	41940.1	13C(PF-06672131-phosphonate)	0.8382		A431_10uM_01	A431_10uM	PF131	PGRMC1;C129
O00264	PGRMC1	Membrane-associated progesterone receptor component 1	AGRDASRGLATFCLDKE	AGRDASRGLATFC[792]LDKE	F	A	17	5	2646.54	500.624	13.986	165906	13C(PF-06672131-phosphonate)	0.7818		A431_10uM_02	A431_10uM	PF131	PGRMC1;C129
O00264	PGRMC1	Membrane-associated progesterone receptor component 1	AGRDASRGLATFCLDKE	AGRDASRGLATFC[792]LDKE	F	A	17	5	2648.89	500.624	17.561	170039	13C(PF-06672131-phosphonate)	0.7827		A431_10uM_02	A431_10uM	PF131	PGRMC1;C129
O00264	PGRMC1	Membrane-associated progesterone receptor component 1	AGRDASRGLATFCLDKE	AGRDASRGLATFC[792]LDKE	F	A	17	5	2652.41	500.824	17.894	170988	13C(PF-06672131-phosphonate)	0.7818		A431_10uM_02	A431_10uM	PF131	PGRMC1;C129
O00264	PGRMC1	Membrane-associated progesterone receptor component 1	AGRDASRGLATFCLDKE	AGRDASRGLATFC[792]LDKE	F	A	17	5	2672.34	500.825	14.42	94993.5	13C(PF-06672131-phosphonate)	0.8154		A431_10uM_02	A431_10uM	PF131	PGRMC1;C129
O00264	PGRMC1	Membrane-associated progesterone receptor component 1	AGRDASRGLATFCLDKE	AGRDASRGLATFC[792]LDKE	F	A	17	5	2677.03	500.625	11.453	98835.8	13C(PF-06672131-phosphonate)	0.8266		A431_10uM_02	A431_10uM	PF131	PGRMC1;C129
P60709	ACTB	Actin, cytoplasmic 1	GMESCGIHETTF	GMESC[792]GIHETTF	L	N	12	4	2825.95	500.94	14.276	376502	5C(PF-06672131-phosphonate)	0.7704	ACTG1, POTEE, POTEF, POTEI, POTEJ	A431_10uM_02	A431_10uM	PF131	ACTB;C272
P27708	CAD	CAD protein	VDGECPPQRSIL	VDGEC[792]PPQRSIL	A	E	12	4	2844.71	501.468	14.055	41175.6	5C(PF-06672131-phosphonate)	0.7625		A431_10uM_02	A431_10uM	PF131	CAD;C1374
P49411	TUFM	Elongation factor Tu, mitochondrial	CELLGHSKNIRT	C[735]ELLGHSKNIRT	E	V	12	4	2626.62	501.473	21.7	24891.4	1C(PF-6422899-phosphonate)	0.852		A549_10uM_01	A549_10uM	PF899	TUFM;C290
P49411	TUFM	Elongation factor Tu, mitochondrial	CELLGHSKNIRT	C[735]ELLGHSKNIRT	E	V	12	4	2621.03	501.474	22.567	32873.4	1C(PF-6422899-phosphonate)	0.8461		A549_10uM_03	A549_10uM	PF899	TUFM;C290
Q8N2K0	ABHD12	Lysophosphatidylserine lipase ABHD12	IKLCPGIQ	IKLC[735]PGIQ	L	A	8	3	3609.26	501.89	15.291	21059.5	4C(PF-6422899-phosphonate)	0.8038		A431_10uM_02	A431_10uM	PF899	ABHD12;C93
P07437	TUBB	Tubulin beta chain	AVCDIPPRGLKM	AVC[792]DIPPRGLKM[147]	T	A	12	4	2481.22	501.979	12.115	136421	12M(Oxidation (M)),3C(PF-06672131-phosphonate)	0.8602	TUBB2A, TUBB2B, TUBB3, TUBB4A, TUBB4B, TUBB6, TUBB8, TUBB8B	A549_10uM_01	A549_10uM	PF131	TUBB;C354
P07437	TUBB	Tubulin beta chain	AVCDIPPRGLKM	AVC[792]DIPPRGLKM[147]	T	A	12	4	2430.79	501.979	12.179	0	12M(Oxidation (M)),3C(PF-06672131-phosphonate)	0.8607	TUBB2A, TUBB2B, TUBB3, TUBB4A, TUBB4B, TUBB6, TUBB8, TUBB8B	A549_10uM_01	A549_10uM	PF131	TUBB;C354
P30825	SLC7A1	High affinity cationic amino acid transporter 1	ARTPDGNLDQCK	ARTPDGNLDQC[792]K	Q	-	12	4	1896.49	502.462	15.276	14946.5	11C(PF-06672131-phosphonate)	0.8122		A431_10uM_01	A431_10uM	PF131	SLC7A1;C628
P09382	LGALS1	Galectin-1	NLKPGECL	NLKPGEC[735]L	L	R	8	3	3284.44	502.537	18.521	102798	7C(PF-6422899-phosphonate)	0.8335		A431_10uM_02	A431_10uM	PF899	LGALS1;C17
Q9Y5Y2	NUBP2	Cytosolic Fe-S cluster assembly factor NUBP2	DVDLCGPSIPRM	DVDLC[792]GPSIPRM[147]	L	L	12	4	3295.02	502.707	13.745	24876.2	12M(Oxidation (M)),5C(PF-06672131-phosphonate)	0.7979		A549_10uM_01	A549_10uM	PF131	NUBP2;C54
Q9Y5Y2	NUBP2	Cytosolic Fe-S cluster assembly factor NUBP2	DVDLCGPSIPRM	DVDLC[792]GPSIPRM[147]	L	L	12	4	3297.36	502.708	12.041	29553	12M(Oxidation (M)),5C(PF-06672131-phosphonate)	0.7979		A549_10uM_01	A549_10uM	PF131	NUBP2;C54
Q9Y5Y2	NUBP2	Cytosolic Fe-S cluster assembly factor NUBP2	DVDLCGPSIPRM	DVDLC[792]GPSIPRM[147]	L	L	12	4	3298.84	502.706	12.093	14513.4	12M(Oxidation (M)),5C(PF-06672131-phosphonate)	0.7998		A549_10uM_02	A549_10uM	PF131	NUBP2;C54
Q9Y5Y2	NUBP2	Cytosolic Fe-S cluster assembly factor NUBP2	DVDLCGPSIPRM	DVDLC[792]GPSIPRM[147]	L	L	12	4	3298.8	502.961	10.777	22414.9	12M(Oxidation (M)),5C(PF-06672131-phosphonate)	0.7919		A549_10uM_03	A549_10uM	PF131	NUBP2;C54
P08047	SP1	Transcription factor Sp1	MEAICPEGIARL	M[147]EAIC[792]PEGIARL	A	A	12	4	3258.97	502.719	11.861	14218.9	1M(Oxidation (M)),5C(PF-06672131-phosphonate)	0.8464		A549_10uM_02	A549_10uM	PF131	SP1;C755
P08047	SP1	Transcription factor Sp1	MEAICPEGIARL	M[147]EAIC[792]PEGIARL	A	A	12	4	3253.07	502.719	13.516	16244.4	1M(Oxidation (M)),5C(PF-06672131-phosphonate)	0.8366		A549_10uM_03	A549_10uM	PF131	SP1;C755
Q9Y679	AUP1	Ancient ubiquitous protein 1	QRDLAKTGCVDL	QRDLAKTGC[792]VDL	I	T	12	4	2556.27	502.725	13.105	27922.9	9C(PF-06672131-phosphonate)	0.8346		A549_10uM_01	A549_10uM	PF131	AUP1;C325
Q9Y679	AUP1	Ancient ubiquitous protein 1	QRDLAKTGCVDL	QRDLAKTGC[792]VDL	I	T	12	4	2557.44	502.726	11.94	28043.7	9C(PF-06672131-phosphonate)	0.8356		A549_10uM_01	A549_10uM	PF131	AUP1;C325
O95754	SEMA4F	Semaphorin-4F	LDPCPSPAHIRL	LDPC[792]PSPAHIRL	L	T	12	4	3018.65	502.729	12.079	13507.3	4C(PF-06672131-phosphonate)	0.8249		A431_10uM_01	A431_10uM	PF131	SEMA4F;C749
O95754	SEMA4F	Semaphorin-4F	LDPCPSPAHIRL	LDPC[792]PSPAHIRL	L	T	12	4	3005.36	502.73	12.17	40217.9	4C(PF-06672131-phosphonate)	0.8229		A431_10uM_02	A431_10uM	PF131	SEMA4F;C749
O95754	SEMA4F	Semaphorin-4F	LDPCPSPAHIRL	LDPC[792]PSPAHIRL	L	T	12	4	3006.53	502.981	14.129	41388.9	4C(PF-06672131-phosphonate)	0.8254		A431_10uM_02	A431_10uM	PF131	SEMA4F;C749
Q9UL15	BAG5	BAG family molecular chaperone regulator 5	VMCEVNKARGVL	VMC[792]EVNKARGVL	F	I	12	4	2407.74	502.73	12.171	205097	3C(PF-06672131-phosphonate)	0.8241		A431_10uM_01	A431_10uM	PF131	BAG5;C191
Q9UL15	BAG5	BAG family molecular chaperone regulator 5	VMCEVNKARGVL	VMC[792]EVNKARGVL	F	I	12	4	2392.07	502.73	15.399	422228	3C(PF-06672131-phosphonate)	0.8274		A431_10uM_02	A431_10uM	PF131	BAG5;C191
Q9UL15	BAG5	BAG family molecular chaperone regulator 5	VMCEVNKARGVL	VMC[792]EVNKARGVL	F	I	12	4	2394.42	502.73	12.096	426144	3C(PF-06672131-phosphonate)	0.8112		A431_10uM_02	A431_10uM	PF131	BAG5;C191
Q9UL15	BAG5	BAG family molecular chaperone regulator 5	VMCEVNKARGVL	VMC[792]EVNKARGVL	F	I	12	4	2396.76	502.98	12.19	423164	3C(PF-06672131-phosphonate)	0.8149		A431_10uM_02	A431_10uM	PF131	BAG5;C191
Q9UL15	BAG5	BAG family molecular chaperone regulator 5	VMCEVNKARGVL	VMC[792]EVNKARGVL	F	I	12	4	2401.45	502.981	12.184	401729	3C(PF-06672131-phosphonate)	0.8343		A431_10uM_02	A431_10uM	PF131	BAG5;C191
Q9UL15	BAG5	BAG family molecular chaperone regulator 5	VMCEVNKARGVL	VMC[792]EVNKARGVL	F	I	12	4	2397.51	502.983	12.081	213009	3C(PF-06672131-phosphonate)	0.8016		A431_10uM_03	A431_10uM	PF131	BAG5;C191
Q00765	REEP5	Receptor expression-enhancing protein 5	LHEKNCM	LHEKNC[735]M	F	T	7	3	2329.92	502.85	15.611	457090	6C(PF-6422899-phosphonate)	0.8303		A431_10uM_02	A431_10uM	PF899	REEP5;C18
Q969F1	GTF3C6	General transcription factor 3C polypeptide 6	ICNFLHE	IC[735]NFLHE	M	N	7	3	3663.87	503.191	17.073	31257.2	2C(PF-6422899-phosphonate)	0.7843		A431_10uM_03	A431_10uM	PF899	GTF3C6;C141
Q9Y3A3	MOB4	MOB-like protein phocein	YTRHTLDGAACL	YTRHTLDGAAC[792]L	D	L	12	4	2540.24	503.215	16.901	33630.8	11C(PF-06672131-phosphonate)	0.8655		A431_10uM_01	A431_10uM	PF131	MOB4;C134
Q9Y3A3	MOB4	MOB-like protein phocein	YTRHTLDGAACL	YTRHTLDGAAC[792]L	D	L	12	4	2514.03	503.216	14.559	55922.9	11C(PF-06672131-phosphonate)	0.8681		A431_10uM_02	A431_10uM	PF131	MOB4;C134
Q9Y3A3	MOB4	MOB-like protein phocein	YTRHTLDGAACL	YTRHTLDGAAC[792]L	D	L	12	4	2520.63	503.217	12.23	30514	11C(PF-06672131-phosphonate)	0.8439		A431_10uM_03	A431_10uM	PF131	MOB4;C134
O00159	MYO1C	Unconventional myosin-Ic	YAETCPAPERGGA	YAETC[792]PAPERGGA	F	V	13	4	2136.46	503.45	13.501	22076.5	5C(PF-06672131-phosphonate)	0.7878		A549_10uM_01	A549_10uM	PF131	MYO1C;C161
P60709	ACTB	Actin, cytoplasmic 1	IVRDIKEKLCY	IVRDIKEKLC[735]Y	E	V	11	4	2831.81	503.734	15.091	19275.6	10C(PF-6422899-phosphonate)	0.8126	ACTA1, ACTA2, ACTC1, ACTG1, ACTG2, POTEE, POTEF, POTEI, POTEJ, POTEKP	A431_10uM_02	A431_10uM	PF899	ACTB;C217
P04439	HLA-A	HLA class I histocompatibility antigen, A alpha chain	VSLTACKV	VSLTAC[792]KV	D	-	8	3	2484.72	503.893	17.095	334463	6C(PF-06672131-phosphonate)	0.8607		A431_10uM_02	A431_10uM	PF131	HLA-A;C363
P04439	HLA-A	HLA class I histocompatibility antigen, A alpha chain	VSLTACKV	VSLTAC[792]KV	D	-	8	3	2488.97	503.894	14.358	155941	6C(PF-06672131-phosphonate)	0.839		A431_10uM_03	A431_10uM	PF131	HLA-A;C363
P52895	AKR1C2	Aldo-keto reductase family 1 member C2	YQCVKLNDGHF	YQC[792]VKLNDGHF	K	M	11	4	2553.09	503.961	15.645	156904	3C(PF-06672131-phosphonate)	0.8169	AKR1C1	A549_10uM_02	A549_10uM	PF131	AKR1C2;C7
P52895	AKR1C2	Aldo-keto reductase family 1 member C2	YQCVKLNDGHF	YQC[792]VKLNDGHF	K	M	11	4	2556.27	503.959	17.808	135133	3C(PF-06672131-phosphonate)	0.8153	AKR1C1	A549_10uM_01	A549_10uM	PF131	AKR1C2;C7
P52895	AKR1C2	Aldo-keto reductase family 1 member C2	YQCVKLNDGHF	YQC[792]VKLNDGHF	K	M	11	4	2552.75	503.96	15.741	129696	3C(PF-06672131-phosphonate)	0.8158	AKR1C1	A549_10uM_01	A549_10uM	PF131	AKR1C2;C7
P52895	AKR1C2	Aldo-keto reductase family 1 member C2	YQCVKLNDGHF	YQC[792]VKLNDGHF	K	M	11	4	2571.51	503.959	13.032	20528.8	3C(PF-06672131-phosphonate)	0.8058	AKR1C1	A549_1uM_01	A549_1uM	PF131	AKR1C2;C7
Q9H1K1	ISCU	Iron-sulfur cluster assembly enzyme ISCU, mitochondrial	IAKELCLPPVKL	IAKELC[792]LPPVKL	D	H	12	4	3477.92	504.009	12.246	25798.2	6C(PF-06672131-phosphonate)	0.8125		A431_10uM_02	A431_10uM	PF131	ISCU;C130
P23368	ME2	NAD-dependent malic enzyme, mitochondrial	ACSQYGHI	AC[735]SQYGHI	L	F	8	3	2861.53	504.182	14.604	55176	2C(PF-6422899-phosphonate)	0.8699		A431_10uM_01	A431_10uM	PF899	ME2;C120
P23368	ME2	NAD-dependent malic enzyme, mitochondrial	ACSQYGHI	AC[735]SQYGHI	L	F	8	3	2863.87	504.18	14.875	57624	2C(PF-6422899-phosphonate)	0.8703		A431_10uM_01	A431_10uM	PF899	ME2;C120
P23368	ME2	NAD-dependent malic enzyme, mitochondrial	ACSQYGHI	AC[735]SQYGHI	L	F	8	3	2852.92	504.182	16.397	66036.2	2C(PF-6422899-phosphonate)	0.8675		A431_10uM_02	A431_10uM	PF899	ME2;C120
P23368	ME2	NAD-dependent malic enzyme, mitochondrial	ACSQYGHI	AC[735]SQYGHI	L	F	8	3	2857.15	504.183	14.721	39944.2	2C(PF-6422899-phosphonate)	0.8498		A431_10uM_03	A431_10uM	PF899	ME2;C120
O60341	KDM1A	Lysine-specific histone demethylase 1A	NKVVLCF	NKVVLC[792]F	L	D	7	3	3128.77	504.559	13.27	21717.6	6C(PF-06672131-phosphonate)	0.7884		A549_10uM_03	A549_10uM	PF131	KDM1A;C665
P05141	SLC25A5	ADP/ATP translocase 2	FRGLGDCL	FRGLGDC[735]L	E	V	8	3	3896.53	504.865	17.265	91418.6	7C(PF-6422899-phosphonate)	0.7787	SLC25A6	A431_10uM_02	A431_10uM	PF899	SLC25A5;C160
P05141	SLC25A5	ADP/ATP translocase 2	FRGLGDCL	FRGLGDC[735]L	E	V	8	3	3894.19	504.866	17.469	84873.5	7C(PF-6422899-phosphonate)	0.779	SLC25A6	A431_10uM_02	A431_10uM	PF899	SLC25A5;C160
P05141	SLC25A5	ADP/ATP translocase 2	FRGLGDCL	FRGLGDC[735]L	E	V	8	3	3900.41	504.864	15.935	14497.2	7C(PF-6422899-phosphonate)	0.7807	SLC25A6	A431_10uM_01	A431_10uM	PF899	SLC25A5;C160
P05141	SLC25A5	ADP/ATP translocase 2	FRGLGDCL	FRGLGDC[735]L	E	V	8	3	3929.37	504.864	14.196	8729.21	7C(PF-6422899-phosphonate)	0.7792	SLC25A6	A431_10uM_02	A431_10uM	PF899	SLC25A5;C160
P05141	SLC25A5	ADP/ATP translocase 2	FRGLGDCL	FRGLGDC[735]L	E	V	8	3	3936.4	504.869	16.818	8104.82	7C(PF-6422899-phosphonate)	0.7795	SLC25A6	A431_10uM_02	A431_10uM	PF899	SLC25A5;C160
Q92841	DDX17	Probable ATP-dependent RNA helicase DDX17	CIHGDKSQPERD	C[735]IHGDKSQPERD	M	W	12	4	1829.26	504.951	21.85	27544.5	1C(PF-6422899-phosphonate)	0.893		A549_10uM_01	A549_10uM	PF899	DDX17;C447
O75607	NPM3	Nucleoplasmin-3	EVELCPILPAKKQGGRP	EVELC[792]PILPAKKQGGRP	E	-	17	5	2632.49	505.65	19.827	77209.7	5C(PF-06672131-phosphonate)	0.8311		A549_10uM_01	A549_10uM	PF131	NPM3;C166
O75607	NPM3	Nucleoplasmin-3	EVELCPILPAKKQGGRP	EVELC[792]PILPAKKQGGRP	E	-	17	5	2641.87	505.851	19.656	76083.6	5C(PF-06672131-phosphonate)	0.8265		A549_10uM_01	A549_10uM	PF131	NPM3;C166
O75607	NPM3	Nucleoplasmin-3	EVELCPILPAKKQGGRP	EVELC[792]PILPAKKQGGRP	E	-	17	5	2638.69	505.649	16.745	48064	5C(PF-06672131-phosphonate)	0.8293		A549_10uM_02	A549_10uM	PF131	NPM3;C166
O75607	NPM3	Nucleoplasmin-3	EVELCPILPAKKQGGRP	EVELC[792]PILPAKKQGGRP	E	-	17	5	2650.41	505.85	10.464	0	5C(PF-06672131-phosphonate)	0.835		A549_10uM_02	A549_10uM	PF131	NPM3;C166
O75607	NPM3	Nucleoplasmin-3	EVELCPILPAKKQGGRP	EVELC[792]PILPAKKQGGRP	E	-	17	5	2631.59	505.653	21.866	61054.6	5C(PF-06672131-phosphonate)	0.8177		A549_10uM_03	A549_10uM	PF131	NPM3;C166
O75607	NPM3	Nucleoplasmin-3	EVELCPILPAKKQGGRP	EVELC[792]PILPAKKQGGRP	E	-	17	5	2639.79	505.852	16.825	64333.2	5C(PF-06672131-phosphonate)	0.8207		A549_10uM_03	A549_10uM	PF131	NPM3;C166
O75607	NPM3	Nucleoplasmin-3	EVELCPILPAKKQGGRP	EVELC[792]PILPAKKQGGRP	E	-	17	5	2634.05	505.65	14.48	84179.4	5C(PF-06672131-phosphonate)	0.8327		A431_10uM_01	A431_10uM	PF131	NPM3;C166
O75607	NPM3	Nucleoplasmin-3	EVELCPILPAKKQGGRP	EVELC[792]PILPAKKQGGRP	E	-	17	5	2643.43	506.048	16.678	97778.6	5C(PF-06672131-phosphonate)	0.8346		A431_10uM_01	A431_10uM	PF131	NPM3;C166
O75607	NPM3	Nucleoplasmin-3	EVELCPILPAKKQGGRP	EVELC[792]PILPAKKQGGRP	E	-	17	5	2612.54	505.649	24.649	129880	5C(PF-06672131-phosphonate)	0.8338		A431_10uM_02	A431_10uM	PF131	NPM3;C166
O75607	NPM3	Nucleoplasmin-3	EVELCPILPAKKQGGRP	EVELC[792]PILPAKKQGGRP	E	-	17	5	2637.16	505.649	20.154	133642	5C(PF-06672131-phosphonate)	0.833		A431_10uM_02	A431_10uM	PF131	NPM3;C166
O75607	NPM3	Nucleoplasmin-3	EVELCPILPAKKQGGRP	EVELC[792]PILPAKKQGGRP	E	-	17	5	2622.64	505.65	17.63	52127.5	5C(PF-06672131-phosphonate)	0.8129		A431_10uM_03	A431_10uM	PF131	NPM3;C166
O75607	NPM3	Nucleoplasmin-3	EVELCPILPAKKQGGRP	EVELC[792]PILPAKKQGGRP	E	-	17	5	2624.98	506.055	16.779	60890.7	5C(PF-06672131-phosphonate)	0.8116		A431_10uM_03	A431_10uM	PF131	NPM3;C166
P07437	TUBB	Tubulin beta chain	DAKNMMAACDPRHGRY	DAKNMMAAC[792]DPRHGRY	F	L	16	5	2074.27	505.807	12.821	221242	9C(PF-06672131-phosphonate)	0.7894	TUBB3, TUBB4A, TUBB4B, TUBB8	A431_10uM_02	A431_10uM	PF131	TUBB;C303
P07437	TUBB	Tubulin beta chain	DAKNMMAACDPRHGRY	DAKNMMAAC[792]DPRHGRY	F	L	16	5	2087.63	505.808	14.795	127021	9C(PF-06672131-phosphonate)	0.7884	TUBB3, TUBB4A, TUBB4B, TUBB8	A431_10uM_01	A431_10uM	PF131	TUBB;C303
Q06323	PSME1	Proteasome activator complex subunit 1	FREDLCT	FREDLC[735]T	V	K	7	3	3320.79	505.853	12.099	18552.8	6C(PF-6422899-phosphonate)	0.8105		A431_10uM_02	A431_10uM	PF899	PSME1;C22
P60981	DSTN	Destrin	NRACIAEKLGGSL	NRAC[792]IAEKLGGSL	L	I	13	4	2599.64	505.983	13.834	121221	4C(PF-06672131-phosphonate)	0.8204		A431_10uM_02	A431_10uM	PF131	DSTN;C147
Q9H6S3	EPS8L2	Epidermal growth factor receptor kinase substrate 8-like protein 2	IVNTCSGPDIARS	IVNTC[792]SGPDIARS	L	V	13	4	2484.72	506.221	14.449	20922	5C(PF-06672131-phosphonate)	0.8381		A431_10uM_02	A431_10uM	PF131	EPS8L2;C358
Q16513	PKN2	Serine/threonine-protein kinase N2	FLDNQRHGMCL	FLDNQRHGMC[792]L	D	Y	11	4	2809.53	506.459	14.805	194159	10C(PF-06672131-phosphonate)	0.8261		A431_10uM_02	A431_10uM	PF131	PKN2;C463
Q99594	TEAD3	Transcriptional enhancer factor TEF-5	VYRIHRSPMCE	VYRIHRSPMC[735]E	F	Y	11	4	2450.71	506.459	15.522	44586.3	10C(PF-6422899-phosphonate)	0.8361		A431_10uM_02	A431_10uM	PF899	TEAD3;C368
Q15365	PCBP1	Poly(rC)-binding protein 1	SSEKGMGCS	SSEKGMGC[735]S	L	-	9	3	2564.87	506.502	21.345	32041.1	8C(PF-6422899-phosphonate)	0.849		A431_10uM_01	A431_10uM	PF899	PCBP1;C355
Q15365	PCBP1	Poly(rC)-binding protein 1	SSEKGMGCS	SSEKGMGC[735]S	L	-	9	3	2558.6	506.501	20.743	69826	8C(PF-6422899-phosphonate)	0.8487		A431_10uM_02	A431_10uM	PF899	PCBP1;C355
Q9UL15	BAG5	BAG family molecular chaperone regulator 5	VMCEVNKARGVL	VM[147]C[792]EVNKARGVL	F	I	12	4	2212.68	506.728	14.916	335314	2M(Oxidation (M)),3C(PF-06672131-phosphonate)	0.8207		A549_10uM_01	A549_10uM	PF131	BAG5;C191
Q9UL15	BAG5	BAG family molecular chaperone regulator 5	VMCEVNKARGVL	VM[147]C[792]EVNKARGVL	F	I	12	4	2217.37	506.729	12.176	373478	2M(Oxidation (M)),3C(PF-06672131-phosphonate)	0.8217		A549_10uM_01	A549_10uM	PF131	BAG5;C191
Q9UL15	BAG5	BAG family molecular chaperone regulator 5	VMCEVNKARGVL	VM[147]C[792]EVNKARGVL	F	I	12	4	2191.94	506.728	13.278	20435.3	2M(Oxidation (M)),3C(PF-06672131-phosphonate)	0.8263		A549_10uM_02	A549_10uM	PF131	BAG5;C191
Q9UL15	BAG5	BAG family molecular chaperone regulator 5	VMCEVNKARGVL	VM[147]C[792]EVNKARGVL	F	I	12	4	2209.45	506.729	12.895	383442	2M(Oxidation (M)),3C(PF-06672131-phosphonate)	0.8141		A549_10uM_03	A549_10uM	PF131	BAG5;C191
P61009	SPCS3	Signal peptidase complex subunit 3	AALTFGCF	AALTFGC[792]F	M	I	8	3	3859.3	506.868	12.123	39980.6	7C(PF-06672131-phosphonate)	0.8342		A549_10uM_02	A549_10uM	PF131	SPCS3;C26
Q5T4S7	UBR4	E3 ubiquitin-protein ligase UBR4	ACVEPVRL	AC[735]VEPVRL	L	Q	8	3	3544.76	506.882	15.444	22816.8	2C(PF-6422899-phosphonate)	0.8843		A431_10uM_02	A431_10uM	PF899	UBR4;C1458
Q5T4S7	UBR4	E3 ubiquitin-protein ligase UBR4	ACVEPVRL	AC[735]VEPVRL	L	Q	8	3	3548.96	506.884	15.515	8235.22	2C(PF-6422899-phosphonate)	0.7852		A431_10uM_03	A431_10uM	PF899	UBR4;C1458
P68104	EEF1A1	Elongation factor 1-alpha 1	YAPVLDCHTAHIACKF	YAPVLDC[792]HTAHIAC[160]KF	G	A	16	5	2796.65	508.223	17.023	83044	14C(Carbamidomethyl (C)),7C(PF-06672131-phosphonate)	0.7777		A549_10uM_01	A549_10uM	PF131	EEF1A1;C363
P68104	EEF1A1	Elongation factor 1-alpha 1	YAPVLDCHTAHIACKF	YAPVLDC[792]HTAHIAC[160]KF	G	A	16	5	2824.79	507.822	14.952	57066.9	14C(Carbamidomethyl (C)),7C(PF-06672131-phosphonate)	0.8075		A549_10uM_01	A549_10uM	PF131	EEF1A1;C363
P68104	EEF1A1	Elongation factor 1-alpha 1	YAPVLDCHTAHIACKF	YAPVLDC[792]HTAHIAC[160]KF	G	A	16	5	2820.49	507.82	14.263	37494.2	14C(Carbamidomethyl (C)),7C(PF-06672131-phosphonate)	0.8093		A431_10uM_01	A431_10uM	PF131	EEF1A1;C363
Q9UBX3	SLC25A10	Mitochondrial dicarboxylate carrier	VGQLSCYDQAKQ	VGQLSC[792]YDQAKQ	T	L	12	4	2264.28	507.962	15.272	34554.9	6C(PF-06672131-phosphonate)	0.771		A549_10uM_01	A549_10uM	PF131	SLC25A10;C181
P21333	FLNA	Filamin-A	IPLCPGAY	IPLC[792]PGAY	Y	T	8	3	3345.44	508.214	19.402	390731	4C(PF-06672131-phosphonate)	0.7677		A549_10uM_01	A549_10uM	PF131	FLNA;C1225
P13796	LCP1	Plastin-2	ACLPLPGY	AC[792]LPLPGY	A	R	8	3	3786.68	508.214	13.679	128085	2C(PF-06672131-phosphonate)	0.7975		A431_10uM_01	A431_10uM	PF131	LCP1;C42
P21333	FLNA	Filamin-A	IPLCPGAY	IPLC[792]PGAY	Y	T	8	3	3255.13	508.214	14.252	793241	4C(PF-06672131-phosphonate)	0.7707		A431_10uM_02	A431_10uM	PF131	FLNA;C1225
P13796	LCP1	Plastin-2	ACLPLPGY	AC[792]LPLPGY	A	R	8	3	3762.87	508.214	12.819	114455	2C(PF-06672131-phosphonate)	0.8001		A431_10uM_02	A431_10uM	PF131	LCP1;C42
P09936	UCHL1	Ubiquitin carboxyl-terminal hydrolase isozyme L1	SAVALCKAA	SAVALC[792]KAA	F	-	9	3	2262.3	508.223	12.067	157179	6C(PF-06672131-phosphonate)	0.8205		A549_10uM_02	A549_10uM	PF131	UCHL1;C220
P46782	RPS5	40S ribosomal protein S5	LCTGAREAA	LC[735]TGAREAA	L	F	9	3	2583.22	508.532	15.215	21367	2C(PF-6422899-phosphonate)	0.8194		A431_10uM_02	A431_10uM	PF899	RPS5;C155
Q9Y6C9	MTCH2	Mitochondrial carrier homolog 2	IGRESKYCGLCD	IGRESKYC[160]GLC[735]D	F	S	12	4	2820.8	508.949	15.351	16466.7	11C(PF-6422899-phosphonate),8C(Carbamidomethyl (C))	0.7886		A431_10uM_03	A431_10uM	PF899	MTCH2;C163
Q9Y6C9	MTCH2	Mitochondrial carrier homolog 2	IGRESKYCGLCD	IGRESKYC[160]GLC[735]D	F	S	12	4	2821.98	508.949	15.711	15646.8	11C(PF-6422899-phosphonate),8C(Carbamidomethyl (C))	0.7884		A431_10uM_03	A431_10uM	PF899	MTCH2;C163
Q8NC51	SERBP1	Plasminogen activator inhibitor 1 RNA-binding protein	PGHLQEGFGCVVT	PGHLQEGFGC[792]VVT	M	N	13	4	2922.11	509.219	15.303	28684.2	10C(PF-06672131-phosphonate)	0.8489		A431_10uM_02	A431_10uM	PF131	SERBP1;C11
Q8NC51	SERBP1	Plasminogen activator inhibitor 1 RNA-binding protein	PGHLQEGFGCVVT	PGHLQEGFGC[792]VVT	M	N	13	4	2923.28	508.967	12.105	29138	10C(PF-06672131-phosphonate)	0.8487		A431_10uM_02	A431_10uM	PF131	SERBP1;C11
Q71UM5	RPS27L	40S ribosomal protein S27-like	TVLCQPTGGKARL	TVLC[792]QPTGGKARL	S	T	13	4	2319.67	508.995	21.416	134293	4C(PF-06672131-phosphonate)	0.8497	RPS27	A549_10uM_03	A549_10uM	PF131	RPS27L;C64
Q71UM5	RPS27L	40S ribosomal protein S27-like	TVLCQPTGGKARL	TVLC[792]QPTGGKARL	S	T	13	4	2326.43	509.243	18.142	100982	4C(PF-06672131-phosphonate)	0.8581	RPS27	A549_10uM_01	A549_10uM	PF131	RPS27L;C64
Q71UM5	RPS27L	40S ribosomal protein S27-like	TVLCQPTGGKARL	TVLC[792]QPTGGKARL	S	T	13	4	2324.09	508.993	17.087	96072.2	4C(PF-06672131-phosphonate)	0.8572	RPS27	A549_10uM_01	A549_10uM	PF131	RPS27L;C64
Q71UM5	RPS27L	40S ribosomal protein S27-like	TVLCQPTGGKARL	TVLC[792]QPTGGKARL	S	T	13	4	2322.92	508.992	19.274	92708.1	4C(PF-06672131-phosphonate)	0.8579	RPS27	A549_10uM_01	A549_10uM	PF131	RPS27L;C64
Q71UM5	RPS27L	40S ribosomal protein S27-like	TVLCQPTGGKARL	TVLC[792]QPTGGKARL	S	T	13	4	2324.44	508.994	15.836	34594.7	4C(PF-06672131-phosphonate)	0.8608	RPS27	A549_10uM_02	A549_10uM	PF131	RPS27L;C64
Q71UM5	RPS27L	40S ribosomal protein S27-like	TVLCQPTGGKARL	TVLC[792]QPTGGKARL	S	T	13	4	2323.27	508.994	17.546	33500.2	4C(PF-06672131-phosphonate)	0.8606	RPS27	A549_10uM_02	A549_10uM	PF131	RPS27L;C64
Q71UM5	RPS27L	40S ribosomal protein S27-like	TVLCQPTGGKARL	TVLC[792]QPTGGKARL	S	T	13	4	2293.88	508.993	16.344	24974.5	4C(PF-06672131-phosphonate)	0.85	RPS27	A549_10uM_03	A549_10uM	PF131	RPS27L;C64
Q71UM5	RPS27L	40S ribosomal protein S27-like	TVLCQPTGGKARL	TVLC[792]QPTGGKARL	S	T	13	4	2345.21	509.243	17.972	11805.1	4C(PF-06672131-phosphonate)	0.8485	RPS27	A549_1uM_01	A549_1uM	PF131	RPS27L;C64
P07437	TUBB	Tubulin beta chain	DAKNMMAACDPRHGRY	DAKNM[147]MAAC[792]DPRHGRY	F	L	16	5	1873.75	509.005	11.406	16455.8	5M(Oxidation (M)),9C(PF-06672131-phosphonate)	0.7654	TUBB3, TUBB4A, TUBB4B, TUBB8	A431_10uM_02	A431_10uM	PF131	TUBB;C303
O60716	CTNND1	Catenin delta-1	VENCVCI	VENC[160]VC[792]I	L	L	7	3	3046.4	509.195	14.634	62381.1	4C(Carbamidomethyl (C)),6C(PF-06672131-phosphonate)	0.8188	ARVCF, CTNND2	A431_10uM_02	A431_10uM	PF131	CTNND1;C581
O60716	CTNND1	Catenin delta-1	VENCVCI	VENC[160]VC[792]I	L	L	7	3	3052.6	509.195	13.183	61744.2	4C(Carbamidomethyl (C)),6C(PF-06672131-phosphonate)	0.8195	ARVCF, CTNND2	A549_10uM_02	A549_10uM	PF131	CTNND1;C581
O60716	CTNND1	Catenin delta-1	VENCVCI	VENC[160]VC[792]I	L	L	7	3	3049.46	509.529	14.82	18230	4C(Carbamidomethyl (C)),6C(PF-06672131-phosphonate)	0.7989	ARVCF, CTNND2	A431_10uM_03	A431_10uM	PF131	CTNND1;C581
P85037	FOXK1	Forkhead box protein K1	ALRSAPCSPVLCA	ALRSAPC[160]SPVLC[792]A	L	A	13	4	2849.4	509.223	15.112	31838.2	12C(PF-06672131-phosphonate),7C(Carbamidomethyl (C))	0.8579		A431_10uM_02	A431_10uM	PF131	FOXK1;C26
P85037	FOXK1	Forkhead box protein K1	ALRSAPCSPVLCA	ALRSAPC[160]SPVLC[792]A	L	A	13	4	2850.57	509.226	14.535	32182.5	12C(PF-06672131-phosphonate),7C(Carbamidomethyl (C))	0.8564		A431_10uM_02	A431_10uM	PF131	FOXK1;C26
P60842	EIF4A1	Eukaryotic initiation factor 4A-I	SCHACIGGTNVRA	SC[160]HAC[792]IGGTNVRA	A	E	13	4	1971.13	509.459	15.248	56324.7	2C(Carbamidomethyl (C)),5C(PF-06672131-phosphonate)	0.8232		A549_10uM_01	A549_10uM	PF131	EIF4A1;C134
P60842	EIF4A1	Eukaryotic initiation factor 4A-I	SCHACIGGTNVRA	SC[160]HAC[792]IGGTNVRA	A	E	13	4	1966.81	509.71	15.595	47028.7	2C(Carbamidomethyl (C)),5C(PF-06672131-phosphonate)	0.8291		A549_10uM_02	A549_10uM	PF131	EIF4A1;C134
P60842	EIF4A1	Eukaryotic initiation factor 4A-I	SCHACIGGTNVRA	SC[160]HAC[792]IGGTNVRA	A	E	13	4	1967.99	509.459	13.57	51809.2	2C(Carbamidomethyl (C)),5C(PF-06672131-phosphonate)	0.8271		A549_10uM_02	A549_10uM	PF131	EIF4A1;C134
P60842	EIF4A1	Eukaryotic initiation factor 4A-I	SCHACIGGTNVRA	SC[160]HAC[792]IGGTNVRA	A	E	13	4	1966.73	509.458	14.836	67084.8	2C(Carbamidomethyl (C)),5C(PF-06672131-phosphonate)	0.8151		A549_10uM_03	A549_10uM	PF131	EIF4A1;C134
P60842	EIF4A1	Eukaryotic initiation factor 4A-I	SCHACIGGTNVRA	SC[160]HAC[792]IGGTNVRA	A	E	13	4	1958.18	509.459	14.957	36556.4	2C(Carbamidomethyl (C)),5C(PF-06672131-phosphonate)	0.821		A431_10uM_02	A431_10uM	PF131	EIF4A1;C134
P60842	EIF4A1	Eukaryotic initiation factor 4A-I	SCHACIGGTNVRA	SC[160]HAC[792]IGGTNVRA	A	E	13	4	1963.66	509.46	10.913	18269.7	2C(Carbamidomethyl (C)),5C(PF-06672131-phosphonate)	0.8022		A431_10uM_03	A431_10uM	PF131	EIF4A1;C134
O00410	IPO5	Importin-5	ICPHRPWPDRQ	IC[735]PHRPWPDRQ	L	W	11	4	2492.93	509.965	15.142	61039.2	2C(PF-6422899-phosphonate)	0.8286		A431_10uM_02	A431_10uM	PF899	IPO5;C873
O00410	IPO5	Importin-5	ICPHRPWPDRQ	IC[735]PHRPWPDRQ	L	W	11	4	2492.93	509.965	13.531	61039.2	2C(PF-6422899-phosphonate)	0.8171		A431_10uM_02	A431_10uM	PF899	IPO5;C873
Q15459	SF3A1	Splicing factor 3A subunit 1	VLDQVCY	VLDQVC[792]Y	E	R	7	3	3137.88	510.206	13.898	55821.3	6C(PF-06672131-phosphonate)	0.7988		A549_10uM_01	A549_10uM	PF131	SF3A1;C244
Q15459	SF3A1	Splicing factor 3A subunit 1	VLDQVCY	VLDQVC[792]Y	E	R	7	3	3134.68	510.204	13.84	30095.9	6C(PF-06672131-phosphonate)	0.8025		A549_10uM_02	A549_10uM	PF131	SF3A1;C244
Q15459	SF3A1	Splicing factor 3A subunit 1	VLDQVCY	VLDQVC[792]Y	E	R	7	3	3133.46	510.206	11.087	40511.9	6C(PF-06672131-phosphonate)	0.7965		A549_10uM_03	A549_10uM	PF131	SF3A1;C244
Q15459	SF3A1	Splicing factor 3A subunit 1	VLDQVCY	VLDQVC[792]Y	E	R	7	3	3132	510.204	15.451	90209.7	6C(PF-06672131-phosphonate)	0.8016		A431_10uM_02	A431_10uM	PF131	SF3A1;C244
P68363	TUBA1B	Tubulin alpha-1B chain	MVKCDPRHGKY	M[147]VKC[792]DPRHGKY	Q	M	11	4	1405.09	510.469	12.566	174967	1M(Oxidation (M)),4C(PF-06672131-phosphonate)	0.736	TUBA1A, TUBA1C, TUBA3C, TUBA3D, TUBA3E, TUBA4A, TUBA8	A549_10uM_03	A549_10uM	PF131	TUBA1B;C305
P68363	TUBA1B	Tubulin alpha-1B chain	MVKCDPRHGKY	M[147]VKC[792]DPRHGKY	Q	M	11	4	1391.91	510.469	14.816	131866	1M(Oxidation (M)),4C(PF-06672131-phosphonate)	0.7385	TUBA1A, TUBA1C, TUBA3C, TUBA3D, TUBA3E, TUBA4A, TUBA8	A549_10uM_01	A549_10uM	PF131	TUBA1B;C305
P68363	TUBA1B	Tubulin alpha-1B chain	MVKCDPRHGKY	M[147]VKC[792]DPRHGKY	Q	M	11	4	1387.58	510.468	15.041	113553	1M(Oxidation (M)),4C(PF-06672131-phosphonate)	0.7518	TUBA1A, TUBA1C, TUBA3C, TUBA3D, TUBA3E, TUBA4A, TUBA8	A549_10uM_02	A549_10uM	PF131	TUBA1B;C305
P68363	TUBA1B	Tubulin alpha-1B chain	MVKCDPRHGKY	M[147]VKC[792]DPRHGKY	Q	M	11	4	1394.25	510.466	12.545	106936	1M(Oxidation (M)),4C(PF-06672131-phosphonate)	0.7791	TUBA1A, TUBA1C, TUBA3C, TUBA3D, TUBA3E, TUBA4A, TUBA8	A549_10uM_01	A549_10uM	PF131	TUBA1B;C305
P68363	TUBA1B	Tubulin alpha-1B chain	MVKCDPRHGKY	M[147]VKC[792]DPRHGKY	Q	M	11	4	1401.57	510.47	11.89	103395	1M(Oxidation (M)),4C(PF-06672131-phosphonate)	0.7764	TUBA1A, TUBA1C, TUBA3C, TUBA3D, TUBA3E, TUBA4A, TUBA8	A549_10uM_03	A549_10uM	PF131	TUBA1B;C305
P68363	TUBA1B	Tubulin alpha-1B chain	MVKCDPRHGKY	M[147]VKC[792]DPRHGKY	Q	M	11	4	1401.57	510.468	12.059	103395	1M(Oxidation (M)),4C(PF-06672131-phosphonate)	0.7526	TUBA1A, TUBA1C, TUBA3C, TUBA3D, TUBA3E, TUBA4A, TUBA8	A549_10uM_03	A549_10uM	PF131	TUBA1B;C305
P68363	TUBA1B	Tubulin alpha-1B chain	MVKCDPRHGKY	M[147]VKC[792]DPRHGKY	Q	M	11	4	1393.08	510.468	10.897	78019.5	1M(Oxidation (M)),4C(PF-06672131-phosphonate)	0.781	TUBA1A, TUBA1C, TUBA3C, TUBA3D, TUBA3E, TUBA4A, TUBA8	A549_10uM_01	A549_10uM	PF131	TUBA1B;C305
P68363	TUBA1B	Tubulin alpha-1B chain	MVKCDPRHGKY	M[147]VKC[792]DPRHGKY	Q	M	11	4	1448.48	510.719	15.871	61780.6	1M(Oxidation (M)),4C(PF-06672131-phosphonate)	0.7738	TUBA1A, TUBA1C, TUBA3C, TUBA3D, TUBA3E, TUBA4A, TUBA8	A549_10uM_03	A549_10uM	PF131	TUBA1B;C305
P68363	TUBA1B	Tubulin alpha-1B chain	MVKCDPRHGKY	M[147]VKC[792]DPRHGKY	Q	M	11	4	1446.13	510.47	13.49	55884	1M(Oxidation (M)),4C(PF-06672131-phosphonate)	0.7735	TUBA1A, TUBA1C, TUBA3C, TUBA3D, TUBA3E, TUBA4A, TUBA8	A549_10uM_03	A549_10uM	PF131	TUBA1B;C305
P68363	TUBA1B	Tubulin alpha-1B chain	MVKCDPRHGKY	M[147]VKC[792]DPRHGKY	Q	M	11	4	1443.5	510.466	12.903	52020	1M(Oxidation (M)),4C(PF-06672131-phosphonate)	0.7793	TUBA1A, TUBA1C, TUBA3C, TUBA3D, TUBA3E, TUBA4A, TUBA8	A549_10uM_01	A549_10uM	PF131	TUBA1B;C305
P68363	TUBA1B	Tubulin alpha-1B chain	MVKCDPRHGKY	M[147]VKC[792]DPRHGKY	Q	M	11	4	1436.83	510.465	12.439	33899.8	1M(Oxidation (M)),4C(PF-06672131-phosphonate)	0.7865	TUBA1A, TUBA1C, TUBA3C, TUBA3D, TUBA3E, TUBA4A, TUBA8	A549_10uM_02	A549_10uM	PF131	TUBA1B;C305
P14866	HNRNPL	Heterogeneous nuclear ribonucleoprotein L	FGQKLNVCVSKQ	FGQKLNVC[792]VSKQ	M	P	12	4	2383.86	510.737	17.439	24972.3	8C(PF-06672131-phosphonate)	0.7893		A431_10uM_02	A431_10uM	PF131	HNRNPL;C452
P00533	EGFR	Epidermal growth factor receptor	SGNKNLCY	SGNKNLC[735]Y	I	A	8	3	2885.75	510.856	17.537	17434.6	7C(PF-6422899-phosphonate)	0.7934		A431_10uM_02	A431_10uM	PF899	EGFR;C470
P68363	TUBA1B	Tubulin alpha-1B chain	AIYDICRRNLD	AIYDIC[792]RRNLD	E	I	11	4	2745.04	510.975	10.46	404057	6C(PF-06672131-phosphonate)	0.7597	TUBA1A, TUBA1C, TUBA3C, TUBA3D, TUBA3E, TUBA4A, TUBA8	A431_10uM_02	A431_10uM	PF131	TUBA1B;C213
Q14008	CKAP5	Cytoskeleton-associated protein 5	VCQPTPGKA	VC[735]QPTPGKA	N	L	9	3	2517.55	511.539	15.822	20436.4	2C(PF-6422899-phosphonate)	0.7893		A431_10uM_02	A431_10uM	PF899	CKAP5;C1360
Q9BXP2	SLC12A9	Solute carrier family 12 member 9	LVHGVTPVTCTDL	LVHGVTPVTC[792]TDL	L	-	13	4	3020.9	511.734	15.653	20750.1	10C(PF-06672131-phosphonate)	0.8215		A549_10uM_03	A549_10uM	PF131	SLC12A9;C911
Q9BXP2	SLC12A9	Solute carrier family 12 member 9	LVHGVTPVTCTDL	LVHGVTPVTC[792]TDL	L	-	13	4	3021	511.732	14.154	58276.2	10C(PF-06672131-phosphonate)	0.8323		A431_10uM_01	A431_10uM	PF131	SLC12A9;C911
Q9BXP2	SLC12A9	Solute carrier family 12 member 9	LVHGVTPVTCTDL	LVHGVTPVTC[792]TDL	L	-	13	4	3007.7	511.733	15.442	98370.4	10C(PF-06672131-phosphonate)	0.8341		A431_10uM_02	A431_10uM	PF131	SLC12A9;C911
Q9BXP2	SLC12A9	Solute carrier family 12 member 9	LVHGVTPVTCTDL	LVHGVTPVTC[792]TDL	L	-	13	4	3032.33	511.733	15.706	55487.4	10C(PF-06672131-phosphonate)	0.8278		A431_10uM_02	A431_10uM	PF131	SLC12A9;C911
Q15365	PCBP1	Poly(rC)-binding protein 1	SSEKGMGCS	SSEKGM[147]GC[735]S	L	-	9	3	2188.35	511.833	15.568	42598.1	6M(Oxidation (M)),8C(PF-6422899-phosphonate)	0.7983		A549_10uM_03	A549_10uM	PF899	PCBP1;C355
Q5SNT2	TMEM201	Transmembrane protein 201	LARCPTAGL	LARC[735]PTAGL	L	A	9	3	3336.04	511.885	18.283	137445	4C(PF-6422899-phosphonate)	0.7926		A431_10uM_02	A431_10uM	PF899	TMEM201;C11
O60841	EIF5B	Eukaryotic translation initiation factor 5B	SKRLAHCEELRA	SKRLAHC[735]EELRA	L	Q	12	4	2139.54	511.979	12.922	118164	7C(PF-6422899-phosphonate)	0.7797		A431_10uM_03	A431_10uM	PF899	EIF5B;C853
P07437	TUBB	Tubulin beta chain	DAKNMMAACDPRHGRY	DAKNM[147]M[147]AAC[792]DPRHGRY	F	L	16	5	1607.65	512.205	9.521	343522	5M(Oxidation (M)),6M(Oxidation (M)),9C(PF-06672131-phosphonate)	0.79	TUBB3, TUBB4A, TUBB4B, TUBB8	A549_10uM_01	A549_10uM	PF131	TUBB;C303
P07437	TUBB	Tubulin beta chain	DAKNMMAACDPRHGRY	DAKNM[147]M[147]AAC[792]DPRHGRY	F	L	16	5	1608.02	512.205	10.73	245550	5M(Oxidation (M)),6M(Oxidation (M)),9C(PF-06672131-phosphonate)	0.767	TUBB3, TUBB4A, TUBB4B, TUBB8	A549_10uM_02	A549_10uM	PF131	TUBB;C303
P07437	TUBB	Tubulin beta chain	DAKNMMAACDPRHGRY	DAKNM[147]M[147]AAC[792]DPRHGRY	F	L	16	5	1603.33	512.405	11.086	242187	5M(Oxidation (M)),6M(Oxidation (M)),9C(PF-06672131-phosphonate)	0.7836	TUBB3, TUBB4A, TUBB4B, TUBB8	A549_10uM_02	A549_10uM	PF131	TUBB;C303
P07437	TUBB	Tubulin beta chain	DAKNMMAACDPRHGRY	DAKNM[147]M[147]AAC[792]DPRHGRY	F	L	16	5	1600.99	512.205	10.91	232390	5M(Oxidation (M)),6M(Oxidation (M)),9C(PF-06672131-phosphonate)	0.7981	TUBB3, TUBB4A, TUBB4B, TUBB8	A549_10uM_02	A549_10uM	PF131	TUBB;C303
P07437	TUBB	Tubulin beta chain	DAKNMMAACDPRHGRY	DAKNM[147]M[147]AAC[792]DPRHGRY	F	L	16	5	1605.68	512.406	9.648	206736	5M(Oxidation (M)),6M(Oxidation (M)),9C(PF-06672131-phosphonate)	0.7686	TUBB3, TUBB4A, TUBB4B, TUBB8	A549_10uM_02	A549_10uM	PF131	TUBB;C303
P07437	TUBB	Tubulin beta chain	DAKNMMAACDPRHGRY	DAKNM[147]M[147]AAC[792]DPRHGRY	F	L	16	5	1602.08	512.206	11.081	136847	5M(Oxidation (M)),6M(Oxidation (M)),9C(PF-06672131-phosphonate)	0.7873	TUBB3, TUBB4A, TUBB4B, TUBB8	A549_10uM_03	A549_10uM	PF131	TUBB;C303
P07437	TUBB	Tubulin beta chain	DAKNMMAACDPRHGRY	DAKNM[147]M[147]AAC[792]DPRHGRY	F	L	16	5	1634.62	512.206	14.468	70915.6	5M(Oxidation (M)),6M(Oxidation (M)),9C(PF-06672131-phosphonate)	0.7645	TUBB3, TUBB4A, TUBB4B, TUBB8	A549_10uM_01	A549_10uM	PF131	TUBB;C303
P07437	TUBB	Tubulin beta chain	DAKNMMAACDPRHGRY	DAKNM[147]M[147]AAC[792]DPRHGRY	F	L	16	5	1633.45	512.407	10.678	68664.2	5M(Oxidation (M)),6M(Oxidation (M)),9C(PF-06672131-phosphonate)	0.7654	TUBB3, TUBB4A, TUBB4B, TUBB8	A549_10uM_01	A549_10uM	PF131	TUBB;C303
P07437	TUBB	Tubulin beta chain	DAKNMMAACDPRHGRY	DAKNM[147]M[147]AAC[792]DPRHGRY	F	L	16	5	1617.06	512.205	13.562	33794.6	5M(Oxidation (M)),6M(Oxidation (M)),9C(PF-06672131-phosphonate)	0.7628	TUBB3, TUBB4A, TUBB4B, TUBB8	A549_1uM_01	A549_1uM	PF131	TUBB;C303
P62979	RPS27A	Ubiquitin-40S ribosomal protein S27a	LTYCFNKPEDK	LTYC[792]FNKPEDK	C	-	11	4	2366.32	512.718	15.213	34680.3	4C(PF-06672131-phosphonate)	0.8096		A549_1uM_01	A549_1uM	PF131	RPS27A;C149
P62979	RPS27A	Ubiquitin-40S ribosomal protein S27a	LTYCFNKPEDK	LTYC[792]FNKPEDK	C	-	11	4	2351.06	512.468	12.343	211344	4C(PF-06672131-phosphonate)	0.8133		A549_10uM_01	A549_10uM	PF131	RPS27A;C149
P62979	RPS27A	Ubiquitin-40S ribosomal protein S27a	LTYCFNKPEDK	LTYC[792]FNKPEDK	C	-	11	4	2354.58	512.467	19.204	220736	4C(PF-06672131-phosphonate)	0.8122		A549_10uM_01	A549_10uM	PF131	RPS27A;C149
P62979	RPS27A	Ubiquitin-40S ribosomal protein S27a	LTYCFNKPEDK	LTYC[792]FNKPEDK	C	-	11	4	2353.76	512.468	14.142	219721	4C(PF-06672131-phosphonate)	0.8181		A549_10uM_02	A549_10uM	PF131	RPS27A;C149
P62979	RPS27A	Ubiquitin-40S ribosomal protein S27a	LTYCFNKPEDK	LTYC[792]FNKPEDK	C	-	11	4	2350.16	512.469	14.877	144233	4C(PF-06672131-phosphonate)	0.8074		A549_10uM_03	A549_10uM	PF131	RPS27A;C149
P62979	RPS27A	Ubiquitin-40S ribosomal protein S27a	LTYCFNKPEDK	LTYC[792]FNKPEDK	C	-	11	4	2351.46	512.468	15.548	208069	4C(PF-06672131-phosphonate)	0.8177		A431_10uM_01	A431_10uM	PF131	RPS27A;C149
P62979	RPS27A	Ubiquitin-40S ribosomal protein S27a	LTYCFNKPEDK	LTYC[792]FNKPEDK	C	-	11	4	2340.47	512.467	12.214	315085	4C(PF-06672131-phosphonate)	0.8131		A431_10uM_02	A431_10uM	PF131	RPS27A;C149
P62979	RPS27A	Ubiquitin-40S ribosomal protein S27a	LTYCFNKPEDK	LTYC[792]FNKPEDK	C	-	11	4	2343.99	512.467	14.883	319345	4C(PF-06672131-phosphonate)	0.8137		A431_10uM_02	A431_10uM	PF131	RPS27A;C149
P62979	RPS27A	Ubiquitin-40S ribosomal protein S27a	LTYCFNKPEDK	LTYC[792]FNKPEDK	C	-	11	4	2345.91	512.472	13.383	87958.9	4C(PF-06672131-phosphonate)	0.7977		A431_10uM_03	A431_10uM	PF131	RPS27A;C149
P49411	TUFM	Elongation factor Tu, mitochondrial	KKGDECELLGHSKNIRT	KKGDEC[735]ELLGHSKNIRT	L	V	17	5	2352.51	513.034	17.108	12045.1	6C(PF-6422899-phosphonate)	0.7743		A549_10uM_03	A549_10uM	PF899	TUFM;C290
P49411	TUFM	Elongation factor Tu, mitochondrial	KKGDECELLGHSKNIRT	KKGDEC[735]ELLGHSKNIRT	L	V	17	5	2358.5	513.036	16.03	13813	6C(PF-6422899-phosphonate)	0.785		A431_10uM_01	A431_10uM	PF899	TUFM;C290
Q9H9B4	SFXN1	Sideroflexin-1	AANCINIPLMRQ	AANC[792]INIPLM[147]RQ	A	R	12	4	2997.45	512.979	11.646	34142.6	10M(Oxidation (M)),4C(PF-06672131-phosphonate)	0.8187	SFXN3	A549_10uM_03	A549_10uM	PF131	SFXN1;C190
Q9H9B4	SFXN1	Sideroflexin-1	AANCINIPLMRQ	AANC[792]INIPLM[147]RQ	A	R	12	4	3005.38	512.977	11.292	33218.7	10M(Oxidation (M)),4C(PF-06672131-phosphonate)	0.8242	SFXN3	A549_10uM_01	A549_10uM	PF131	SFXN1;C190
Q9H9B4	SFXN1	Sideroflexin-1	AANCINIPLMRQ	AANC[792]INIPLM[147]RQ	A	R	12	4	2996.27	512.979	11.192	30993	10M(Oxidation (M)),4C(PF-06672131-phosphonate)	0.818	SFXN3	A549_10uM_03	A549_10uM	PF131	SFXN1;C190
Q9H9B4	SFXN1	Sideroflexin-1	AANCINIPLMRQ	AANC[792]INIPLM[147]RQ	A	R	12	4	3004.21	512.982	16.028	30339.8	10M(Oxidation (M)),4C(PF-06672131-phosphonate)	0.827	SFXN3	A549_10uM_01	A549_10uM	PF131	SFXN1;C190
O60684	KPNA6	Importin subunit alpha-7	GCIKPLCD	GC[735]IKPLC[160]D	L	L	8	3	3273.89	513.193	17.618	18188.1	2C(PF-6422899-phosphonate),7C(Carbamidomethyl (C))	0.7945	KPNA1, KPNA5	A431_10uM_02	A431_10uM	PF899	KPNA6;C422
P27635	RPL10	60S ribosomal protein L10	LSCAGADRL	LSC[735]AGADRL	M	Q	9	3	3210.56	513.204	15.811	54188.1	3C(PF-6422899-phosphonate)	0.8534	RPL10L	A431_10uM_02	A431_10uM	PF899	RPL10;C105
P27635	RPL10	60S ribosomal protein L10	LSCAGADRL	LSC[735]AGADRL	M	Q	9	3	3214.37	513.204	14.612	40144.2	3C(PF-6422899-phosphonate)	0.8459	RPL10L	A549_10uM_03	A549_10uM	PF899	RPL10;C105
P27635	RPL10	60S ribosomal protein L10	LSCAGADRL	LSC[735]AGADRL	M	Q	9	3	3214.79	513.205	16.082	21641.8	3C(PF-6422899-phosphonate)	0.8331	RPL10L	A431_10uM_03	A431_10uM	PF899	RPL10;C105
P27635	RPL10	60S ribosomal protein L10	LSCAGADRL	LSC[735]AGADRL	M	Q	9	3	3219.17	513.203	14.522	19908.1	3C(PF-6422899-phosphonate)	0.8537	RPL10L	A431_10uM_01	A431_10uM	PF899	RPL10;C105
P56589	PEX3	Peroxisomal biogenesis factor 3	VQACGLSPRDITT	VQAC[792]GLSPRDITT	A	I	13	4	2856.44	513.23	13.152	80607.7	4C(PF-06672131-phosphonate)	0.7948		A431_10uM_02	A431_10uM	PF131	PEX3;C251
P68431	H3C1	Histone H3.1	FEDTNLCAIHAK	FEDTNLC[792]AIHAK	L	R	12	4	2496.46	513.718	16.626	101140	7C(PF-06672131-phosphonate)	0.7964	H3-3A, H3C15	A549_10uM_01	A549_10uM	PF131	H3C1;C111
P23526	AHCY	Adenosylhomocysteinase	GCAMGHPSF	GC[735]AMGHPSF	L	V	9	3	3340.92	513.507	19.221	8348.77	2C(PF-6422899-phosphonate)	0.8125		A431_1uM_01	A431_1uM	PF899	AHCY;C349
P23526	AHCY	Adenosylhomocysteinase	GCAMGHPSF	GC[735]AMGHPSF	L	V	9	3	3340.92	513.508	16.24	8348.77	2C(PF-6422899-phosphonate)	0.8029		A431_1uM_01	A431_1uM	PF899	AHCY;C349
P23526	AHCY	Adenosylhomocysteinase	GCAMGHPSF	GC[735]AMGHPSF	L	V	9	3	3335.26	513.505	16.281	67927.6	2C(PF-6422899-phosphonate)	0.8137		A431_10uM_01	A431_10uM	PF899	AHCY;C349
P23526	AHCY	Adenosylhomocysteinase	GCAMGHPSF	GC[735]AMGHPSF	L	V	9	3	3336.43	513.505	21.153	72930.9	2C(PF-6422899-phosphonate)	0.812		A431_10uM_01	A431_10uM	PF899	AHCY;C349
P23526	AHCY	Adenosylhomocysteinase	GCAMGHPSF	GC[735]AMGHPSF	L	V	9	3	3326.66	513.507	17.56	219826	2C(PF-6422899-phosphonate)	0.8076		A431_10uM_02	A431_10uM	PF899	AHCY;C349
P23526	AHCY	Adenosylhomocysteinase	GCAMGHPSF	GC[735]AMGHPSF	L	V	9	3	3329	513.506	19.42	224842	2C(PF-6422899-phosphonate)	0.8072		A431_10uM_02	A431_10uM	PF899	AHCY;C349
P23526	AHCY	Adenosylhomocysteinase	GCAMGHPSF	GC[735]AMGHPSF	L	V	9	3	3332.04	513.507	17.607	45353.6	2C(PF-6422899-phosphonate)	0.787		A431_10uM_03	A431_10uM	PF899	AHCY;C349
O43592	XPOT	Exportin-T	PQHIPCVL	PQHIPC[735]VL	E	M	8	3	3784.34	513.547	13.617	20162.5	6C(PF-6422899-phosphonate)	0.8361		A431_10uM_01	A431_10uM	PF899	XPOT;C522
O43592	XPOT	Exportin-T	PQHIPCVL	PQHIPC[735]VL	E	M	8	3	3773.42	513.548	13.516	44342.1	6C(PF-6422899-phosphonate)	0.837		A431_10uM_02	A431_10uM	PF899	XPOT;C522
O43592	XPOT	Exportin-T	PQHIPCVL	PQHIPC[735]VL	E	M	8	3	3775.76	513.885	12.36	17486.3	6C(PF-6422899-phosphonate)	0.8075		A431_10uM_02	A431_10uM	PF899	XPOT;C522
O14828	SCAMP3	Secretory carrier-associated membrane protein 3	CPVQPCF	C[160]PVQPC[792]F	F	F	7	3	3068.7	513.861	10.223	101185	1C(Carbamidomethyl (C)),6C(PF-06672131-phosphonate)	0.8522		A549_10uM_01	A549_10uM	PF131	SCAMP3;C147
O14828	SCAMP3	Secretory carrier-associated membrane protein 3	CPVQPCF	C[160]PVQPC[792]F	F	F	7	3	3069.02	513.859	11.627	108013	1C(Carbamidomethyl (C)),6C(PF-06672131-phosphonate)	0.8556		A549_10uM_02	A549_10uM	PF131	SCAMP3;C147
O14828	SCAMP3	Secretory carrier-associated membrane protein 3	CPVQPCF	C[160]PVQPC[792]F	F	F	7	3	3064.28	513.861	12.843	116265	1C(Carbamidomethyl (C)),6C(PF-06672131-phosphonate)	0.8437		A549_10uM_03	A549_10uM	PF131	SCAMP3;C147
O14828	SCAMP3	Secretory carrier-associated membrane protein 3	CPVQPCF	C[160]PVQPC[792]F	F	F	7	3	3070.25	513.859	13.191	45445.4	1C(Carbamidomethyl (C)),6C(PF-06672131-phosphonate)	0.8583		A431_10uM_01	A431_10uM	PF131	SCAMP3;C147
P07195	LDHB	L-lactate dehydrogenase B chain	VGQVGMACA	VGQVGM[147]AC[792]A	G	I	9	3	2359.27	514.199	15.487	39967.1	6M(Oxidation (M)),8C(PF-06672131-phosphonate)	0.8369		A549_10uM_01	A549_10uM	PF131	LDHB;C36
P00338	LDHA	L-lactate dehydrogenase A chain	GVGAVGMACA	GVGAVGM[147]AC[792]A	V	I	10	3	2352.58	514.197	11.574	84746.3	7M(Oxidation (M)),9C(PF-06672131-phosphonate)	0.8437		A549_10uM_02	A549_10uM	PF131	LDHA;C35
P07195	LDHB	L-lactate dehydrogenase B chain	VGQVGMACA	VGQVGM[147]AC[792]A	G	I	9	3	2354.85	514.199	17.284	41758.1	6M(Oxidation (M)),8C(PF-06672131-phosphonate)	0.828		A549_10uM_03	A549_10uM	PF131	LDHB;C36
P52597	HNRNPF	Heterogeneous nuclear ribonucleoprotein F	FGRDLSYCLSGM	FGRDLSYC[792]LSGM[147]	L	Y	12	4	3091.3	514.206	12.909	24547.8	12M(Oxidation (M)),8C(PF-06672131-phosphonate)	0.7853		A549_10uM_02	A549_10uM	PF131	HNRNPF;C267
Q9NUQ7	UFSP2	Ufm1-specific protease 2	YNLCLPQRPNM	YNLC[792]LPQRPNM[147]	Y	I	11	4	3027.66	514.218	14.965	12117.7	11M(Oxidation (M)),4C(PF-06672131-phosphonate)	0.7652		A549_10uM_01	A549_10uM	PF131	UFSP2;C461
Q9NUQ7	UFSP2	Ufm1-specific protease 2	YNLCLPQRPNM	YNLC[792]LPQRPNM[147]	Y	I	11	4	3028.83	514.218	16.587	29266.8	11M(Oxidation (M)),4C(PF-06672131-phosphonate)	0.818		A549_10uM_01	A549_10uM	PF131	UFSP2;C461
Q9NUQ7	UFSP2	Ufm1-specific protease 2	YNLCLPQRPNM	YNLC[792]LPQRPNM[147]	Y	I	11	4	3024.41	514.219	13.872	26756.7	11M(Oxidation (M)),4C(PF-06672131-phosphonate)	0.8105		A549_10uM_03	A549_10uM	PF131	UFSP2;C461
Q9Y324	FCF1	rRNA-processing protein FCF1 homolog	KEREVPQHPSCL	KEREVPQHPSC[735]L	L	F	12	4	2457.74	514.47	15.069	31425.7	11C(PF-6422899-phosphonate)	0.8424		A431_10uM_02	A431_10uM	PF899	FCF1;C54
P52292	KPNA2	Importin subunit alpha-1	LACGYLRN	LAC[735]GYLRN	S	L	8	3	3213.2	514.54	15.393	42784.9	3C(PF-6422899-phosphonate)	0.7925		A549_10uM_03	A549_10uM	PF899	KPNA2;C223
P52292	KPNA2	Importin subunit alpha-1	LACGYLRN	LAC[735]GYLRN	S	L	8	3	3214.37	514.542	16.246	47375.7	3C(PF-6422899-phosphonate)	0.7928		A549_10uM_03	A549_10uM	PF899	KPNA2;C223
Q13263	TRIM28	Transcription intermediary factor 1-beta	FCHEPCRPLHQ	FC[735]HEPC[160]RPLHQ	L	L	11	4	2318.2	514.699	14.658	69071.4	2C(PF-6422899-phosphonate),6C(Carbamidomethyl (C))	0.841		A431_10uM_02	A431_10uM	PF899	TRIM28;C713
Q13263	TRIM28	Transcription intermediary factor 1-beta	FCHEPCRPLHQ	FC[735]HEPC[160]RPLHQ	L	L	11	4	2324.81	514.702	14.459	26977.4	2C(PF-6422899-phosphonate),6C(Carbamidomethyl (C))	0.8137		A431_10uM_03	A431_10uM	PF899	TRIM28;C713
Q13263	TRIM28	Transcription intermediary factor 1-beta	FCHEPCRPLHQ	FC[160]HEPC[735]RPLHQ	L	L	11	4	2398.68	514.7	15.406	108687	2C(Carbamidomethyl (C)),6C(PF-6422899-phosphonate)	0.762		A431_10uM_03	A431_10uM	PF899	TRIM28;C717
P50748	KNTC1	Kinetochore-associated protein 1	ATICSPDF	ATIC[792]SPDF	A	L	8	3	3253.11	514.865	11.097	53596.3	4C(PF-06672131-phosphonate)	0.8291		A549_10uM_02	A549_10uM	PF131	KNTC1;C1143
P49327	FASN	Fatty acid synthase	EKFCFTPHTEE	EKFC[792]FTPHTEE	L	G	11	4	2489.43	514.955	12.38	30577.5	4C(PF-06672131-phosphonate)	0.767		A549_10uM_01	A549_10uM	PF131	FASN;C1118
O60264	SMARCA5	SWI/SNF-related matrix-associated actin-dependent regulator of chromatin subfamily A member 5	FDTNNCLGDQKL	FDTNNC[792]LGDQKL	W	V	12	4	2843.89	514.962	11.788	17632.9	6C(PF-06672131-phosphonate)	0.7884		A549_10uM_02	A549_10uM	PF131	SMARCA5;C374
O60264	SMARCA5	SWI/SNF-related matrix-associated actin-dependent regulator of chromatin subfamily A member 5	FDTNNCLGDQKL	FDTNNC[792]LGDQKL	W	V	12	4	2841.49	514.963	17.454	21566.4	6C(PF-06672131-phosphonate)	0.7766		A549_10uM_03	A549_10uM	PF131	SMARCA5;C374
P23526	AHCY	Adenosylhomocysteinase	LGMSCDGPFKPDHYRY	LGMSC[792]DGPFKPDHYRY	Y	-	16	5	2726.28	515.814	13.523	74832.4	5C(PF-06672131-phosphonate)	0.8149		A431_10uM_02	A431_10uM	PF131	AHCY;C421
P23526	AHCY	Adenosylhomocysteinase	LGMSCDGPFKPDHYRY	LGMSC[792]DGPFKPDHYRY	Y	-	16	5	2736.83	516.013	14.343	102621	5C(PF-06672131-phosphonate)	0.8112		A431_10uM_02	A431_10uM	PF131	AHCY;C421
P23526	AHCY	Adenosylhomocysteinase	LGMSCDGPFKPDHYRY	LGMSC[792]DGPFKPDHYRY	Y	-	16	5	2742.24	515.813	21.714	30406.5	5C(PF-06672131-phosphonate)	0.796		A431_10uM_03	A431_10uM	PF131	AHCY;C421
Q9BQG0	MYBBP1A	Myb-binding protein 1A	DVIRHYGEHVCT	DVIRHYGEHVC[735]T	G	A	12	4	2680.57	516.209	16.244	29826.3	11C(PF-6422899-phosphonate)	0.8404		A549_10uM_01	A549_10uM	PF899	MYBBP1A;C338
Q9BQG0	MYBBP1A	Myb-binding protein 1A	DVIRHYGEHVCT	DVIRHYGEHVC[735]T	G	A	12	4	2681.74	515.959	14.574	29914.1	11C(PF-6422899-phosphonate)	0.8403		A549_10uM_01	A549_10uM	PF899	MYBBP1A;C338
Q9BQG0	MYBBP1A	Myb-binding protein 1A	DVIRHYGEHVCT	DVIRHYGEHVC[735]T	G	A	12	4	2676.14	515.961	14.507	70691.9	11C(PF-6422899-phosphonate)	0.8279		A549_10uM_03	A549_10uM	PF899	MYBBP1A;C338
Q9BQG0	MYBBP1A	Myb-binding protein 1A	DVIRHYGEHVCT	DVIRHYGEHVC[735]T	G	A	12	4	2683.12	515.958	14.804	34310.9	11C(PF-6422899-phosphonate)	0.8322		A431_1uM_01	A431_1uM	PF899	MYBBP1A;C338
Q9BQG0	MYBBP1A	Myb-binding protein 1A	DVIRHYGEHVCT	DVIRHYGEHVC[735]T	G	A	12	4	2677.77	515.959	18.262	55134.7	11C(PF-6422899-phosphonate)	0.8301		A431_1uM_02	A431_1uM	PF899	MYBBP1A;C338
Q9BQG0	MYBBP1A	Myb-binding protein 1A	DVIRHYGEHVCT	DVIRHYGEHVC[735]T	G	A	12	4	2695.54	515.962	12.265	8311.15	11C(PF-6422899-phosphonate)	0.8222		A431_1uM_03	A431_1uM	PF899	MYBBP1A;C338
Q9BQG0	MYBBP1A	Myb-binding protein 1A	DVIRHYGEHVCT	DVIRHYGEHVC[735]T	G	A	12	4	2683.3	515.957	20.277	67311.1	11C(PF-6422899-phosphonate)	0.85		A431_10uM_01	A431_10uM	PF899	MYBBP1A;C338
Q9BQG0	MYBBP1A	Myb-binding protein 1A	DVIRHYGEHVCT	DVIRHYGEHVC[735]T	G	A	12	4	2667.65	515.959	18.582	171831	11C(PF-6422899-phosphonate)	0.8404		A431_10uM_02	A431_10uM	PF899	MYBBP1A;C338
Q9BQG0	MYBBP1A	Myb-binding protein 1A	DVIRHYGEHVCT	DVIRHYGEHVC[735]T	G	A	12	4	2673.06	515.96	19.312	94152.5	11C(PF-6422899-phosphonate)	0.8183		A431_10uM_03	A431_10uM	PF899	MYBBP1A;C338
Q8IWB7	WDFY1	WD repeat and FYVE domain-containing protein 1	PVVGCSLATGFSPH	PVVGC[792]SLATGFSPH	T	-	14	4	3124.96	515.976	17.843	17663.6	5C(PF-06672131-phosphonate)	0.8689		A431_10uM_02	A431_10uM	PF131	WDFY1;C401
Q96CM8	ACSF2	Medium-chain acyl-CoA ligase ACSF2, mitochondrial	AKLNTPGELCIRG	AKLNTPGELC[792]IRG	L	Y	13	4	2633.65	515.99	19.299	50533.6	10C(PF-06672131-phosphonate)	0.7715		A431_10uM_02	A431_10uM	PF131	ACSF2;C462
Q13232	NME3	Nucleoside diphosphate kinase 3	PAACTGAHERTFL	PAAC[792]TGAHERTFL	F	A	13	4	2388.58	516.473	14.826	48573.7	4C(PF-06672131-phosphonate)	0.8423		A549_10uM_01	A549_10uM	PF131	NME3;C17
Q13232	NME3	Nucleoside diphosphate kinase 3	PAACTGAHERTFL	PAAC[792]TGAHERTFL	F	A	13	4	2388.93	516.473	14.014	44440.4	4C(PF-06672131-phosphonate)	0.8417		A549_10uM_02	A549_10uM	PF131	NME3;C17
Q13232	NME3	Nucleoside diphosphate kinase 3	PAACTGAHERTFL	PAAC[792]TGAHERTFL	F	A	13	4	2386.51	516.472	14.001	18164	4C(PF-06672131-phosphonate)	0.8419		A549_10uM_03	A549_10uM	PF131	NME3;C17
Q9NP73	ALG13	Putative bifunctional UDP-N-acetylglucosamine transferase and deubiquitinase ALG13	ISHAGAGSCL	ISHAGAGSC[735]L	V	E	10	3	2998.32	516.53	20.124	27159.2	9C(PF-6422899-phosphonate)	0.8278		A431_10uM_02	A431_10uM	PF899	ALG13;C86
Q9UBE0	SAE1	SUMO-activating enzyme subunit 1	IVECLGPK	IVEC[792]LGPK	G	-	8	3	2492.95	516.899	11.863	209690	4C(PF-06672131-phosphonate)	0.8435		A549_10uM_01	A549_10uM	PF131	SAE1;C342
Q9UBE0	SAE1	SUMO-activating enzyme subunit 1	IVECLGPK	IVEC[792]LGPK	G	-	8	3	2486.26	516.565	12.509	232182	4C(PF-06672131-phosphonate)	0.8361		A549_10uM_02	A549_10uM	PF131	SAE1;C342
Q96D53	COQ8B	Atypical kinase COQ8B, mitochondrial	ERIVQTLCTVRG	ERIVQTLC[792]TVRG	A	A	12	4	2533.97	516.993	15.428	71222.6	8C(PF-06672131-phosphonate)	0.775		A431_10uM_02	A431_10uM	PF131	COQ8B;C147
Q5JTH9	RRP12	RRP12-like protein	LITKGCQAEADRA	LITKGC[792]QAEADRA	T	E	13	4	1848.02	517.231	15.351	42253.5	6C(PF-06672131-phosphonate)	0.8335		A549_10uM_01	A549_10uM	PF131	RRP12;C673
Q5JTH9	RRP12	RRP12-like protein	LITKGCQAEADRA	LITKGC[792]QAEADRA	T	E	13	4	1855.05	516.983	14.893	26010.6	6C(PF-06672131-phosphonate)	0.8496		A549_10uM_01	A549_10uM	PF131	RRP12;C673
Q5JTH9	RRP12	RRP12-like protein	LITKGCQAEADRA	LITKGC[792]QAEADRA	T	E	13	4	1844.87	516.984	13.339	13678.3	6C(PF-06672131-phosphonate)	0.8434		A549_10uM_02	A549_10uM	PF131	RRP12;C673
P50991	CCT4	T-complex protein 1 subunit delta	LKITGCASPGKTVT	LKITGC[792]ASPGKTVT	L	I	14	4	2281.06	516.996	14.623	117857	6C(PF-06672131-phosphonate)	0.8562		A549_10uM_02	A549_10uM	PF131	CCT4;C379
P50991	CCT4	T-complex protein 1 subunit delta	LKITGCASPGKTVT	LKITGC[792]ASPGKTVT	L	I	14	4	2288.09	517.246	13.336	123732	6C(PF-06672131-phosphonate)	0.8433		A549_10uM_02	A549_10uM	PF131	CCT4;C379
P00533	EGFR	Epidermal growth factor receptor	LNWCVQIAKGMN	LNWC[792]VQIAKGMN	L	Y	12	4	3196.49	517.226	15.875	14623.1	4C(PF-06672131-phosphonate)	0.8368		A431_10uM_02	A431_10uM	PF131	EGFR;C818
Q8IY67	RAVER1	Ribonucleoprotein PTB-binding 1	CQLACGQDGQLKG	C[160]QLAC[792]GQDGQLKG	F	F	13	4	2286.53	517.463	15.829	16796	1C(Carbamidomethyl (C)),5C(PF-06672131-phosphonate)	0.7859		A431_10uM_02	A431_10uM	PF131	RAVER1;C255
P29034	S100A2	Protein S100-A2	FQGCPDRP	FQGC[735]PDRP	F	-	8	3	2942.95	517.859	16.706	21846	4C(PF-6422899-phosphonate)	0.7878		A431_1uM_03	A431_1uM	PF899	S100A2;C94
P29034	S100A2	Protein S100-A2	FQGCPDRP	FQGC[735]PDRP	F	-	8	3	2936.57	518.191	18.248	236611	4C(PF-6422899-phosphonate)	0.7681		A431_10uM_01	A431_10uM	PF899	S100A2;C94
P29034	S100A2	Protein S100-A2	FQGCPDRP	FQGC[735]PDRP	F	-	8	3	2937.74	517.857	16.853	320522	4C(PF-6422899-phosphonate)	0.8069		A431_10uM_01	A431_10uM	PF899	S100A2;C94
P29034	S100A2	Protein S100-A2	FQGCPDRP	FQGC[735]PDRP	F	-	8	3	2937.74	517.857	18.552	205383	4C(PF-6422899-phosphonate)	0.769		A431_10uM_01	A431_10uM	PF899	S100A2;C94
P29034	S100A2	Protein S100-A2	FQGCPDRP	FQGC[735]PDRP	F	-	8	3	2930.31	517.859	16.873	428893	4C(PF-6422899-phosphonate)	0.8039		A431_10uM_02	A431_10uM	PF899	S100A2;C94
P29034	S100A2	Protein S100-A2	FQGCPDRP	FQGC[735]PDRP	F	-	8	3	2930.31	517.857	16.614	468697	4C(PF-6422899-phosphonate)	0.7651		A431_10uM_02	A431_10uM	PF899	S100A2;C94
P29034	S100A2	Protein S100-A2	FQGCPDRP	FQGC[735]PDRP	F	-	8	3	2932.66	517.857	18.422	390519	4C(PF-6422899-phosphonate)	0.8033		A431_10uM_02	A431_10uM	PF899	S100A2;C94
P29034	S100A2	Protein S100-A2	FQGCPDRP	FQGC[735]PDRP	F	-	8	3	2932.66	517.856	15.805	291022	4C(PF-6422899-phosphonate)	0.7641		A431_10uM_02	A431_10uM	PF899	S100A2;C94
P29034	S100A2	Protein S100-A2	FQGCPDRP	FQGC[735]PDRP	F	-	8	3	2932.66	517.855	16.729	374029	4C(PF-6422899-phosphonate)	0.8234		A431_10uM_02	A431_10uM	PF899	S100A2;C94
P29034	S100A2	Protein S100-A2	FQGCPDRP	FQGC[735]PDRP	F	-	8	3	2938.52	517.855	13.681	655228	4C(PF-6422899-phosphonate)	0.7834		A431_10uM_02	A431_10uM	PF899	S100A2;C94
P29034	S100A2	Protein S100-A2	FQGCPDRP	FQGC[735]PDRP	F	-	8	3	2944.39	518.189	18.255	443165	4C(PF-6422899-phosphonate)	0.7984		A431_10uM_02	A431_10uM	PF899	S100A2;C94
P29034	S100A2	Protein S100-A2	FQGCPDRP	FQGC[735]PDRP	F	-	8	3	2932.2	517.858	14.532	308409	4C(PF-6422899-phosphonate)	0.7854		A431_10uM_03	A431_10uM	PF899	S100A2;C94
P29034	S100A2	Protein S100-A2	FQGCPDRP	FQGC[735]PDRP	F	-	8	3	2934.55	517.857	16.202	0	4C(PF-6422899-phosphonate)	0.806		A431_10uM_03	A431_10uM	PF899	S100A2;C94
P29034	S100A2	Protein S100-A2	FQGCPDRP	FQGC[735]PDRP	F	-	8	3	2935.72	517.858	16.917	272960	4C(PF-6422899-phosphonate)	0.7863		A431_10uM_03	A431_10uM	PF899	S100A2;C94
Q9H2D1	SLC25A32	Mitochondrial folate transporter/carrier	IRVTPACC	IRVTPAC[735]C[160]	L	I	8	3	3113.44	518.206	17.102	33314.9	7C(PF-6422899-phosphonate),8C(Carbamidomethyl (C))	0.814		A431_1uM_01	A431_1uM	PF899	SLC25A32;C293
Q9H2D1	SLC25A32	Mitochondrial folate transporter/carrier	IRVTPACC	IRVTPAC[735]C[160]	L	I	8	3	3110.43	517.872	14.961	36212.3	7C(PF-6422899-phosphonate),8C(Carbamidomethyl (C))	0.8107		A431_1uM_02	A431_1uM	PF899	SLC25A32;C293
Q9H2D1	SLC25A32	Mitochondrial folate transporter/carrier	IRVTPACC	IRVTPAC[735]C[160]	L	I	8	3	3105.03	517.869	20.186	551813	7C(PF-6422899-phosphonate),8C(Carbamidomethyl (C))	0.8142		A431_10uM_02	A431_10uM	PF899	SLC25A32;C293
Q9H2D1	SLC25A32	Mitochondrial folate transporter/carrier	IRVTPACC	IRVTPAC[735]C[160]	L	I	8	3	3105.03	517.87	16.474	551564	7C(PF-6422899-phosphonate),8C(Carbamidomethyl (C))	0.8245		A431_10uM_02	A431_10uM	PF899	SLC25A32;C293
Q9H2D1	SLC25A32	Mitochondrial folate transporter/carrier	IRVTPACC	IRVTPAC[735]C[160]	L	I	8	3	3105.73	517.868	18.827	221733	7C(PF-6422899-phosphonate),8C(Carbamidomethyl (C))	0.8042		A431_10uM_03	A431_10uM	PF899	SLC25A32;C293
Q9H2D1	SLC25A32	Mitochondrial folate transporter/carrier	IRVTPACC	IRVTPAC[735]C[160]	L	I	8	3	3109.25	517.871	16.669	218405	7C(PF-6422899-phosphonate),8C(Carbamidomethyl (C))	0.7967		A431_10uM_03	A431_10uM	PF899	SLC25A32;C293
P35221	CTNNA1	Catenin alpha-1	ADDPCSSVKRGNM	ADDPC[792]SSVKRGNM	F	V	13	4	1985.15	517.957	17.349	49253.7	5C(PF-06672131-phosphonate)	0.8185		A431_10uM_02	A431_10uM	PF131	CTNNA1;C116
Q9NR50	EIF2B3	Translation initiation factor eIF-2B subunit gamma	TRDVQKALCAEF	TRDVQKALC[792]AEF	T	K	12	4	2852.15	518.229	13.103	54069.5	9C(PF-06672131-phosphonate)	0.8604		A431_10uM_01	A431_10uM	PF131	EIF2B3;C64
Q9NR50	EIF2B3	Translation initiation factor eIF-2B subunit gamma	TRDVQKALCAEF	TRDVQKALC[792]AEF	T	K	12	4	2843.08	518.23	15.137	53025.8	9C(PF-06672131-phosphonate)	0.8401		A431_10uM_03	A431_10uM	PF131	EIF2B3;C64
Q9NR50	EIF2B3	Translation initiation factor eIF-2B subunit gamma	TRDVQKALCAEF	TRDVQKALC[792]AEF	T	K	12	4	2844.26	518.231	12.802	55258.2	9C(PF-06672131-phosphonate)	0.8396		A431_10uM_03	A431_10uM	PF131	EIF2B3;C64
P00533	EGFR	Epidermal growth factor receptor	ASVDNPHVCRLLG	ASVDNPHVC[792]RLLG	M	I	13	4	2617.23	518.232	13.685	141198	9C(PF-06672131-phosphonate)	0.7621		A431_10uM_02	A431_10uM	PF131	EGFR;C775
P00533	EGFR	Epidermal growth factor receptor	ASVDNPHVCRLLG	ASVDNPHVC[792]RLLG	M	I	13	4	2619.57	518.232	15.251	180075	9C(PF-06672131-phosphonate)	0.7988		A431_10uM_02	A431_10uM	PF131	EGFR;C775
P00533	EGFR	Epidermal growth factor receptor	ASVDNPHVCRLLG	ASVDNPHVC[792]RLLG	M	I	13	4	2621.92	518.23	15.442	147447	9C(PF-06672131-phosphonate)	0.762		A431_10uM_02	A431_10uM	PF131	EGFR;C775
Q9Y256	RCE1	CAAX prenyl protease 2	PAVCAALEHPQRRPLLAG	PAVC[792]AALEHPQRRPLLAG	F	Y	18	5	2522.24	518.454	17.912	76238.8	4C(PF-06672131-phosphonate)	0.8397		A431_10uM_02	A431_10uM	PF131	RCE1;C273
P28370	SMARCA1	Probable global transcription activator SNF2L1	FDTKNCLGDQKL	FDTKNC[792]LGDQKL	W	V	12	4	2554.2	518.727	12.975	22780.1	6C(PF-06672131-phosphonate)	0.792		A549_10uM_03	A549_10uM	PF131	SMARCA1;C377
P60709	ACTB	Actin, cytoplasmic 1	KCDVDIRKDLYA	KC[735]DVDIRKDLYA	M	N	12	4	3195.32	518.476	16.957	63302.7	2C(PF-6422899-phosphonate)	0.8583	ACTBL2, ACTG1	A431_10uM_02	A431_10uM	PF899	ACTB;C285
Q6UB35	MTHFD1L	Monofunctional C1-tetrahydrofolate synthase, mitochondrial	CFVSPVAKA	C[735]FVSPVAKA	E	V	9	3	3349.21	518.55	19.216	17176.3	1C(PF-6422899-phosphonate)	0.8126		A549_10uM_03	A549_10uM	PF899	MTHFD1L;C198
Q6UB35	MTHFD1L	Monofunctional C1-tetrahydrofolate synthase, mitochondrial	CFVSPVAKA	C[735]FVSPVAKA	E	V	9	3	3350.5	518.547	18.818	20508.1	1C(PF-6422899-phosphonate)	0.8217		A431_10uM_01	A431_10uM	PF899	MTHFD1L;C198
Q6UB35	MTHFD1L	Monofunctional C1-tetrahydrofolate synthase, mitochondrial	CFVSPVAKA	C[735]FVSPVAKA	E	V	9	3	3340.73	518.549	19.136	59706.1	1C(PF-6422899-phosphonate)	0.8186		A431_10uM_02	A431_10uM	PF899	MTHFD1L;C198
O95373	IPO7	Importin-7	IQKMICE	IQKMIC[792]E	V	Y	7	3	2351.46	518.551	13.987	219598	6C(PF-06672131-phosphonate)	0.8343	IPO8	A431_10uM_01	A431_10uM	PF131	IPO7;C567
P23526	AHCY	Adenosylhomocysteinase	GCAMGHPSF	GC[735]AM[147]GHPSF	L	V	9	3	2973.44	518.838	19.112	0	2C(PF-6422899-phosphonate),4M(Oxidation (M))	0.7884		A431_1uM_03	A431_1uM	PF899	AHCY;C349
P23526	AHCY	Adenosylhomocysteinase	GCAMGHPSF	GC[735]AM[147]GHPSF	L	V	9	3	2968.23	518.838	17.223	34359.1	2C(PF-6422899-phosphonate),4M(Oxidation (M))	0.808		A431_10uM_01	A431_10uM	PF899	AHCY;C349
P23526	AHCY	Adenosylhomocysteinase	GCAMGHPSF	GC[735]AM[147]GHPSF	L	V	9	3	2957.28	518.838	19.421	57826.1	2C(PF-6422899-phosphonate),4M(Oxidation (M))	0.8051		A431_10uM_02	A431_10uM	PF899	AHCY;C349
P23526	AHCY	Adenosylhomocysteinase	LGMSCDGPFKPDHYRY	LGM[147]SC[792]DGPFKPDHYRY	Y	-	16	5	2506.19	519.012	12.34	40937.3	3M(Oxidation (M)),5C(PF-06672131-phosphonate)	0.8236		A549_10uM_02	A549_10uM	PF131	AHCY;C421
P23526	AHCY	Adenosylhomocysteinase	LGMSCDGPFKPDHYRY	LGM[147]SC[792]DGPFKPDHYRY	Y	-	16	5	2483.55	519.012	15.177	46644.5	3M(Oxidation (M)),5C(PF-06672131-phosphonate)	0.8214		A431_10uM_02	A431_10uM	PF131	AHCY;C421
P27708	CAD	CAD protein	AVDGECPPQRSIL	AVDGEC[792]PPQRSIL	E	E	13	4	2837.67	519.229	13.538	201847	6C(PF-06672131-phosphonate)	0.7985		A431_10uM_02	A431_10uM	PF131	CAD;C1374
Q63HN8	RNF213	E3 ubiquitin-protein ligase RNF213	VLECKPLGIKTAL	VLEC[792]KPLGIKTAL	A	K	13	4	2978.78	519.261	11.665	32391.4	4C(PF-06672131-phosphonate)	0.8605		A431_10uM_01	A431_10uM	PF131	RNF213;C4348
P61218	POLR2F	DNA-directed RNA polymerases I, II, and III subunit RPABC2	IAMCAPVM	IAM[147]C[792]APVM[147]	Q	V	8	3	2588.27	519.533	11.322	312490	3M(Oxidation (M)),4C(PF-06672131-phosphonate),8M(Oxidation (M))	0.833		A549_10uM_02	A549_10uM	PF131	POLR2F;C76
P61218	POLR2F	DNA-directed RNA polymerases I, II, and III subunit RPABC2	IAMCAPVM	IAM[147]C[792]APVM[147]	Q	V	8	3	2585.86	519.534	11.355	425598	3M(Oxidation (M)),4C(PF-06672131-phosphonate),8M(Oxidation (M))	0.8238		A549_10uM_03	A549_10uM	PF131	POLR2F;C76
P27348	YWHAQ	14-3-3 protein theta	ACTLAKTAF	AC[735]TLAKTAF	L	D	9	3	3472.07	519.882	18.781	112177	2C(PF-6422899-phosphonate)	0.8109		A549_10uM_01	A549_10uM	PF899	YWHAQ;C189
P27348	YWHAQ	14-3-3 protein theta	ACTLAKTAF	AC[735]TLAKTAF	L	D	9	3	3475.59	519.88	15.696	139785	2C(PF-6422899-phosphonate)	0.808		A549_10uM_01	A549_10uM	PF899	YWHAQ;C189
P27348	YWHAQ	14-3-3 protein theta	ACTLAKTAF	AC[735]TLAKTAF	L	D	9	3	3467.64	519.88	18.352	383026	2C(PF-6422899-phosphonate)	0.8		A549_10uM_03	A549_10uM	PF899	YWHAQ;C189
P27348	YWHAQ	14-3-3 protein theta	ACTLAKTAF	AC[735]TLAKTAF	L	D	9	3	3469.99	519.881	18.439	380072	2C(PF-6422899-phosphonate)	0.8022		A549_10uM_03	A549_10uM	PF899	YWHAQ;C189
P27348	YWHAQ	14-3-3 protein theta	ACTLAKTAF	AC[735]TLAKTAF	L	D	9	3	3472.33	519.881	13.823	392455	2C(PF-6422899-phosphonate)	0.8342		A549_10uM_03	A549_10uM	PF899	YWHAQ;C189
P27348	YWHAQ	14-3-3 protein theta	ACTLAKTAF	AC[735]TLAKTAF	L	D	9	3	3470.1	519.882	17.284	63394.8	2C(PF-6422899-phosphonate)	0.8142		A431_10uM_01	A431_10uM	PF899	YWHAQ;C189
P27348	YWHAQ	14-3-3 protein theta	ACTLAKTAF	AC[735]TLAKTAF	L	D	9	3	3474.79	519.881	13.979	70721.8	2C(PF-6422899-phosphonate)	0.8294		A431_10uM_01	A431_10uM	PF899	YWHAQ;C189
P27348	YWHAQ	14-3-3 protein theta	ACTLAKTAF	AC[735]TLAKTAF	L	D	9	3	3462.68	519.882	18.542	124224	2C(PF-6422899-phosphonate)	0.8067		A431_10uM_02	A431_10uM	PF899	YWHAQ;C189
P27348	YWHAQ	14-3-3 protein theta	ACTLAKTAF	AC[735]TLAKTAF	L	D	9	3	3466.89	519.884	20.342	46665.9	2C(PF-6422899-phosphonate)	0.7922		A431_10uM_03	A431_10uM	PF899	YWHAQ;C189
Q8TEM1	NUP210	Nuclear pore membrane glycoprotein 210	IIAYHTVCTPRD	IIAYHTVC[792]TPRD	M	L	12	4	2418.17	520.233	17.209	297383	8C(PF-06672131-phosphonate)	0.8356		A549_10uM_03	A549_10uM	PF131	NUP210;C1832
Q8TEM1	NUP210	Nuclear pore membrane glycoprotein 210	IIAYHTVCTPRD	IIAYHTVC[792]TPRD	M	L	12	4	2407.32	520.231	18.674	573437	8C(PF-06672131-phosphonate)	0.8444		A431_10uM_02	A431_10uM	PF131	NUP210;C1832
P30530	AXL	Tyrosine-protein kinase receptor UFO	AVCMKEFDHPNV	AVC[792]MKEFDHPNV	E	M	12	4	2650.06	520.463	12.015	23973.8	3C(PF-06672131-phosphonate)	0.8423		A431_10uM_02	A431_10uM	PF131	AXL;C588
P07437	TUBB	Tubulin beta chain	AVCDIPPRG	AVC[735]DIPPRG	T	L	9	3	3143.73	520.542	15.305	208095	3C(PF-6422899-phosphonate)	0.8214	TUBB1, TUBB2A, TUBB2B, TUBB3, TUBB4A, TUBB4B, TUBB6, TUBB8, TUBB8B	A431_10uM_02	A431_10uM	PF899	TUBB;C354
P07437	TUBB	Tubulin beta chain	AVCDIPPRG	AVC[735]DIPPRG	T	L	9	3	3113.24	520.879	16.184	172989	3C(PF-6422899-phosphonate)	0.8271	TUBB1, TUBB2A, TUBB2B, TUBB3, TUBB4A, TUBB4B, TUBB6, TUBB8, TUBB8B	A431_10uM_02	A431_10uM	PF899	TUBB;C354
P07437	TUBB	Tubulin beta chain	AVCDIPPRG	AVC[735]DIPPRG	T	L	9	3	3144.9	520.543	18.401	170104	3C(PF-6422899-phosphonate)	0.8199	TUBB1, TUBB2A, TUBB2B, TUBB3, TUBB4A, TUBB4B, TUBB6, TUBB8, TUBB8B	A431_10uM_02	A431_10uM	PF899	TUBB;C354
P07437	TUBB	Tubulin beta chain	AVCDIPPRG	AVC[735]DIPPRG	T	L	9	3	3143.73	520.543	16.115	169050	3C(PF-6422899-phosphonate)	0.8362	TUBB1, TUBB2A, TUBB2B, TUBB3, TUBB4A, TUBB4B, TUBB6, TUBB8, TUBB8B	A431_10uM_02	A431_10uM	PF899	TUBB;C354
P07437	TUBB	Tubulin beta chain	AVCDIPPRG	AVC[735]DIPPRG	T	L	9	3	3115.11	520.544	15.848	164792	3C(PF-6422899-phosphonate)	0.8005	TUBB1, TUBB2A, TUBB2B, TUBB3, TUBB4A, TUBB4B, TUBB6, TUBB8, TUBB8B	A431_10uM_03	A431_10uM	PF899	TUBB;C354
P07437	TUBB	Tubulin beta chain	AVCDIPPRG	AVC[735]DIPPRG	T	L	9	3	3117.93	520.544	15.487	164068	3C(PF-6422899-phosphonate)	0.8201	TUBB1, TUBB2A, TUBB2B, TUBB3, TUBB4A, TUBB4B, TUBB6, TUBB8, TUBB8B	A431_10uM_02	A431_10uM	PF899	TUBB;C354
P07437	TUBB	Tubulin beta chain	AVCDIPPRG	AVC[735]DIPPRG	T	L	9	3	3116.29	520.547	14.848	163184	3C(PF-6422899-phosphonate)	0.816	TUBB1, TUBB2A, TUBB2B, TUBB3, TUBB4A, TUBB4B, TUBB6, TUBB8, TUBB8B	A431_10uM_03	A431_10uM	PF899	TUBB;C354
P07437	TUBB	Tubulin beta chain	AVCDIPPRG	AVC[735]DIPPRG	T	L	9	3	3115.58	520.546	13.292	160497	3C(PF-6422899-phosphonate)	0.8355	TUBB1, TUBB2A, TUBB2B, TUBB3, TUBB4A, TUBB4B, TUBB6, TUBB8, TUBB8B	A431_10uM_02	A431_10uM	PF899	TUBB;C354
P07437	TUBB	Tubulin beta chain	AVCDIPPRG	AVC[735]DIPPRG	T	L	9	3	3165.54	520.548	14.757	148708	3C(PF-6422899-phosphonate)	0.804	TUBB1, TUBB2A, TUBB2B, TUBB3, TUBB4A, TUBB4B, TUBB6, TUBB8, TUBB8B	A431_10uM_03	A431_10uM	PF899	TUBB;C354
Q9H6W3	RIOX1	Ribosomal oxygenase 1	LCTAQHLAA	LC[735]TAQHLAA	L	V	9	3	2988.68	520.545	18.2	15795.8	2C(PF-6422899-phosphonate)	0.7983		A431_1uM_03	A431_1uM	PF899	RIOX1;C150
P07437	TUBB	Tubulin beta chain	AVCDIPPRG	AVC[735]DIPPRG	T	L	9	3	3169.52	520.542	13.649	131888	3C(PF-6422899-phosphonate)	0.8322	TUBB1, TUBB2A, TUBB2B, TUBB3, TUBB4A, TUBB4B, TUBB6, TUBB8, TUBB8B	A431_10uM_02	A431_10uM	PF899	TUBB;C354
P07437	TUBB	Tubulin beta chain	AVCDIPPRG	AVC[735]DIPPRG	T	L	9	3	3122.15	520.878	16.286	131837	3C(PF-6422899-phosphonate)	0.7969	TUBB1, TUBB2A, TUBB2B, TUBB3, TUBB4A, TUBB4B, TUBB6, TUBB8, TUBB8B	A431_10uM_03	A431_10uM	PF899	TUBB;C354
P07437	TUBB	Tubulin beta chain	AVCDIPPRG	AVC[735]DIPPRG	T	L	9	3	3090.96	520.544	14.471	95080.6	3C(PF-6422899-phosphonate)	0.8358	TUBB1, TUBB2A, TUBB2B, TUBB3, TUBB4A, TUBB4B, TUBB6, TUBB8, TUBB8B	A431_10uM_02	A431_10uM	PF899	TUBB;C354
P07437	TUBB	Tubulin beta chain	AVCDIPPRG	AVC[735]DIPPRG	T	L	9	3	3146.47	520.545	15.95	89114.2	3C(PF-6422899-phosphonate)	0.8203	TUBB1, TUBB2A, TUBB2B, TUBB3, TUBB4A, TUBB4B, TUBB6, TUBB8, TUBB8B	A431_10uM_01	A431_10uM	PF899	TUBB;C354
P07437	TUBB	Tubulin beta chain	AVCDIPPRG	AVC[735]DIPPRG	T	L	9	3	3125.37	520.544	13.363	84156.1	3C(PF-6422899-phosphonate)	0.8362	TUBB1, TUBB2A, TUBB2B, TUBB3, TUBB4A, TUBB4B, TUBB6, TUBB8, TUBB8B	A431_10uM_01	A431_10uM	PF899	TUBB;C354
P07437	TUBB	Tubulin beta chain	AVCDIPPRG	AVC[735]DIPPRG	T	L	9	3	3149.99	520.542	16.405	76618	3C(PF-6422899-phosphonate)	0.8362	TUBB1, TUBB2A, TUBB2B, TUBB3, TUBB4A, TUBB4B, TUBB6, TUBB8, TUBB8B	A431_10uM_01	A431_10uM	PF899	TUBB;C354
P07437	TUBB	Tubulin beta chain	AVCDIPPRG	AVC[735]DIPPRG	T	L	9	3	3089.32	520.546	16.015	63070.3	3C(PF-6422899-phosphonate)	0.803	TUBB1, TUBB2A, TUBB2B, TUBB3, TUBB4A, TUBB4B, TUBB6, TUBB8, TUBB8B	A431_10uM_03	A431_10uM	PF899	TUBB;C354
P07437	TUBB	Tubulin beta chain	AVCDIPPRG	AVC[735]DIPPRG	T	L	9	3	3146.36	520.546	13.044	62197.1	3C(PF-6422899-phosphonate)	0.8109	TUBB1, TUBB2A, TUBB2B, TUBB3, TUBB4A, TUBB4B, TUBB6, TUBB8, TUBB8B	A549_10uM_03	A549_10uM	PF899	TUBB;C354
P07437	TUBB	Tubulin beta chain	AVCDIPPRG	AVC[735]DIPPRG	T	L	9	3	3131.23	520.879	13.575	58935.9	3C(PF-6422899-phosphonate)	0.8214	TUBB1, TUBB2A, TUBB2B, TUBB3, TUBB4A, TUBB4B, TUBB6, TUBB8, TUBB8B	A431_10uM_01	A431_10uM	PF899	TUBB;C354
P07437	TUBB	Tubulin beta chain	AVCDIPPRG	AVC[735]DIPPRG	T	L	9	3	3175.79	520.545	14.499	55456.7	3C(PF-6422899-phosphonate)	0.8223	TUBB1, TUBB2A, TUBB2B, TUBB3, TUBB4A, TUBB4B, TUBB6, TUBB8, TUBB8B	A431_10uM_01	A431_10uM	PF899	TUBB;C354
P07437	TUBB	Tubulin beta chain	AVCDIPPRG	AVC[735]DIPPRG	T	L	9	3	3108.95	520.544	14.992	45313.9	3C(PF-6422899-phosphonate)	0.8203	TUBB1, TUBB2A, TUBB2B, TUBB3, TUBB4A, TUBB4B, TUBB6, TUBB8, TUBB8B	A431_10uM_01	A431_10uM	PF899	TUBB;C354
P07437	TUBB	Tubulin beta chain	AVCDIPPRG	AVC[735]DIPPRG	T	L	9	3	3138.2	520.543	16.696	37366.2	3C(PF-6422899-phosphonate)	0.8356	TUBB1, TUBB2A, TUBB2B, TUBB3, TUBB4A, TUBB4B, TUBB6, TUBB8, TUBB8B	A549_10uM_02	A549_10uM	PF899	TUBB;C354
P07437	TUBB	Tubulin beta chain	AVCDIPPRG	AVC[735]DIPPRG	T	L	9	3	3158.99	520.544	14.946	17982	3C(PF-6422899-phosphonate)	0.8208	TUBB1, TUBB2A, TUBB2B, TUBB3, TUBB4A, TUBB4B, TUBB6, TUBB8, TUBB8B	A549_10uM_01	A549_10uM	PF899	TUBB;C354
Q9H6W3	RIOX1	Ribosomal oxygenase 1	LCTAQHLAA	LC[735]TAQHLAA	L	V	9	3	2984.65	520.543	18.987	100431	2C(PF-6422899-phosphonate)	0.8175		A431_10uM_01	A431_10uM	PF899	RIOX1;C150
Q9H6W3	RIOX1	Ribosomal oxygenase 1	LCTAQHLAA	LC[735]TAQHLAA	L	V	9	3	2976.04	520.544	17.221	127648	2C(PF-6422899-phosphonate)	0.8166		A431_10uM_02	A431_10uM	PF899	RIOX1;C150
Q9H6W3	RIOX1	Ribosomal oxygenase 1	LCTAQHLAA	LC[735]TAQHLAA	L	V	9	3	2976.04	520.545	17.58	134520	2C(PF-6422899-phosphonate)	0.826		A431_10uM_02	A431_10uM	PF899	RIOX1;C150
Q9H6W3	RIOX1	Ribosomal oxygenase 1	LCTAQHLAA	LC[735]TAQHLAA	L	V	9	3	2978.39	520.544	19.146	127955	2C(PF-6422899-phosphonate)	0.8316		A431_10uM_02	A431_10uM	PF899	RIOX1;C150
Q9H6W3	RIOX1	Ribosomal oxygenase 1	LCTAQHLAA	LC[735]TAQHLAA	L	V	9	3	2980.73	520.544	19.121	130019	2C(PF-6422899-phosphonate)	0.8189		A431_10uM_02	A431_10uM	PF899	RIOX1;C150
P07437	TUBB	Tubulin beta chain	AVCDIPPRG	AVC[735]DIPPRG	T	L	9	3	3123.32	520.878	16.326	0	3C(PF-6422899-phosphonate)	0.8125	TUBB1, TUBB2A, TUBB2B, TUBB3, TUBB4A, TUBB4B, TUBB6, TUBB8, TUBB8B	A431_10uM_03	A431_10uM	PF899	TUBB;C354
P60228	EIF3E	Eukaryotic translation initiation factor 3 subunit E	IQTMCPHILRY	IQTM[147]C[792]PHILRY	A	L	11	4	2696.08	520.73	12.84	26485.1	4M(Oxidation (M)),5C(PF-06672131-phosphonate)	0.7769		A549_10uM_03	A549_10uM	PF131	EIF3E;C250
Q6NUQ4	TMEM214	Transmembrane protein 214	QEQLCQLYPRL	QEQLC[792]QLYPRL	L	K	11	4	3292.93	520.733	13.839	15061.3	5C(PF-06672131-phosphonate)	0.7991		A549_10uM_03	A549_10uM	PF131	TMEM214;C343
Q6NUQ4	TMEM214	Transmembrane protein 214	QEQLCQLYPRL	QEQLC[792]QLYPRL	L	K	11	4	3275.06	520.734	13.785	50011.9	5C(PF-06672131-phosphonate)	0.8086		A431_10uM_02	A431_10uM	PF131	TMEM214;C343
Q8TAQ2	SMARCC2	SWI/SNF complex subunit SMARCC2	CPEIEPKL	C[735]PEIEPKL	L	L	8	3	3601.06	520.881	12.421	19784	1C(PF-6422899-phosphonate)	0.8938		A549_10uM_01	A549_10uM	PF899	SMARCC2;C145
Q8TAQ2	SMARCC2	SWI/SNF complex subunit SMARCC2	CPEIEPKL	C[735]PEIEPKL	L	L	8	3	3594.27	520.879	15.763	21281.3	1C(PF-6422899-phosphonate)	0.8855		A549_10uM_03	A549_10uM	PF899	SMARCC2;C145
Q00839	HNRNPU	Heterogeneous nuclear ribonucleoprotein U	LQRAPQCL	LQRAPQC[735]L	L	G	8	3	3115.87	520.889	15.11	138026	7C(PF-6422899-phosphonate)	0.837		A549_10uM_03	A549_10uM	PF899	HNRNPU;C562
O75891	ALDH1L1	Cytosolic 10-formyltetrahydrofolate dehydrogenase	FNKGENCIAAGRL	FNKGENC[792]IAAGRL	F	F	13	4	2349.11	521.235	11.937	22760.7	7C(PF-06672131-phosphonate)	0.8604	ALDH1L2	A431_10uM_01	A431_10uM	PF131	ALDH1L1;C707
Q9BYD3	MRPL4	39S ribosomal protein L4, mitochondrial	PRPLPHATQGPAATPYHC	PRPLPHATQGPAATPYHC[792]	F	-	18	5	2053.16	521.436	16.894	23119.4	18C(PF-06672131-phosphonate)	0.8793		A431_10uM_02	A431_10uM	PF131	MRPL4;C311
Q9BYD3	MRPL4	39S ribosomal protein L4, mitochondrial	PRPLPHATQGPAATPYHC	PRPLPHATQGPAATPYHC[792]	F	-	18	5	2062.55	521.434	25.006	26789.3	18C(PF-06672131-phosphonate)	0.8765		A431_10uM_02	A431_10uM	PF131	MRPL4;C311
P52597	HNRNPF	Heterogeneous nuclear ribonucleoprotein F	LSYCLSGM	LSYC[792]LSGM	D	Y	8	3	3387.63	521.535	11.965	2373671	4C(PF-06672131-phosphonate)	0.7939		A431_10uM_02	A431_10uM	PF131	HNRNPF;C267
P52597	HNRNPF	Heterogeneous nuclear ribonucleoprotein F	LSYCLSGM	LSYC[792]LSGM	D	Y	8	3	3389.97	521.535	15.03	2378572	4C(PF-06672131-phosphonate)	0.7959		A431_10uM_02	A431_10uM	PF131	HNRNPF;C267
P52597	HNRNPF	Heterogeneous nuclear ribonucleoprotein F	LSYCLSGM	LSYC[792]LSGM	D	Y	8	3	3395.36	521.536	15.355	778081	4C(PF-06672131-phosphonate)	0.7773		A431_10uM_03	A431_10uM	PF131	HNRNPF;C267
O14980	XPO1	Exportin-1	IICDLQPQQVHT	IIC[792]DLQPQQVHT	T	F	12	4	2876.37	521.984	15.776	33635.9	3C(PF-06672131-phosphonate)	0.8546		A431_10uM_02	A431_10uM	PF131	XPO1;C623
O14980	XPO1	Exportin-1	IICDLQPQQVHT	IIC[792]DLQPQQVHT	T	F	12	4	2878.72	521.733	13.852	34229.2	3C(PF-06672131-phosphonate)	0.8578		A431_10uM_02	A431_10uM	PF131	XPO1;C623
P35221	CTNNA1	Catenin alpha-1	ADDPCSSVKRGNM	ADDPC[792]SSVKRGNM[147]	F	V	13	4	1776.49	521.955	12.33	60309	13M(Oxidation (M)),5C(PF-06672131-phosphonate)	0.8046		A549_10uM_01	A549_10uM	PF131	CTNNA1;C116
P35221	CTNNA1	Catenin alpha-1	ADDPCSSVKRGNM	ADDPC[792]SSVKRGNM[147]	F	V	13	4	1971.13	521.955	15.409	161418	13M(Oxidation (M)),5C(PF-06672131-phosphonate)	0.812		A549_10uM_01	A549_10uM	PF131	CTNNA1;C116
A0AV96	RBM47	RNA-binding protein 47	LGVCCSVDNCRL	LGVC[160]C[792]SVDNC[160]RL	L	F	12	4	2780.62	521.959	15.467	16585	10C(Carbamidomethyl (C)),4C(Carbamidomethyl (C)),5C(PF-06672131-phosphonate)	0.8182		A431_10uM_01	A431_10uM	PF131	RBM47;C146
A0AV96	RBM47	RNA-binding protein 47	LGVCCSVDNCRL	LGVC[792]C[160]SVDNC[160]RL	L	F	12	4	2782.96	521.96	12.329	17331.4	10C(Carbamidomethyl (C)),4C(PF-06672131-phosphonate),5C(Carbamidomethyl (C))	0.8185		A431_10uM_01	A431_10uM	PF131	RBM47;C145
A0AV96	RBM47	RNA-binding protein 47	LGVCCSVDNCRL	LGVC[160]C[792]SVDNC[160]RL	L	F	12	4	2769.67	521.962	15.48	29207.9	10C(Carbamidomethyl (C)),4C(Carbamidomethyl (C)),5C(PF-06672131-phosphonate)	0.8186		A431_10uM_02	A431_10uM	PF131	RBM47;C146
A0AV96	RBM47	RNA-binding protein 47	LGVCCSVDNCRL	LGVC[160]C[792]SVDNC[160]RL	L	F	12	4	2772.01	522.211	12.31	29556.1	10C(Carbamidomethyl (C)),4C(Carbamidomethyl (C)),5C(PF-06672131-phosphonate)	0.8182		A431_10uM_02	A431_10uM	PF131	RBM47;C146
A0AV96	RBM47	RNA-binding protein 47	LGVCCSVDNCRL	LGVC[160]C[792]SVDNC[160]RL	L	F	12	4	2775.07	521.962	12.103	13371.6	10C(Carbamidomethyl (C)),4C(Carbamidomethyl (C)),5C(PF-06672131-phosphonate)	0.799		A431_10uM_03	A431_10uM	PF131	RBM47;C146
P53396	ACLY	ATP-citrate synthase	MTSICDERGQEL	M[147]TSIC[792]DERGQEL	F	I	12	4	2533.99	522.456	12.615	156203	1M(Oxidation (M)),5C(PF-06672131-phosphonate)	0.7742		A549_10uM_01	A549_10uM	PF131	ACLY;C845
P15924	DSP	Desmoplakin	SCNGGSHPRINTL	n[43]SC[792]NGGSHPRINTL	M	G	13	4	2460.09	522.47	14.084	47887.8	2C(PF-06672131-phosphonate),N-term(Acetyl (Protein N-term))	0.8483		A431_10uM_02	A431_10uM	PF131	DSP;C3
P15924	DSP	Desmoplakin	SCNGGSHPRINTL	n[43]SC[792]NGGSHPRINTL	M	G	13	4	2461.27	522.472	11.958	50549.1	2C(PF-06672131-phosphonate),N-term(Acetyl (Protein N-term))	0.8483		A431_10uM_02	A431_10uM	PF131	DSP;C3
P15924	DSP	Desmoplakin	SCNGGSHPRINTL	n[43]SC[792]NGGSHPRINTL	M	G	13	4	2476.51	522.718	12.274	44697.7	2C(PF-06672131-phosphonate),N-term(Acetyl (Protein N-term))	0.8491		A431_10uM_02	A431_10uM	PF131	DSP;C3
P15924	DSP	Desmoplakin	SCNGGSHPRINTL	n[43]SC[792]NGGSHPRINTL	M	G	13	4	2466.69	522.472	14.985	33122.4	2C(PF-06672131-phosphonate),N-term(Acetyl (Protein N-term))	0.8262		A431_10uM_03	A431_10uM	PF131	DSP;C3
P15924	DSP	Desmoplakin	SCNGGSHPRINTL	n[43]SC[792]NGGSHPRINTL	M	G	13	4	2483.1	522.721	11.974	34850.2	2C(PF-06672131-phosphonate),N-term(Acetyl (Protein N-term))	0.8326		A431_10uM_03	A431_10uM	PF131	DSP;C3
P40938	RFC3	Replication factor C subunit 3	RNLVQCGDFPHL	RNLVQC[792]GDFPHL	L	L	12	4	3022.94	522.73	13.296	41312.5	6C(PF-06672131-phosphonate)	0.8267		A431_10uM_02	A431_10uM	PF131	RFC3;C32
Q9Y6C9	MTCH2	Mitochondrial carrier homolog 2	IGRESKYCGLCD	IGRESKYC[792]GLC[160]D	F	S	12	4	2158.74	523.213	14.953	487282	11C(Carbamidomethyl (C)),8C(PF-06672131-phosphonate)	0.8061		A549_10uM_01	A549_10uM	PF131	MTCH2;C160
Q9Y6C9	MTCH2	Mitochondrial carrier homolog 2	IGRESKYCGLCD	IGRESKYC[792]GLC[160]D	F	S	12	4	2111.04	523.214	12.584	155741	11C(Carbamidomethyl (C)),8C(PF-06672131-phosphonate)	0.8167		A549_10uM_02	A549_10uM	PF131	MTCH2;C160
Q9Y6C9	MTCH2	Mitochondrial carrier homolog 2	IGRESKYCGLCD	IGRESKYC[792]GLC[160]D	F	S	12	4	2156.77	523.214	15.239	389608	11C(Carbamidomethyl (C)),8C(PF-06672131-phosphonate)	0.8103		A549_10uM_02	A549_10uM	PF131	MTCH2;C160
Q9Y6C9	MTCH2	Mitochondrial carrier homolog 2	IGRESKYCGLCD	IGRESKYC[792]GLC[160]D	F	S	12	4	2155.51	523.215	11.747	431761	11C(Carbamidomethyl (C)),8C(PF-06672131-phosphonate)	0.7997		A549_10uM_03	A549_10uM	PF131	MTCH2;C160
Q9Y6C9	MTCH2	Mitochondrial carrier homolog 2	IGRESKYCGLCD	IGRESKYC[792]GLC[160]D	F	S	12	4	2153.29	523.213	16.758	1.7985e+06	11C(Carbamidomethyl (C)),8C(PF-06672131-phosphonate)	0.8094		A431_10uM_01	A431_10uM	PF131	MTCH2;C160
Q9Y6C9	MTCH2	Mitochondrial carrier homolog 2	IGRESKYCGLCD	IGRESKYC[792]GLC[160]D	F	S	12	4	2157.98	523.214	14.833	1.8122e+06	11C(Carbamidomethyl (C)),8C(PF-06672131-phosphonate)	0.811		A431_10uM_01	A431_10uM	PF131	MTCH2;C160
Q9Y6C9	MTCH2	Mitochondrial carrier homolog 2	IGRESKYCGLCD	IGRESKYC[160]GLC[792]D	F	S	12	4	2172.06	523.212	11.836	37047.2	11C(PF-06672131-phosphonate),8C(Carbamidomethyl (C))	0.862		A431_10uM_01	A431_10uM	PF131	MTCH2;C163
Q9Y6C9	MTCH2	Mitochondrial carrier homolog 2	IGRESKYCGLCD	IGRESKYC[792]GLC[160]D	F	S	12	4	2097.73	523.212	17.193	0	11C(Carbamidomethyl (C)),8C(PF-06672131-phosphonate)	0.8101		A431_10uM_02	A431_10uM	PF131	MTCH2;C160
Q9Y6C9	MTCH2	Mitochondrial carrier homolog 2	IGRESKYCGLCD	IGRESKYC[792]GLC[160]D	F	S	12	4	2101.25	523.213	16.652	0	11C(Carbamidomethyl (C)),8C(PF-06672131-phosphonate)	0.8006		A431_10uM_02	A431_10uM	PF131	MTCH2;C160
Q9Y6C9	MTCH2	Mitochondrial carrier homolog 2	IGRESKYCGLCD	IGRESKYC[792]GLC[160]D	F	S	12	4	2103.59	523.212	14.926	0	11C(Carbamidomethyl (C)),8C(PF-06672131-phosphonate)	0.8125		A431_10uM_02	A431_10uM	PF131	MTCH2;C160
Q9Y6C9	MTCH2	Mitochondrial carrier homolog 2	IGRESKYCGLCD	IGRESKYC[792]GLC[160]D	F	S	12	4	2145.81	523.212	16.465	2521871	11C(Carbamidomethyl (C)),8C(PF-06672131-phosphonate)	0.8078		A431_10uM_02	A431_10uM	PF131	MTCH2;C160
Q9Y6C9	MTCH2	Mitochondrial carrier homolog 2	IGRESKYCGLCD	IGRESKYC[792]GLC[160]D	F	S	12	4	2148.16	523.213	16.517	2.56945e+06	11C(Carbamidomethyl (C)),8C(PF-06672131-phosphonate)	0.8093		A431_10uM_02	A431_10uM	PF131	MTCH2;C160
Q9Y6C9	MTCH2	Mitochondrial carrier homolog 2	IGRESKYCGLCD	IGRESKYC[792]GLC[160]D	F	S	12	4	2100.85	523.215	11.853	391394	11C(Carbamidomethyl (C)),8C(PF-06672131-phosphonate)	0.7969		A431_10uM_03	A431_10uM	PF131	MTCH2;C160
Q9Y6C9	MTCH2	Mitochondrial carrier homolog 2	IGRESKYCGLCD	IGRESKYC[792]GLC[160]D	F	S	12	4	2100.85	523.214	13.012	391394	11C(Carbamidomethyl (C)),8C(PF-06672131-phosphonate)	0.7704		A431_10uM_03	A431_10uM	PF131	MTCH2;C160
Q9Y6C9	MTCH2	Mitochondrial carrier homolog 2	IGRESKYCGLCD	IGRESKYC[792]GLC[160]D	F	S	12	4	2147.76	523.465	11.881	1.37117e+06	11C(Carbamidomethyl (C)),8C(PF-06672131-phosphonate)	0.7803		A431_10uM_03	A431_10uM	PF131	MTCH2;C160
Q9Y6C9	MTCH2	Mitochondrial carrier homolog 2	IGRESKYCGLCD	IGRESKYC[792]GLC[160]D	F	S	12	4	2150.1	523.214	14.671	1.40699e+06	11C(Carbamidomethyl (C)),8C(PF-06672131-phosphonate)	0.7903		A431_10uM_03	A431_10uM	PF131	MTCH2;C160
P30153	PPP2R1A	Serine/threonine-protein phosphatase 2A 65 kDa regulatory subunit A alpha isoform	AQLKDECPEVRL	AQLKDEC[792]PEVRL	L	N	12	4	2791.06	523.239	12.235	58685.4	7C(PF-06672131-phosphonate)	0.7951		A549_10uM_03	A549_10uM	PF131	PPP2R1A;C377
Q9Y6Y0	IVNS1ABP	Influenza virus NS1A-binding protein	LEDNVCLPSNGKL	LEDNVC[792]LPSNGKL	M	Y	13	4	3189.86	523.481	12.306	16860.1	6C(PF-06672131-phosphonate)	0.8271		A431_10uM_01	A431_10uM	PF131	IVNS1ABP;C187
Q9Y6Y0	IVNS1ABP	Influenza virus NS1A-binding protein	LEDNVCLPSNGKL	LEDNVC[792]LPSNGKL	M	Y	13	4	3181.25	523.732	16.539	41897.8	6C(PF-06672131-phosphonate)	0.822		A431_10uM_02	A431_10uM	PF131	IVNS1ABP;C187
Q9Y6Y0	IVNS1ABP	Influenza virus NS1A-binding protein	LEDNVCLPSNGKL	LEDNVC[792]LPSNGKL	M	Y	13	4	3182.42	523.48	15.131	43513.4	6C(PF-06672131-phosphonate)	0.8236		A431_10uM_02	A431_10uM	PF131	IVNS1ABP;C187
Q15437	SEC23B	Protein transport protein Sec23B	MDHLKKLAVSSAC	MDHLKKLAVSSAC[792]	F	-	13	4	2316.28	523.736	22.327	96409.1	13C(PF-06672131-phosphonate)	0.874		A431_10uM_01	A431_10uM	PF131	SEC23B;C767
Q15437	SEC23B	Protein transport protein Sec23B	MDHLKKLAVSSAC	MDHLKKLAVSSAC[792]	F	-	13	4	2294.74	523.735	14.515	215125	13C(PF-06672131-phosphonate)	0.8758		A431_10uM_02	A431_10uM	PF131	SEC23B;C767
Q15437	SEC23B	Protein transport protein Sec23B	MDHLKKLAVSSAC	MDHLKKLAVSSAC[792]	F	-	13	4	2298.26	523.737	23.463	222555	13C(PF-06672131-phosphonate)	0.8773		A431_10uM_02	A431_10uM	PF131	SEC23B;C767
Q15437	SEC23B	Protein transport protein Sec23B	MDHLKKLAVSSAC	MDHLKKLAVSSAC[792]	F	-	13	4	2301.36	523.739	16.47	90557.6	13C(PF-06672131-phosphonate)	0.852		A431_10uM_03	A431_10uM	PF131	SEC23B;C767
P16615	ATP2A2	Sarcoplasmic/endoplasmic reticulum calcium ATPase 2	ICSDKTGTL	IC[735]SDKTGTL	V	T	9	3	2969.01	523.877	17.075	59892.3	2C(PF-6422899-phosphonate)	0.8177	ATP12A, ATP1A1, ATP1A2, ATP1A3, ATP1A4, ATP2A1, ATP2A3, ATP2B1, ATP2B2, ATP2B3, ATP2B4, ATP2C1, ATP2C2, ATP4A	A431_10uM_02	A431_10uM	PF899	ATP2A2;C349
Q6UXV4	APOOL	MIC	ATVCYPVQ	ATVC[792]YPVQ	G	S	8	3	2869.68	523.881	13.125	31642.8	4C(PF-06672131-phosphonate)	0.8401		A549_10uM_02	A549_10uM	PF131	APOOL;C152
O95373	IPO7	Importin-7	IQKMICE	IQKM[147]IC[792]E	V	Y	7	3	2019.21	523.882	12.213	556371	4M(Oxidation (M)),6C(PF-06672131-phosphonate)	0.8227	IPO8	A549_10uM_01	A549_10uM	PF131	IPO7;C567
O95373	IPO7	Importin-7	IQKMICE	IQKM[147]IC[792]E	V	Y	7	3	2016.06	523.882	13.667	470988	4M(Oxidation (M)),6C(PF-06672131-phosphonate)	0.8285	IPO8	A549_10uM_02	A549_10uM	PF131	IPO7;C567
O95373	IPO7	Importin-7	IQKMICE	IQKM[147]IC[792]E	V	Y	7	3	2013.71	523.882	12.326	368832	4M(Oxidation (M)),6C(PF-06672131-phosphonate)	0.8277	IPO8	A549_10uM_02	A549_10uM	PF131	IPO7;C567
P62829	RPL23	60S ribosomal protein L23	AVINCADNTGAKNL	AVINC[792]ADNTGAKNL	G	Y	14	4	2507.02	523.98	18.437	17949.4	5C(PF-06672131-phosphonate)	0.8491		A549_1uM_01	A549_1uM	PF131	RPL23;C28
P62829	RPL23	60S ribosomal protein L23	AVINCADNTGAKNL	AVINC[792]ADNTGAKNL	G	Y	14	4	2481.22	523.982	18.036	57444.5	5C(PF-06672131-phosphonate)	0.878		A549_10uM_01	A549_10uM	PF131	RPL23;C28
P62829	RPL23	60S ribosomal protein L23	AVINCADNTGAKNL	AVINC[792]ADNTGAKNL	G	Y	14	4	2495.29	523.982	18.309	84029.9	5C(PF-06672131-phosphonate)	0.8628		A549_10uM_01	A549_10uM	PF131	RPL23;C28
P62829	RPL23	60S ribosomal protein L23	AVINCADNTGAKNL	AVINC[792]ADNTGAKNL	G	Y	14	4	2493.29	523.981	17.173	40507.7	5C(PF-06672131-phosphonate)	0.8624		A549_10uM_02	A549_10uM	PF131	RPL23;C28
P62829	RPL23	60S ribosomal protein L23	AVINCADNTGAKNL	AVINC[792]ADNTGAKNL	G	Y	14	4	2477.98	523.981	15.734	51327.8	5C(PF-06672131-phosphonate)	0.8686		A549_10uM_03	A549_10uM	PF131	RPL23;C28
P62829	RPL23	60S ribosomal protein L23	AVINCADNTGAKNL	AVINC[792]ADNTGAKNL	G	Y	14	4	2495.68	524.229	17.725	27461	5C(PF-06672131-phosphonate)	0.8615		A431_10uM_01	A431_10uM	PF131	RPL23;C28
P62829	RPL23	60S ribosomal protein L23	AVINCADNTGAKNL	AVINC[792]ADNTGAKNL	G	Y	14	4	2496.86	523.98	13.759	27322.9	5C(PF-06672131-phosphonate)	0.8619		A431_10uM_01	A431_10uM	PF131	RPL23;C28
P28288	ABCD3	ATP-binding cassette sub-family D member 3	VLICGPNGCGKSSL	VLIC[792]GPNGC[160]GKSSL	N	F	14	4	2807.2	524.232	14.339	17033.8	4C(PF-06672131-phosphonate),9C(Carbamidomethyl (C))	0.8687		A549_10uM_01	A549_10uM	PF131	ABCD3;C472
P28288	ABCD3	ATP-binding cassette sub-family D member 3	VLICGPNGCGKSSL	VLIC[792]GPNGC[160]GKSSL	N	F	14	4	2790.77	524.482	23.477	69326.1	4C(PF-06672131-phosphonate),9C(Carbamidomethyl (C))	0.8741		A431_10uM_02	A431_10uM	PF131	ABCD3;C472
P28288	ABCD3	ATP-binding cassette sub-family D member 3	VLICGPNGCGKSSL	VLIC[792]GPNGC[160]GKSSL	N	F	14	4	2793.12	524.231	17.748	74546.7	4C(PF-06672131-phosphonate),9C(Carbamidomethyl (C))	0.8728		A431_10uM_02	A431_10uM	PF131	ABCD3;C472
P28288	ABCD3	ATP-binding cassette sub-family D member 3	VLICGPNGCGKSSL	VLIC[792]GPNGC[160]GKSSL	N	F	14	4	2796.18	524.232	21.214	30755.2	4C(PF-06672131-phosphonate),9C(Carbamidomethyl (C))	0.8535		A431_10uM_03	A431_10uM	PF131	ABCD3;C472
P28288	ABCD3	ATP-binding cassette sub-family D member 3	VLICGPNGCGKSSL	VLIC[792]GPNGC[160]GKSSL	N	F	14	4	2797.35	524.231	15.591	31050.5	4C(PF-06672131-phosphonate),9C(Carbamidomethyl (C))	0.8524		A431_10uM_03	A431_10uM	PF131	ABCD3;C472
Q92973	TNPO1	Transportin-1	IGRLGYVCPQEVA	IGRLGYVC[792]PQEVA	T	P	13	4	2991.31	524.491	15.753	113920	8C(PF-06672131-phosphonate)	0.7871	TNPO2	A549_10uM_01	A549_10uM	PF131	TNPO1;C790
P49411	TUFM	Elongation factor Tu, mitochondrial	KKGDECELLGHSKNIRT	KKGDEC[792]ELLGHSKNIRT	L	V	17	5	1933.61	524.247	14.809	49433.1	6C(PF-06672131-phosphonate)	0.7957		A549_10uM_01	A549_10uM	PF131	TUFM;C290
P15531	NME1	Nucleoside diphosphate kinase A	ANCERTF	n[43]ANC[792]ERTF	M	I	7	3	2685.64	524.532	9.602	6197262	3C(PF-06672131-phosphonate),N-term(Acetyl (Protein N-term))	0.7994		A431_10uM_01	A431_10uM	PF131	NME1;C4
P15531	NME1	Nucleoside diphosphate kinase A	ANCERTF	n[43]ANC[792]ERTF	M	I	7	3	2674.68	524.531	10.442	6666118	3C(PF-06672131-phosphonate),N-term(Acetyl (Protein N-term))	0.7796		A431_10uM_02	A431_10uM	PF131	NME1;C4
P15531	NME1	Nucleoside diphosphate kinase A	ANCERTF	n[43]ANC[792]ERTF	M	I	7	3	2678.92	524.533	9.92	8.28611e+06	3C(PF-06672131-phosphonate),N-term(Acetyl (Protein N-term))	0.7457		A431_10uM_03	A431_10uM	PF131	NME1;C4
P15531	NME1	Nucleoside diphosphate kinase A	ANCERTF	n[43]ANC[792]ERTF	M	I	7	3	2680.1	524.533	10.208	8529728	3C(PF-06672131-phosphonate),N-term(Acetyl (Protein N-term))	0.7817		A431_10uM_03	A431_10uM	PF131	NME1;C4
Q06830	PRDX1	Peroxiredoxin-1	FTDKHGEVCPAGWKPGSD	FTDKHGEVC[792]PAGWKPGSD	Q	T	18	5	2334.64	524.821	14.012	20435.3	9C(PF-06672131-phosphonate)	0.8458		A549_10uM_01	A549_10uM	PF131	PRDX1;C173
Q06830	PRDX1	Peroxiredoxin-1	FTDKHGEVCPAGWKPGSD	FTDKHGEVC[792]PAGWKPGSD	Q	T	18	5	2335	524.822	12.713	19862.7	9C(PF-06672131-phosphonate)	0.8508		A549_10uM_02	A549_10uM	PF131	PRDX1;C173
Q06830	PRDX1	Peroxiredoxin-1	FTDKHGEVCPAGWKPGSD	FTDKHGEVC[792]PAGWKPGSD	Q	T	18	5	2321.71	524.822	15.372	17464.5	9C(PF-06672131-phosphonate)	0.8528		A431_10uM_02	A431_10uM	PF131	PRDX1;C173
O43823	AKAP8	A-kinase anchor protein 8	DSRPCLPEHNPYRPSY	DSRPC[792]LPEHNPYRPSY	Y	S	16	5	2563.3	524.825	11.453	30910.1	5C(PF-06672131-phosphonate)	0.8346		A549_10uM_01	A549_10uM	PF131	AKAP8;C139
O43823	AKAP8	A-kinase anchor protein 8	DSRPCLPEHNPYRPSY	DSRPC[792]LPEHNPYRPSY	Y	S	16	5	2562.4	524.825	17.4	26029.2	5C(PF-06672131-phosphonate)	0.8252		A549_10uM_03	A549_10uM	PF131	AKAP8;C139
O43823	AKAP8	A-kinase anchor protein 8	DSRPCLPEHNPYRPSY	DSRPC[792]LPEHNPYRPSY	Y	S	16	5	2566.04	524.824	11.744	37532.3	5C(PF-06672131-phosphonate)	0.8363		A431_10uM_01	A431_10uM	PF131	AKAP8;C139
O43823	AKAP8	A-kinase anchor protein 8	DSRPCLPEHNPYRPSY	DSRPC[792]LPEHNPYRPSY	Y	S	16	5	2567.21	524.824	12.167	38192.4	5C(PF-06672131-phosphonate)	0.8365		A431_10uM_01	A431_10uM	PF131	AKAP8;C139
O43823	AKAP8	A-kinase anchor protein 8	DSRPCLPEHNPYRPSY	DSRPC[792]LPEHNPYRPSY	Y	S	16	5	2546.87	524.821	15.185	77069.5	5C(PF-06672131-phosphonate)	0.8402		A431_10uM_02	A431_10uM	PF131	AKAP8;C139
O43823	AKAP8	A-kinase anchor protein 8	DSRPCLPEHNPYRPSY	DSRPC[792]LPEHNPYRPSY	Y	S	16	5	2551.56	524.824	12.139	92629.5	5C(PF-06672131-phosphonate)	0.8354		A431_10uM_02	A431_10uM	PF131	AKAP8;C139
O43823	AKAP8	A-kinase anchor protein 8	DSRPCLPEHNPYRPSY	DSRPC[792]LPEHNPYRPSY	Y	S	16	5	2556.97	524.826	13.314	17839.6	5C(PF-06672131-phosphonate)	0.8152		A431_10uM_03	A431_10uM	PF131	AKAP8;C139
P84090	ERH	Enhancer of rudimentary homolog	ADLSCLVY	ADLSC[792]LVY	L	R	8	3	3839.08	524.881	13.077	92896.5	5C(PF-06672131-phosphonate)	0.8178		A549_10uM_01	A549_10uM	PF131	ERH;C69
P40763	STAT3	Signal transducer and activator of transcription 3	IGGPPNICL	IGGPPNIC[792]L	C	D	9	3	3645.91	525.232	17.141	52824.1	8C(PF-06672131-phosphonate)	0.8184		A549_10uM_02	A549_10uM	PF131	STAT3;C259
P40763	STAT3	Signal transducer and activator of transcription 3	IGGPPNICL	IGGPPNIC[792]L	C	D	9	3	3645.98	525.229	15.332	21849.1	8C(PF-06672131-phosphonate)	0.7448		A431_10uM_01	A431_10uM	PF131	STAT3;C259
P40763	STAT3	Signal transducer and activator of transcription 3	IGGPPNICL	IGGPPNIC[792]L	C	D	9	3	3631.54	524.894	16.97	0	8C(PF-06672131-phosphonate)	0.7434		A431_10uM_02	A431_10uM	PF131	STAT3;C259
P40763	STAT3	Signal transducer and activator of transcription 3	IGGPPNICL	IGGPPNIC[792]L	C	D	9	3	3633.38	524.899	15.145	51991.2	8C(PF-06672131-phosphonate)	0.8079		A431_10uM_03	A431_10uM	PF131	STAT3;C259
P62333	PSMC6	26S proteasome regulatory subunit 10B	ARAVASQLDCNFL	ARAVASQLDC[792]NFL	L	K	13	4	3248.1	524.981	14.928	45134.1	10C(PF-06672131-phosphonate)	0.8142		A549_10uM_01	A549_10uM	PF131	PSMC6;C193
P62333	PSMC6	26S proteasome regulatory subunit 10B	ARAVASQLDCNFL	ARAVASQLDC[792]NFL	L	K	13	4	3248.1	524.983	17.702	49692.7	10C(PF-06672131-phosphonate)	0.7972		A549_10uM_01	A549_10uM	PF131	PSMC6;C193
P13639	EEF2	Elongation factor 2	GIKSCDPKGPLMM	GIKSC[792]DPKGPLM[147]M[147]	M	Y	13	4	2263.11	525.221	14.634	225856	12M(Oxidation (M)),13M(Oxidation (M)),5C(PF-06672131-phosphonate)	0.7968		A549_10uM_01	A549_10uM	PF131	EEF2;C388
P13639	EEF2	Elongation factor 2	GIKSCDPKGPLMM	GIKSC[792]DPKGPLM[147]M[147]	M	Y	13	4	2263.11	525.221	11.255	225856	12M(Oxidation (M)),13M(Oxidation (M)),5C(PF-06672131-phosphonate)	0.7805		A549_10uM_01	A549_10uM	PF131	EEF2;C388
P13639	EEF2	Elongation factor 2	GIKSCDPKGPLMM	GIKSC[792]DPKGPLM[147]M[147]	M	Y	13	4	2257.61	525.221	13.24	132507	12M(Oxidation (M)),13M(Oxidation (M)),5C(PF-06672131-phosphonate)	0.8055		A549_10uM_02	A549_10uM	PF131	EEF2;C388
P13639	EEF2	Elongation factor 2	GIKSCDPKGPLMM	GIKSC[792]DPKGPLM[147]M[147]	M	Y	13	4	2282.15	525.224	13.629	95083.2	12M(Oxidation (M)),13M(Oxidation (M)),5C(PF-06672131-phosphonate)	0.7886		A549_10uM_03	A549_10uM	PF131	EEF2;C388
Q15365	PCBP1	Poly(rC)-binding protein 1	SSEKGMGCS	SSEKGMGC[792]S	L	-	9	3	1813.95	525.523	13.42	623344	8C(PF-06672131-phosphonate)	0.8505		A431_10uM_02	A431_10uM	PF131	PCBP1;C355
Q15365	PCBP1	Poly(rC)-binding protein 1	SSEKGMGCS	SSEKGMGC[792]S	L	-	9	3	1816.3	525.521	14.946	695152	8C(PF-06672131-phosphonate)	0.8513		A431_10uM_02	A431_10uM	PF131	PCBP1;C355
P26447	S100A4	Protein S100-A4	ACPLEKAL	n[43]AC[792]PLEKAL	M	D	8	3	3331.3	525.896	8.916	133952	2C(PF-06672131-phosphonate),N-term(Acetyl (Protein N-term))	0.7754		A549_1uM_01	A549_1uM	PF131	S100A4;C3
P26447	S100A4	Protein S100-A4	ACPLEKAL	n[43]AC[792]PLEKAL	M	D	8	3	3318.47	525.896	11.037	795901	2C(PF-06672131-phosphonate),N-term(Acetyl (Protein N-term))	0.7753		A549_10uM_01	A549_10uM	PF131	S100A4;C3
P26447	S100A4	Protein S100-A4	ACPLEKAL	n[43]AC[792]PLEKAL	M	D	8	3	3320.81	525.895	12.061	836084	2C(PF-06672131-phosphonate),N-term(Acetyl (Protein N-term))	0.7756		A549_10uM_01	A549_10uM	PF131	S100A4;C3
P26447	S100A4	Protein S100-A4	ACPLEKAL	n[43]AC[792]PLEKAL	M	D	8	3	3320.81	525.898	13.766	848180	2C(PF-06672131-phosphonate),N-term(Acetyl (Protein N-term))	0.7981		A549_10uM_01	A549_10uM	PF131	S100A4;C3
P26447	S100A4	Protein S100-A4	ACPLEKAL	n[43]AC[792]PLEKAL	M	D	8	3	3315.26	525.897	11.122	839404	2C(PF-06672131-phosphonate),N-term(Acetyl (Protein N-term))	0.7791		A549_10uM_02	A549_10uM	PF131	S100A4;C3
P26447	S100A4	Protein S100-A4	ACPLEKAL	n[43]AC[792]PLEKAL	M	D	8	3	3318.78	525.897	12.184	966354	2C(PF-06672131-phosphonate),N-term(Acetyl (Protein N-term))	0.7793		A549_10uM_02	A549_10uM	PF131	S100A4;C3
P26447	S100A4	Protein S100-A4	ACPLEKAL	n[43]AC[792]PLEKAL	M	D	8	3	3318.78	525.897	10.756	992846	2C(PF-06672131-phosphonate),N-term(Acetyl (Protein N-term))	0.8046		A549_10uM_02	A549_10uM	PF131	S100A4;C3
P26447	S100A4	Protein S100-A4	ACPLEKAL	n[43]AC[792]PLEKAL	M	D	8	3	3312.87	525.894	15.639	731144	2C(PF-06672131-phosphonate),N-term(Acetyl (Protein N-term))	0.7706		A549_10uM_03	A549_10uM	PF131	S100A4;C3
P26447	S100A4	Protein S100-A4	ACPLEKAL	n[43]AC[792]PLEKAL	M	D	8	3	3316.38	525.898	11.972	990342	2C(PF-06672131-phosphonate),N-term(Acetyl (Protein N-term))	0.7936		A549_10uM_03	A549_10uM	PF131	S100A4;C3
P26447	S100A4	Protein S100-A4	ACPLEKAL	n[43]AC[792]PLEKAL	M	D	8	3	3317.56	525.897	10.505	975281	2C(PF-06672131-phosphonate),N-term(Acetyl (Protein N-term))	0.7695		A549_10uM_03	A549_10uM	PF131	S100A4;C3
P26447	S100A4	Protein S100-A4	ACPLEKAL	n[43]AC[792]PLEKAL	M	D	8	3	3318.73	525.897	11.083	650459	2C(PF-06672131-phosphonate),N-term(Acetyl (Protein N-term))	0.8193		A549_10uM_03	A549_10uM	PF131	S100A4;C3
P17844	DDX5	Probable ATP-dependent RNA helicase DDX5	ICIATPGRL	IC[735]IATPGRL	E	I	9	3	3656.41	525.902	17.971	132090	2C(PF-6422899-phosphonate)	0.8341	DDX17	A549_10uM_03	A549_10uM	PF899	DDX5;C221
P17844	DDX5	Probable ATP-dependent RNA helicase DDX5	ICIATPGRL	IC[735]IATPGRL	E	I	9	3	3652.65	525.901	20.622	119406	2C(PF-6422899-phosphonate)	0.8486	DDX17	A431_10uM_02	A431_10uM	PF899	DDX5;C221
P17844	DDX5	Probable ATP-dependent RNA helicase DDX5	ICIATPGRL	IC[735]IATPGRL	E	I	9	3	3654.07	525.902	17.7	117077	2C(PF-6422899-phosphonate)	0.8352	DDX17	A549_10uM_03	A549_10uM	PF899	DDX5;C221
P17844	DDX5	Probable ATP-dependent RNA helicase DDX5	ICIATPGRL	IC[735]IATPGRL	E	I	9	3	3646.78	525.899	20.817	111468	2C(PF-6422899-phosphonate)	0.8485	DDX17	A431_10uM_02	A431_10uM	PF899	DDX5;C221
P17844	DDX5	Probable ATP-dependent RNA helicase DDX5	ICIATPGRL	IC[735]IATPGRL	E	I	9	3	3655.36	525.899	17.825	53451.6	2C(PF-6422899-phosphonate)	0.8475	DDX17	A431_10uM_01	A431_10uM	PF899	DDX5;C221
P17844	DDX5	Probable ATP-dependent RNA helicase DDX5	ICIATPGRL	IC[735]IATPGRL	E	I	9	3	3653.32	525.903	18.673	42081.3	2C(PF-6422899-phosphonate)	0.8272	DDX17	A431_10uM_03	A431_10uM	PF899	DDX5;C221
Q9BTY7	HGH1	Protein HGH1 homolog	TGCGPGRALL	TGC[735]GPGRALL	L	A	10	3	3464.12	526.221	15.432	13823.5	3C(PF-6422899-phosphonate)	0.8209		A549_10uM_03	A549_10uM	PF899	HGH1;C51
Q9BTY7	HGH1	Protein HGH1 homolog	TGCGPGRALL	TGC[735]GPGRALL	L	A	10	3	3463.07	526.22	15.22	41347.2	3C(PF-6422899-phosphonate)	0.8299		A431_10uM_01	A431_10uM	PF899	HGH1;C51
Q9BTY7	HGH1	Protein HGH1 homolog	TGCGPGRALL	TGC[735]GPGRALL	L	A	10	3	3464.24	526.219	16.985	42534.1	3C(PF-6422899-phosphonate)	0.8295		A431_10uM_01	A431_10uM	PF899	HGH1;C51
Q9BTY7	HGH1	Protein HGH1 homolog	TGCGPGRALL	TGC[735]GPGRALL	L	A	10	3	3465.41	526.219	16.743	43193	3C(PF-6422899-phosphonate)	0.8308		A431_10uM_01	A431_10uM	PF899	HGH1;C51
Q9BTY7	HGH1	Protein HGH1 homolog	TGCGPGRALL	TGC[735]GPGRALL	L	A	10	3	3455.65	526.22	16.928	96003.7	3C(PF-6422899-phosphonate)	0.8286		A431_10uM_02	A431_10uM	PF899	HGH1;C51
Q9BTY7	HGH1	Protein HGH1 homolog	TGCGPGRALL	TGC[735]GPGRALL	L	A	10	3	3466.2	526.554	15.23	83312.6	3C(PF-6422899-phosphonate)	0.8299		A431_10uM_02	A431_10uM	PF899	HGH1;C51
Q9BTY7	HGH1	Protein HGH1 homolog	TGCGPGRALL	TGC[735]GPGRALL	L	A	10	3	3458.68	526.225	19.18	46392.2	3C(PF-6422899-phosphonate)	0.8072		A431_10uM_03	A431_10uM	PF899	HGH1;C51
Q9BTY7	HGH1	Protein HGH1 homolog	TGCGPGRALL	TGC[735]GPGRALL	L	A	10	3	3459.85	526.221	16.424	52321.2	3C(PF-6422899-phosphonate)	0.8053		A431_10uM_03	A431_10uM	PF899	HGH1;C51
Q9BTY7	HGH1	Protein HGH1 homolog	TGCGPGRALL	TGC[735]GPGRALL	L	A	10	3	3461.02	526.222	17.504	51536.2	3C(PF-6422899-phosphonate)	0.8029		A431_10uM_03	A431_10uM	PF899	HGH1;C51
Q9H936	SLC25A22	Mitochondrial glutamate carrier 1	VAVNPCDVVKTRL	VAVNPC[792]DVVKTRL	A	Q	13	4	2932.68	526.504	19.827	119802	6C(PF-06672131-phosphonate)	0.8374		A549_10uM_01	A549_10uM	PF131	SLC25A22;C246
Q9H936	SLC25A22	Mitochondrial glutamate carrier 1	VAVNPCDVVKTRL	VAVNPC[792]DVVKTRL	A	Q	13	4	2937.37	526.753	15.502	127985	6C(PF-06672131-phosphonate)	0.8359		A549_10uM_01	A549_10uM	PF131	SLC25A22;C246
Q9H936	SLC25A22	Mitochondrial glutamate carrier 1	VAVNPCDVVKTRL	VAVNPC[792]DVVKTRL	A	Q	13	4	2931.83	526.505	15.92	69310.7	6C(PF-06672131-phosphonate)	0.8391		A549_10uM_02	A549_10uM	PF131	SLC25A22;C246
Q9H936	SLC25A22	Mitochondrial glutamate carrier 1	VAVNPCDVVKTRL	VAVNPC[792]DVVKTRL	A	Q	13	4	2941.16	526.756	15.757	147789	6C(PF-06672131-phosphonate)	0.8282		A549_10uM_03	A549_10uM	PF131	SLC25A22;C246
Q9H936	SLC25A22	Mitochondrial glutamate carrier 1	VAVNPCDVVKTRL	VAVNPC[792]DVVKTRL	A	Q	13	4	2929.54	526.502	17.076	54547	6C(PF-06672131-phosphonate)	0.8426		A431_10uM_01	A431_10uM	PF131	SLC25A22;C246
Q9H936	SLC25A22	Mitochondrial glutamate carrier 1	VAVNPCDVVKTRL	VAVNPC[792]DVVKTRL	A	Q	13	4	2918.59	526.505	14.293	86617.8	6C(PF-06672131-phosphonate)	0.8376		A431_10uM_02	A431_10uM	PF131	SLC25A22;C246
Q9H936	SLC25A22	Mitochondrial glutamate carrier 1	VAVNPCDVVKTRL	VAVNPC[792]DVVKTRL	A	Q	13	4	2928.68	526.507	15.559	31702.5	6C(PF-06672131-phosphonate)	0.816		A431_10uM_03	A431_10uM	PF131	SLC25A22;C246
Q9NVV5	AIG1	Androgen-induced gene 1 protein	VPCQVLRM	VPC[735]QVLRM	L	A	8	3	3671.41	526.554	14.431	106255	3C(PF-6422899-phosphonate)	0.8623		A431_10uM_02	A431_10uM	PF899	AIG1;C6
P52597	HNRNPF	Heterogeneous nuclear ribonucleoprotein F	LSYCLSGM	LSYC[792]LSGM[147]	D	Y	8	3	3072.22	526.866	14.673	2.50117e+06	4C(PF-06672131-phosphonate),8M(Oxidation (M))	0.7997		A549_10uM_01	A549_10uM	PF131	HNRNPF;C267
P52597	HNRNPF	Heterogeneous nuclear ribonucleoprotein F	LSYCLSGM	LSYC[792]LSGM[147]	D	Y	8	3	3075.73	526.866	13.125	2.29348e+06	4C(PF-06672131-phosphonate),8M(Oxidation (M))	0.8148		A549_10uM_01	A549_10uM	PF131	HNRNPF;C267
P52597	HNRNPF	Heterogeneous nuclear ribonucleoprotein F	LSYCLSGM	LSYC[792]LSGM[147]	D	Y	8	3	3067.85	526.866	13.179	1938502	4C(PF-06672131-phosphonate),8M(Oxidation (M))	0.8009		A549_10uM_02	A549_10uM	PF131	HNRNPF;C267
P52597	HNRNPF	Heterogeneous nuclear ribonucleoprotein F	LSYCLSGM	LSYC[792]LSGM[147]	D	Y	8	3	3073.71	526.865	16.525	2.16866e+06	4C(PF-06672131-phosphonate),8M(Oxidation (M))	0.8131		A549_10uM_02	A549_10uM	PF131	HNRNPF;C267
P52597	HNRNPF	Heterogeneous nuclear ribonucleoprotein F	LSYCLSGM	LSYC[792]LSGM[147]	D	Y	8	3	3078.4	527.2	11.554	2.00389e+06	4C(PF-06672131-phosphonate),8M(Oxidation (M))	0.8117		A549_10uM_02	A549_10uM	PF131	HNRNPF;C267
P52597	HNRNPF	Heterogeneous nuclear ribonucleoprotein F	LSYCLSGM	LSYC[792]LSGM[147]	D	Y	8	3	3050.21	526.867	14.929	1.46241e+06	4C(PF-06672131-phosphonate),8M(Oxidation (M))	0.8298		A549_10uM_03	A549_10uM	PF131	HNRNPF;C267
P52597	HNRNPF	Heterogeneous nuclear ribonucleoprotein F	LSYCLSGM	LSYC[792]LSGM[147]	D	Y	8	3	3058.42	526.868	11.982	1.4071e+06	4C(PF-06672131-phosphonate),8M(Oxidation (M))	0.8421		A549_10uM_03	A549_10uM	PF131	HNRNPF;C267
P52597	HNRNPF	Heterogeneous nuclear ribonucleoprotein F	LSYCLSGM	LSYC[792]LSGM[147]	D	Y	8	3	3063.11	526.867	12.521	3048890	4C(PF-06672131-phosphonate),8M(Oxidation (M))	0.7882		A549_10uM_03	A549_10uM	PF131	HNRNPF;C267
P52597	HNRNPF	Heterogeneous nuclear ribonucleoprotein F	LSYCLSGM	LSYC[792]LSGM[147]	D	Y	8	3	3066.63	526.867	12.501	3.11462e+06	4C(PF-06672131-phosphonate),8M(Oxidation (M))	0.7911		A549_10uM_03	A549_10uM	PF131	HNRNPF;C267
P52597	HNRNPF	Heterogeneous nuclear ribonucleoprotein F	LSYCLSGM	LSYC[792]LSGM[147]	D	Y	8	3	3065.56	526.867	11.763	621222	4C(PF-06672131-phosphonate),8M(Oxidation (M))	0.7993		A431_10uM_01	A431_10uM	PF131	HNRNPF;C267
P52597	HNRNPF	Heterogeneous nuclear ribonucleoprotein F	LSYCLSGM	LSYC[792]LSGM[147]	D	Y	8	3	3047.57	526.866	12.39	410484	4C(PF-06672131-phosphonate),8M(Oxidation (M))	0.8408		A431_10uM_02	A431_10uM	PF131	HNRNPF;C267
P52597	HNRNPF	Heterogeneous nuclear ribonucleoprotein F	LSYCLSGM	LSYC[792]LSGM[147]	D	Y	8	3	3062.81	526.865	11.453	755236	4C(PF-06672131-phosphonate),8M(Oxidation (M))	0.8218		A431_10uM_02	A431_10uM	PF131	HNRNPF;C267
P52597	HNRNPF	Heterogeneous nuclear ribonucleoprotein F	LSYCLSGM	LSYC[792]LSGM[147]	D	Y	8	3	3063.99	526.865	13.575	773178	4C(PF-06672131-phosphonate),8M(Oxidation (M))	0.8155		A431_10uM_02	A431_10uM	PF131	HNRNPF;C267
P52597	HNRNPF	Heterogeneous nuclear ribonucleoprotein F	LSYCLSGM	LSYC[792]LSGM[147]	D	Y	8	3	3233.55	526.864	12.43	73592.9	4C(PF-06672131-phosphonate),8M(Oxidation (M))	0.7759		A431_10uM_03	A431_10uM	PF131	HNRNPF;C267
Q8IY81	FTSJ3	pre-rRNA 2'-O-ribose RNA methyltransferase FTSJ3	DLCAAPGGW	DLC[792]AAPGGW	L	L	9	3	3680.79	526.869	17.051	43293.8	3C(PF-06672131-phosphonate)	0.7476		A549_10uM_01	A549_10uM	PF131	FTSJ3;C52
P00533	EGFR	Epidermal growth factor receptor	IDRNGLQSCPIKE	IDRNGLQSC[735]PIKE	C	D	13	4	3019.64	526.98	14.375	25305	9C(PF-6422899-phosphonate)	0.8089		A431_1uM_01	A431_1uM	PF899	EGFR;C1058
P00533	EGFR	Epidermal growth factor receptor	IDRNGLQSCPIKE	IDRNGLQSC[735]PIKE	C	D	13	4	3025.5	527.232	17.682	26043.7	9C(PF-6422899-phosphonate)	0.8084		A431_1uM_01	A431_1uM	PF899	EGFR;C1058
P00533	EGFR	Epidermal growth factor receptor	IDRNGLQSCPIKE	IDRNGLQSC[735]PIKE	C	D	13	4	3018.97	526.979	18.569	28229.1	9C(PF-6422899-phosphonate)	0.8086		A431_1uM_02	A431_1uM	PF899	EGFR;C1058
P00533	EGFR	Epidermal growth factor receptor	IDRNGLQSCPIKE	IDRNGLQSC[735]PIKE	C	D	13	4	3027.37	527.231	17.002	13467.8	9C(PF-6422899-phosphonate)	0.7974		A431_1uM_03	A431_1uM	PF899	EGFR;C1058
P00533	EGFR	Epidermal growth factor receptor	IDRNGLQSCPIKE	IDRNGLQSC[735]PIKE	C	D	13	4	3017.48	526.98	18.769	69997	9C(PF-6422899-phosphonate)	0.8153		A431_10uM_01	A431_10uM	PF899	EGFR;C1058
P00533	EGFR	Epidermal growth factor receptor	IDRNGLQSCPIKE	IDRNGLQSC[735]PIKE	C	D	13	4	3008.87	527.231	19.105	115679	9C(PF-6422899-phosphonate)	0.808		A431_10uM_02	A431_10uM	PF899	EGFR;C1058
P00533	EGFR	Epidermal growth factor receptor	IDRNGLQSCPIKE	IDRNGLQSC[735]PIKE	C	D	13	4	3011.22	526.98	20.776	115881	9C(PF-6422899-phosphonate)	0.8122		A431_10uM_02	A431_10uM	PF899	EGFR;C1058
P00533	EGFR	Epidermal growth factor receptor	IDRNGLQSCPIKE	IDRNGLQSC[735]PIKE	C	D	13	4	3011.93	527.232	19.213	63199.2	9C(PF-6422899-phosphonate)	0.7957		A431_10uM_03	A431_10uM	PF899	EGFR;C1058
P00533	EGFR	Epidermal growth factor receptor	IDRNGLQSCPIKE	IDRNGLQSC[735]PIKE	C	D	13	4	3013.1	526.982	19.026	67943.4	9C(PF-6422899-phosphonate)	0.7967		A431_10uM_03	A431_10uM	PF899	EGFR;C1058
O00411	POLRMT	DNA-directed RNA polymerase, mitochondrial	SRVCVVSVEKPTL	SRVC[792]VVSVEKPTL	A	P	13	4	2761	527.252	11.996	44453.7	4C(PF-06672131-phosphonate)	0.8532		A431_10uM_03	A431_10uM	PF131	POLRMT;C413
Q12888	TP53BP1	TP53-binding protein 1	SQQDTPCL	SQQDTPC[792]L	F	I	8	3	2908.32	527.536	12.519	36773.3	7C(PF-06672131-phosphonate)	0.8309		A549_10uM_03	A549_10uM	PF131	TP53BP1;C19
Q12888	TP53BP1	TP53-binding protein 1	SQQDTPCL	SQQDTPC[792]L	F	I	8	3	2901	527.535	15.185	92818.3	7C(PF-06672131-phosphonate)	0.8368		A431_10uM_02	A431_10uM	PF131	TP53BP1;C19
P14618	PKM	Pyruvate kinase PKM	ARNTGIICT	ARNTGIIC[735]T	T	I	9	3	3182.42	527.55	15.431	58947.3	8C(PF-6422899-phosphonate)	0.8353		A431_10uM_02	A431_10uM	PF899	PKM;C49
Q15437	SEC23B	Protein transport protein Sec23B	MDHLKKLAVSSAC	M[147]DHLKKLAVSSAC[792]	F	-	13	4	2171.64	527.734	16.577	42891.7	13C(PF-06672131-phosphonate),1M(Oxidation (M))	0.8741		A549_10uM_01	A549_10uM	PF131	SEC23B;C767
Q15437	SEC23B	Protein transport protein Sec23B	MDHLKKLAVSSAC	M[147]DHLKKLAVSSAC[792]	F	-	13	4	2169.67	527.734	14.427	54248.9	13C(PF-06672131-phosphonate),1M(Oxidation (M))	0.8784		A549_10uM_02	A549_10uM	PF131	SEC23B;C767
Q15437	SEC23B	Protein transport protein Sec23B	MDHLKKLAVSSAC	M[147]DHLKKLAVSSAC[792]	F	-	13	4	2174.36	527.986	12.3	54206.9	13C(PF-06672131-phosphonate),1M(Oxidation (M))	0.8783		A549_10uM_02	A549_10uM	PF131	SEC23B;C767
Q15437	SEC23B	Protein transport protein Sec23B	MDHLKKLAVSSAC	M[147]DHLKKLAVSSAC[792]	F	-	13	4	2168.41	527.736	14.524	48043.9	13C(PF-06672131-phosphonate),1M(Oxidation (M))	0.8677		A549_10uM_03	A549_10uM	PF131	SEC23B;C767
Q15437	SEC23B	Protein transport protein Sec23B	MDHLKKLAVSSAC	M[147]DHLKKLAVSSAC[792]	F	-	13	4	2169.58	527.734	15.309	49506.5	13C(PF-06672131-phosphonate),1M(Oxidation (M))	0.8678		A549_10uM_03	A549_10uM	PF131	SEC23B;C767
Q15437	SEC23B	Protein transport protein Sec23B	MDHLKKLAVSSAC	M[147]DHLKKLAVSSAC[792]	F	-	13	4	2172.06	527.735	16.557	24727.1	13C(PF-06672131-phosphonate),1M(Oxidation (M))	0.8761		A431_10uM_01	A431_10uM	PF131	SEC23B;C767
Q15437	SEC23B	Protein transport protein Sec23B	MDHLKKLAVSSAC	M[147]DHLKKLAVSSAC[792]	F	-	13	4	2173.23	527.735	15.484	25546.7	13C(PF-06672131-phosphonate),1M(Oxidation (M))	0.8766		A431_10uM_01	A431_10uM	PF131	SEC23B;C767
Q15437	SEC23B	Protein transport protein Sec23B	MDHLKKLAVSSAC	M[147]DHLKKLAVSSAC[792]	F	-	13	4	2174.4	527.986	16.522	25452.9	13C(PF-06672131-phosphonate),1M(Oxidation (M))	0.8782		A431_10uM_01	A431_10uM	PF131	SEC23B;C767
O95299	NDUFA10	NADH dehydrogenase [ubiquinone] 1 alpha subcomplex subunit 10, mitochondrial	ITVDGNICTGKGKL	ITVDGNIC[792]TGKGKL	V	A	14	4	2548.06	527.748	18.628	46622.7	8C(PF-06672131-phosphonate)	0.8276		A549_10uM_01	A549_10uM	PF131	NDUFA10;C67
O95299	NDUFA10	NADH dehydrogenase [ubiquinone] 1 alpha subcomplex subunit 10, mitochondrial	ITVDGNICTGKGKL	ITVDGNIC[792]TGKGKL	V	A	14	4	2545.99	527.749	21.864	30062.7	8C(PF-06672131-phosphonate)	0.8188		A549_10uM_03	A549_10uM	PF131	NDUFA10;C67
Q29RF7	PDS5A	Sister chromatid cohesion protein PDS5 homolog A	HKQPTSEANCSAM	HKQPTSEANC[792]SAM[147]	L	F	13	4	1511.5	528.206	11.518	22941.1	10C(PF-06672131-phosphonate),13M(Oxidation (M))	0.8456		A549_10uM_01	A549_10uM	PF131	PDS5A;C532
Q9Y679	AUP1	Ancient ubiquitous protein 1	QRDLAKTGCVDLT	QRDLAKTGC[792]VDLT	I	I	13	4	2518.75	527.987	13.083	27397.8	9C(PF-06672131-phosphonate)	0.8665		A549_10uM_01	A549_10uM	PF131	AUP1;C325
P68104	EEF1A1	Elongation factor 1-alpha 1	LDCILPPTRPTDKPLRL	LDC[792]ILPPTRPTDKPLRL	A	P	17	5	3177.73	528.468	14.263	159177	3C(PF-06672131-phosphonate)	0.8914	EEF1A1P5	A431_10uM_02	A431_10uM	PF131	EEF1A1;C234
P68104	EEF1A1	Elongation factor 1-alpha 1	LDCILPPTRPTDKPLRL	LDC[792]ILPPTRPTDKPLRL	A	P	17	5	3192.97	528.269	18.615	125659	3C(PF-06672131-phosphonate)	0.8831	EEF1A1P5	A431_10uM_02	A431_10uM	PF131	EEF1A1;C234
P68104	EEF1A1	Elongation factor 1-alpha 1	LDCILPPTRPTDKPLRL	LDC[792]ILPPTRPTDKPLRL	A	P	17	5	3168.35	528.267	21.608	107377	3C(PF-06672131-phosphonate)	0.8909	EEF1A1P5	A431_10uM_02	A431_10uM	PF131	EEF1A1;C234
P14866	HNRNPL	Heterogeneous nuclear ribonucleoprotein L	CFSTAQHAS	C[735]FSTAQHAS	L	-	9	3	2673.91	528.518	14.909	62356.9	1C(PF-6422899-phosphonate)	0.797		A431_10uM_01	A431_10uM	PF899	HNRNPL;C581
P14866	HNRNPL	Heterogeneous nuclear ribonucleoprotein L	CFSTAQHAS	C[735]FSTAQHAS	L	-	9	3	2684.47	528.519	15.456	10913.1	1C(PF-6422899-phosphonate)	0.8128		A431_10uM_01	A431_10uM	PF899	HNRNPL;C581
P14866	HNRNPL	Heterogeneous nuclear ribonucleoprotein L	CFSTAQHAS	C[735]FSTAQHAS	L	-	9	3	2668.37	528.519	18.049	53973.7	1C(PF-6422899-phosphonate)	0.7768		A431_10uM_03	A431_10uM	PF899	HNRNPL;C581
Q96GQ7	DDX27	Probable ATP-dependent RNA helicase DDX27	CAATGTGKTAA	C[735]AATGTGKTAA	A	F	11	3	2268.97	528.539	20.081	55801.2	1C(PF-6422899-phosphonate)	0.8073		A549_10uM_01	A549_10uM	PF899	DDX27;C261
P00533	EGFR	Epidermal growth factor receptor	MPFGCLLD	MPFGC[792]LLD	L	Y	8	3	4048	529.21	11.412	594297	5C(PF-06672131-phosphonate)	0.8219		A431_1uM_03	A431_1uM	PF131	EGFR;C797
P60709	ACTB	Actin, cytoplasmic 1	LGMESCGIHETTF	LGMESC[792]GIHETTF	F	N	13	4	3071.02	529.21	26.353	902108	6C(PF-06672131-phosphonate)	0.7866	ACTG1, POTEE, POTEF, POTEI, POTEJ	A431_10uM_02	A431_10uM	PF131	ACTB;C272
P55060	CSE1L	Exportin-2	HKLSTACPGRVPSM	HKLSTAC[735]PGRVPSM	L	V	14	4	2718.07	529.729	13.509	48058.5	7C(PF-6422899-phosphonate)	0.8328		A431_10uM_02	A431_10uM	PF899	CSE1L;C939
Q9BQG0	MYBBP1A	Myb-binding protein 1A	DVIRHYGEHVCT	DVIRHYGEHVC[792]T	G	A	12	4	2239.65	530.224	11.015	49367.7	11C(PF-06672131-phosphonate)	0.8184		A549_10uM_01	A549_10uM	PF131	MYBBP1A;C338
Q9BQG0	MYBBP1A	Myb-binding protein 1A	DVIRHYGEHVCT	DVIRHYGEHVC[792]T	G	A	12	4	2243.17	530.473	13.96	51281.8	11C(PF-06672131-phosphonate)	0.8207		A549_10uM_01	A549_10uM	PF131	MYBBP1A;C338
Q9BQG0	MYBBP1A	Myb-binding protein 1A	DVIRHYGEHVCT	DVIRHYGEHVC[792]T	G	A	12	4	2238.85	530.223	11.925	26396.2	11C(PF-06672131-phosphonate)	0.8234		A549_10uM_02	A549_10uM	PF131	MYBBP1A;C338
Q9BQG0	MYBBP1A	Myb-binding protein 1A	DVIRHYGEHVCT	DVIRHYGEHVC[792]T	G	A	12	4	2237.59	530.226	18.689	41142.6	11C(PF-06672131-phosphonate)	0.8117		A549_10uM_03	A549_10uM	PF131	MYBBP1A;C338
Q9BQG0	MYBBP1A	Myb-binding protein 1A	DVIRHYGEHVCT	DVIRHYGEHVC[792]T	G	A	12	4	2244.76	530.223	14.714	43264.1	11C(PF-06672131-phosphonate)	0.82		A431_10uM_01	A431_10uM	PF131	MYBBP1A;C338
P28331	NDUFS1	NADH-ubiquinone oxidoreductase 75 kDa subunit, mitochondrial	IIDICPVGA	IIDIC[792]PVGA	N	L	9	3	3668.14	530.57	15.173	20715.6	5C(PF-06672131-phosphonate)	0.78		A549_10uM_03	A549_10uM	PF131	NDUFS1;C226
Q86XP3	DDX42	ATP-dependent RNA helicase DDX42	IVVCTPGRL	IVVC[735]TPGRL	E	I	9	3	3589.58	530.573	15.051	53818.3	4C(PF-6422899-phosphonate)	0.8308		A549_10uM_03	A549_10uM	PF899	DDX42;C382
Q86XP3	DDX42	ATP-dependent RNA helicase DDX42	IVVCTPGRL	IVVC[735]TPGRL	E	I	9	3	3587.35	530.572	15.691	20810.7	4C(PF-6422899-phosphonate)	0.8387		A431_10uM_01	A431_10uM	PF899	DDX42;C382
Q86XP3	DDX42	ATP-dependent RNA helicase DDX42	IVVCTPGRL	IVVC[735]TPGRL	E	I	9	3	3581.11	530.574	17.209	40407.1	4C(PF-6422899-phosphonate)	0.8391		A431_10uM_02	A431_10uM	PF899	DDX42;C382
P62937	PPIA	Peptidyl-prolyl cis-trans isomerase A	HRIIPGFMCQGGD	HRIIPGFMC[792]QGGD	F	F	13	4	2864.64	530.726	12.636	75265.7	9C(PF-06672131-phosphonate)	0.8491	PPIAL4A, PPIAL4C, PPIAL4D, PPIAL4E, PPIAL4F, PPIAL4G, PPIAL4H	A431_10uM_02	A431_10uM	PF131	PPIA;C62
P62937	PPIA	Peptidyl-prolyl cis-trans isomerase A	HRIIPGFMCQGGD	HRIIPGFMC[792]QGGD	F	F	13	4	2886.92	530.973	12.496	58435.4	9C(PF-06672131-phosphonate)	0.8578	PPIAL4A, PPIAL4C, PPIAL4D, PPIAL4E, PPIAL4F, PPIAL4G, PPIAL4H	A431_10uM_02	A431_10uM	PF131	PPIA;C62
P62937	PPIA	Peptidyl-prolyl cis-trans isomerase A	HRIIPGFMCQGGD	HRIIPGFMC[792]QGGD	F	F	13	4	2889.27	530.725	12.359	55621.9	9C(PF-06672131-phosphonate)	0.8558	PPIAL4A, PPIAL4C, PPIAL4D, PPIAL4E, PPIAL4F, PPIAL4G, PPIAL4H	A431_10uM_02	A431_10uM	PF131	PPIA;C62
P62937	PPIA	Peptidyl-prolyl cis-trans isomerase A	HRIIPGFMCQGGD	HRIIPGFMC[792]QGGD	F	F	13	4	2893.19	530.723	12.312	30684.1	9C(PF-06672131-phosphonate)	0.8528	PPIAL4A, PPIAL4C, PPIAL4D, PPIAL4E, PPIAL4F, PPIAL4G, PPIAL4H	A431_10uM_01	A431_10uM	PF131	PPIA;C62
P62937	PPIA	Peptidyl-prolyl cis-trans isomerase A	HRIIPGFMCQGGD	HRIIPGFMC[792]QGGD	F	F	13	4	2881.78	530.975	14.1	25170.1	9C(PF-06672131-phosphonate)	0.8365	PPIAL4A, PPIAL4C, PPIAL4D, PPIAL4E, PPIAL4F, PPIAL4G, PPIAL4H	A431_10uM_03	A431_10uM	PF131	PPIA;C62
Q71UM5	RPS27L	40S ribosomal protein S27-like	STVLCQPTGGKARL	STVLC[792]QPTGGKARL	C	T	14	4	2367.75	530.751	15.823	136063	5C(PF-06672131-phosphonate)	0.8584	RPS27	A549_10uM_03	A549_10uM	PF131	RPS27L;C64
Q71UM5	RPS27L	40S ribosomal protein S27-like	STVLCQPTGGKARL	STVLC[792]QPTGGKARL	C	T	14	4	2364.23	530.753	15.892	130441	5C(PF-06672131-phosphonate)	0.8589	RPS27	A549_10uM_03	A549_10uM	PF131	RPS27L;C64
Q71UM5	RPS27L	40S ribosomal protein S27-like	STVLCQPTGGKARL	STVLC[792]QPTGGKARL	C	T	14	4	2368.65	530.751	16.332	109352	5C(PF-06672131-phosphonate)	0.8663	RPS27	A549_10uM_01	A549_10uM	PF131	RPS27L;C64
Q71UM5	RPS27L	40S ribosomal protein S27-like	STVLCQPTGGKARL	STVLC[792]QPTGGKARL	C	T	14	4	2367.48	530.751	16.182	106664	5C(PF-06672131-phosphonate)	0.8675	RPS27	A549_10uM_01	A549_10uM	PF131	RPS27L;C64
Q71UM5	RPS27L	40S ribosomal protein S27-like	STVLCQPTGGKARL	STVLC[792]QPTGGKARL	C	T	14	4	2369	530.752	17.818	48243.7	5C(PF-06672131-phosphonate)	0.869	RPS27	A549_10uM_02	A549_10uM	PF131	RPS27L;C64
Q71UM5	RPS27L	40S ribosomal protein S27-like	STVLCQPTGGKARL	STVLC[792]QPTGGKARL	C	T	14	4	2327.88	530.75	17.206	23842.9	5C(PF-06672131-phosphonate)	0.8588	RPS27	A549_10uM_03	A549_10uM	PF131	RPS27L;C64
Q71UM5	RPS27L	40S ribosomal protein S27-like	STVLCQPTGGKARL	STVLC[792]QPTGGKARL	C	T	14	4	2388.59	530.749	16.261	21378.9	5C(PF-06672131-phosphonate)	0.8595	RPS27	A549_1uM_01	A549_1uM	PF131	RPS27L;C64
Q71UM5	RPS27L	40S ribosomal protein S27-like	STVLCQPTGGKARL	STVLC[792]QPTGGKARL	C	T	14	4	2389.76	531	17.35	21243	5C(PF-06672131-phosphonate)	0.8576	RPS27	A549_1uM_01	A549_1uM	PF131	RPS27L;C64
Q71UM5	RPS27L	40S ribosomal protein S27-like	STVLCQPTGGKARL	STVLC[792]QPTGGKARL	C	T	14	4	2331.13	530.751	14.254	13334.8	5C(PF-06672131-phosphonate)	0.8649	RPS27	A549_10uM_01	A549_10uM	PF131	RPS27L;C64
O00159	MYO1C	Unconventional myosin-Ic	YAETCPAPERGGAVRDRL	YAETC[792]PAPERGGAVRDRL	F	L	18	5	2182.48	530.842	12.459	107215	5C(PF-06672131-phosphonate)	0.8514		A549_10uM_03	A549_10uM	PF131	MYO1C;C161
Q15365	PCBP1	Poly(rC)-binding protein 1	SSEKGMGCS	SSEKGM[147]GC[792]S	L	-	9	3	1495.09	530.853	8.854	341374	6M(Oxidation (M)),8C(PF-06672131-phosphonate)	0.8534		A549_10uM_01	A549_10uM	PF131	PCBP1;C355
P43304	GPD2	Glycerol-3-phosphate dehydrogenase, mitochondrial	GSNCLKSSY	GSNC[735]LKSSY	A	V	9	3	2829.87	530.861	16.209	20886.3	4C(PF-6422899-phosphonate)	0.7911		A431_10uM_01	A431_10uM	PF899	GPD2;C188
P43304	GPD2	Glycerol-3-phosphate dehydrogenase, mitochondrial	GSNCLKSSY	GSNC[735]LKSSY	A	V	9	3	2821.26	530.864	17.613	57333.2	4C(PF-6422899-phosphonate)	0.7916		A431_10uM_02	A431_10uM	PF899	GPD2;C188
P21980	TGM2	Protein-glutamine gamma-glutamyltransferase 2	CCGPVPVRA	C[735]C[160]GPVPVRA	Y	I	9	3	3084.32	530.873	15.192	17692.8	1C(PF-6422899-phosphonate),2C(Carbamidomethyl (C))	0.805		A431_10uM_01	A431_10uM	PF899	TGM2;C370
Q9Y679	AUP1	Ancient ubiquitous protein 1	IQRDLAKTGCVDL	IQRDLAKTGC[792]VDL	V	T	13	4	2682.91	530.997	16.186	337721	10C(PF-06672131-phosphonate)	0.8597		A549_10uM_01	A549_10uM	PF131	AUP1;C325
Q9Y679	AUP1	Ancient ubiquitous protein 1	IQRDLAKTGCVDL	IQRDLAKTGC[792]VDL	V	T	13	4	2707.54	530.998	14.891	98907.3	10C(PF-06672131-phosphonate)	0.8788		A549_10uM_01	A549_10uM	PF131	AUP1;C325
Q9Y679	AUP1	Ancient ubiquitous protein 1	IQRDLAKTGCVDL	IQRDLAKTGC[792]VDL	V	T	13	4	2683.24	530.997	16.939	179460	10C(PF-06672131-phosphonate)	0.8656		A549_10uM_02	A549_10uM	PF131	AUP1;C325
Q9Y679	AUP1	Ancient ubiquitous protein 1	IQRDLAKTGCVDL	IQRDLAKTGC[792]VDL	V	T	13	4	2679.66	530.999	18.229	223412	10C(PF-06672131-phosphonate)	0.848		A549_10uM_03	A549_10uM	PF131	AUP1;C325
Q9Y679	AUP1	Ancient ubiquitous protein 1	IQRDLAKTGCVDL	IQRDLAKTGC[792]VDL	V	T	13	4	2682.12	530.996	14.308	125789	10C(PF-06672131-phosphonate)	0.8613		A431_10uM_01	A431_10uM	PF131	AUP1;C325
Q9Y679	AUP1	Ancient ubiquitous protein 1	IQRDLAKTGCVDL	IQRDLAKTGC[792]VDL	V	T	13	4	2668.82	530.997	16.237	273485	10C(PF-06672131-phosphonate)	0.859		A431_10uM_02	A431_10uM	PF131	AUP1;C325
Q9Y679	AUP1	Ancient ubiquitous protein 1	IQRDLAKTGCVDL	IQRDLAKTGC[792]VDL	V	T	13	4	2693.44	530.995	14.175	137509	10C(PF-06672131-phosphonate)	0.8738		A431_10uM_02	A431_10uM	PF131	AUP1;C325
Q9Y679	AUP1	Ancient ubiquitous protein 1	IQRDLAKTGCVDL	IQRDLAKTGC[792]VDL	V	T	13	4	2673.06	530.996	14.203	128605	10C(PF-06672131-phosphonate)	0.8342		A431_10uM_03	A431_10uM	PF131	AUP1;C325
Q9Y679	AUP1	Ancient ubiquitous protein 1	IQRDLAKTGCVDL	IQRDLAKTGC[792]VDL	V	T	13	4	2700.03	531	12.818	81937.9	10C(PF-06672131-phosphonate)	0.8563		A431_10uM_03	A431_10uM	PF131	AUP1;C325
P68431	H3C1	Histone H3.1	FEDTNLCAIHAKRVTIM	FEDTNLC[792]AIHAKRVTIM	L	P	17	5	2897.48	531.045	14.386	368032	7C(PF-06672131-phosphonate)	0.7968	H3-3A, H3C15	A431_10uM_02	A431_10uM	PF131	H3C1;C111
P68431	H3C1	Histone H3.1	FEDTNLCAIHAKRVTIM	FEDTNLC[792]AIHAKRVTIM	L	P	17	5	2896.31	531.046	16.041	365255	7C(PF-06672131-phosphonate)	0.8409	H3-3A, H3C15	A431_10uM_02	A431_10uM	PF131	H3C1;C111
P68431	H3C1	Histone H3.1	FEDTNLCAIHAKRVTIM	FEDTNLC[792]AIHAKRVTIM	L	P	17	5	2895.13	531.046	12.829	275200	7C(PF-06672131-phosphonate)	0.7963	H3-3A, H3C15	A431_10uM_02	A431_10uM	PF131	H3C1;C111
P68431	H3C1	Histone H3.1	FEDTNLCAIHAKRVTIM	FEDTNLC[792]AIHAKRVTIM	L	P	17	5	2937.74	531.044	14.669	60398.1	7C(PF-06672131-phosphonate)	0.8195	H3-3A, H3C15	A431_10uM_01	A431_10uM	PF131	H3C1;C111
P68431	H3C1	Histone H3.1	FEDTNLCAIHAKRVTIM	FEDTNLC[792]AIHAKRVTIM	L	P	17	5	2915.47	531.045	12.742	54850.8	7C(PF-06672131-phosphonate)	0.8408	H3-3A, H3C15	A431_10uM_01	A431_10uM	PF131	H3C1;C111
P11413	G6PD	Glucose-6-phosphate 1-dehydrogenase	DVFCGSQM	DVFC[792]GSQM[147]	L	H	8	3	3061.66	531.519	13.056	0	4C(PF-06672131-phosphonate),8M(Oxidation (M))	0.8111		A549_10uM_01	A549_10uM	PF131	G6PD;C446
Q9NU22	MDN1	Midasin	ACTLSHNTL	AC[735]TLSHNTL	L	F	9	3	3128.48	531.206	15.826	9597.78	2C(PF-6422899-phosphonate)	0.7937		A431_10uM_02	A431_10uM	PF899	MDN1;C3690
O95373	IPO7	Importin-7	SLAHSLTCQ	SLAHSLTC[735]Q	F	Q	9	3	3132	531.208	17.541	35068.3	8C(PF-6422899-phosphonate)	0.8366		A431_10uM_02	A431_10uM	PF899	IPO7;C664
P04626	ERBB2	Receptor tyrosine-protein kinase erbB-2	MPYGCLLDHVRE	MPYGC[792]LLDHVRE	L	N	12	4	2964.32	531.224	13.502	67549.2	5C(PF-06672131-phosphonate)	0.8033		A431_10uM_02	A431_10uM	PF131	ERBB2;C805
P04626	ERBB2	Receptor tyrosine-protein kinase erbB-2	MPYGCLLDHVRE	MPYGC[792]LLDHVRE	L	N	12	4	2973.24	531.475	13.445	20030.1	5C(PF-06672131-phosphonate)	0.7836		A431_10uM_03	A431_10uM	PF131	ERBB2;C805
P07237	P4HB	Protein disulfide-isomerase	FGLKKEECPAVRL	FGLKKEEC[735]PAVRL	F	I	13	4	3163.66	531.245	17.406	0	8C(PF-6422899-phosphonate)	0.8216		A431_10uM_02	A431_10uM	PF899	P4HB;C312
P07237	P4HB	Protein disulfide-isomerase	FGLKKEECPAVRL	FGLKKEEC[735]PAVRL	F	I	13	4	3166	531.246	15.189	91390.5	8C(PF-6422899-phosphonate)	0.8204		A431_10uM_02	A431_10uM	PF899	P4HB;C312
Q7Z6Z7	HUWE1	E3 ubiquitin-protein ligase HUWE1	LRHIIEDPCTLRHTME	LRHIIEDPC[792]TLRHTME	L	K	16	5	2453.05	531.644	13.783	24638.9	9C(PF-06672131-phosphonate)	0.8047		A431_10uM_02	A431_10uM	PF131	HUWE1;C1832
P00533	EGFR	Epidermal growth factor receptor	VACIDRNGL	VAC[735]IDRNGL	T	Q	9	3	3280.93	531.551	15.25	30133.2	3C(PF-6422899-phosphonate)	0.8261		A431_10uM_02	A431_10uM	PF899	EGFR;C1049
P31930	UQCRC1	Cytochrome b-c1 complex subunit 1, mitochondrial	IGHYDCTYGGGVHL	IGHYDC[735]TYGGGVHL	I	S	14	4	3277.41	531.96	13.699	4150.49	6C(PF-6422899-phosphonate)	0.7919		A431_10uM_02	A431_10uM	PF899	UQCRC1;C316
Q9Y265	RUVBL1	RuvB-like 1	ASNRGNCVIRGTED	ASNRGNC[735]VIRGTED	F	I	14	4	2535.14	531.715	20.029	14976.7	7C(PF-6422899-phosphonate)	0.7812		A431_10uM_02	A431_10uM	PF899	RUVBL1;C336
P55786	NPEPPS	Puromycin-sensitive aminopeptidase	LIDPKNSCSSSRQ	LIDPKNSC[792]SSSRQ	L	W	13	4	1917.14	531.731	16.216	247241	8C(PF-06672131-phosphonate)	0.7993	NPEPPSL1	A431_10uM_02	A431_10uM	PF131	NPEPPS;C339
P68104	EEF1A1	Elongation factor 1-alpha 1	MVPGKPMCV	MVPGKPMC[735]V	D	E	9	3	3355.97	532.211	15.478	195995	8C(PF-6422899-phosphonate)	0.8852	EEF1A1P5, EEF1A2	A431_10uM_02	A431_10uM	PF899	EEF1A1;C411
P22455	FGFR4	Fibroblast growth factor receptor 4	CAAKGNLRE	C[735]AAKGNLRE	E	F	9	3	2116.82	531.885	16.585	42425.6	1C(PF-6422899-phosphonate)	0.887		A549_10uM_03	A549_10uM	PF899	FGFR4;C552
Q9NVV5	AIG1	Androgen-induced gene 1 protein	VPCQVLRM	VPC[735]QVLRM[147]	L	A	8	3	3223.86	531.886	15.044	45629.8	3C(PF-6422899-phosphonate),8M(Oxidation (M))	0.8594		A431_10uM_01	A431_10uM	PF899	AIG1;C6
Q9NVV5	AIG1	Androgen-induced gene 1 protein	VPCQVLRM	VPC[735]QVLRM[147]	L	A	8	3	3225.04	531.885	14.873	47288.9	3C(PF-6422899-phosphonate),8M(Oxidation (M))	0.8645		A431_10uM_01	A431_10uM	PF899	AIG1;C6
Q9NVV5	AIG1	Androgen-induced gene 1 protein	VPCQVLRM	VPC[735]QVLRM[147]	L	A	8	3	3220.65	531.888	15.317	37481.6	3C(PF-6422899-phosphonate),8M(Oxidation (M))	0.838		A431_10uM_03	A431_10uM	PF899	AIG1;C6
P13796	LCP1	Plastin-2	AACLPLPGY	AAC[792]LPLPGY	K	R	9	3	3832.04	531.894	16.013	703932	3C(PF-06672131-phosphonate)	0.8496		A431_10uM_02	A431_10uM	PF131	LCP1;C42
O00231	PSMD11	26S proteasome non-ATPase regulatory subunit 11	AIYCPPKL	AIYC[792]PPKL	N	Q	8	3	2917.76	531.904	11.012	30808	4C(PF-06672131-phosphonate)	0.8337		A549_10uM_02	A549_10uM	PF131	PSMD11;C202
P49736	MCM2	DNA replication licensing factor MCM2	VLLCGDPGTAKSQF	VLLC[792]GDPGTAKSQF	N	L	14	4	3053.46	531.987	11.855	79080.3	4C(PF-06672131-phosphonate)	0.8635		A549_10uM_01	A549_10uM	PF131	MCM2;C522
P49736	MCM2	DNA replication licensing factor MCM2	VLLCGDPGTAKSQF	VLLC[792]GDPGTAKSQF	N	L	14	4	3050.26	531.988	12.832	49505.1	4C(PF-06672131-phosphonate)	0.8307		A549_10uM_02	A549_10uM	PF131	MCM2;C522
P49736	MCM2	DNA replication licensing factor MCM2	VLLCGDPGTAKSQF	VLLC[792]GDPGTAKSQF	N	L	14	4	3047.87	531.988	13.991	80339	4C(PF-06672131-phosphonate)	0.8534		A549_10uM_03	A549_10uM	PF131	MCM2;C522
P60709	ACTB	Actin, cytoplasmic 1	GMESCGIHE	GMESC[735]GIHE	L	T	9	3	3094.88	532.178	15.199	73248.9	5C(PF-6422899-phosphonate)	0.7728	ACTG1, POTEE, POTEF, POTEI, POTEJ	A431_10uM_01	A431_10uM	PF899	ACTB;C272
Q7L1W4	LRRC8D	Volume-regulated anion channel subunit LRRC8D	TKDQVVCL	TKDQVVC[792]L	L	P	8	3	2774.37	532.232	12.854	85855.7	7C(PF-06672131-phosphonate)	0.8174		A549_10uM_01	A549_10uM	PF131	LRRC8D;C54
Q7L1W4	LRRC8D	Volume-regulated anion channel subunit LRRC8D	TKDQVVCL	TKDQVVC[792]L	L	P	8	3	2771.12	532.233	15.583	76297.1	7C(PF-06672131-phosphonate)	0.8096		A549_10uM_03	A549_10uM	PF131	LRRC8D;C54
Q9HAV4	XPO5	Exportin-5	FKEKCPICVPCG	FKEKC[160]PIC[792]VPC[160]G	E	L	12	4	2571.9	532.473	13.278	72647.2	11C(Carbamidomethyl (C)),5C(Carbamidomethyl (C)),8C(PF-06672131-phosphonate)	0.8348		A431_10uM_01	A431_10uM	PF131	XPO5;C47
Q9HAV4	XPO5	Exportin-5	FKEKCPICVPCG	FKEKC[160]PIC[792]VPC[160]G	E	L	12	4	2553.91	532.471	13.137	125132	11C(Carbamidomethyl (C)),5C(Carbamidomethyl (C)),8C(PF-06672131-phosphonate)	0.8355		A431_10uM_02	A431_10uM	PF131	XPO5;C47
P12268	IMPDH2	Inosine-5'-monophosphate dehydrogenase 2	LRVGMGSGSICITQ	LRVGM[147]GSGSIC[792]ITQ	A	E	14	4	2928.31	532.736	19.564	39034.2	11C(PF-06672131-phosphonate),5M(Oxidation (M))	0.88		A549_10uM_02	A549_10uM	PF131	IMPDH2;C331
P12268	IMPDH2	Inosine-5'-monophosphate dehydrogenase 2	LRVGMGSGSICITQ	LRVGM[147]GSGSIC[792]ITQ	A	E	14	4	2929.48	532.486	15.152	39655.5	11C(PF-06672131-phosphonate),5M(Oxidation (M))	0.8758		A549_10uM_02	A549_10uM	PF131	IMPDH2;C331
P07437	TUBB	Tubulin beta chain	IVHLQAGQCGNQIG	IVHLQAGQC[792]GNQIG	E	A	14	4	2533.97	532.488	16.623	347435	9C(PF-06672131-phosphonate)	0.857	TUBB2A, TUBB2B, TUBB3, TUBB4A, TUBB4B, TUBB6	A431_10uM_02	A431_10uM	PF131	TUBB;C12
P07437	TUBB	Tubulin beta chain	IVHLQAGQCGNQIG	IVHLQAGQC[792]GNQIG	E	A	14	4	2544.54	532.487	14.106	278919	9C(PF-06672131-phosphonate)	0.8531	TUBB2A, TUBB2B, TUBB3, TUBB4A, TUBB4B, TUBB6	A549_10uM_01	A549_10uM	PF131	TUBB;C12
P07437	TUBB	Tubulin beta chain	IVHLQAGQCGNQIG	IVHLQAGQC[792]GNQIG	E	A	14	4	2542.2	532.488	14.462	266477	9C(PF-06672131-phosphonate)	0.8524	TUBB2A, TUBB2B, TUBB3, TUBB4A, TUBB4B, TUBB6	A549_10uM_01	A549_10uM	PF131	TUBB;C12
P07437	TUBB	Tubulin beta chain	IVHLQAGQCGNQIG	IVHLQAGQC[792]GNQIG	E	A	14	4	2544.88	532.488	12.359	216155	9C(PF-06672131-phosphonate)	0.8562	TUBB2A, TUBB2B, TUBB3, TUBB4A, TUBB4B, TUBB6	A549_10uM_02	A549_10uM	PF131	TUBB;C12
P07437	TUBB	Tubulin beta chain	IVHLQAGQCGNQIG	IVHLQAGQC[792]GNQIG	E	A	14	4	2546.11	532.49	16.653	203698	9C(PF-06672131-phosphonate)	0.8561	TUBB2A, TUBB2B, TUBB3, TUBB4A, TUBB4B, TUBB6	A431_10uM_01	A431_10uM	PF131	TUBB;C12
P07437	TUBB	Tubulin beta chain	IVHLQAGQCGNQIG	IVHLQAGQC[792]GNQIG	E	A	14	4	2543.76	532.489	12.35	198550	9C(PF-06672131-phosphonate)	0.8561	TUBB2A, TUBB2B, TUBB3, TUBB4A, TUBB4B, TUBB6	A431_10uM_01	A431_10uM	PF131	TUBB;C12
P07437	TUBB	Tubulin beta chain	IVHLQAGQCGNQIG	IVHLQAGQC[792]GNQIG	E	A	14	4	2542.47	532.49	14.468	189951	9C(PF-06672131-phosphonate)	0.8447	TUBB2A, TUBB2B, TUBB3, TUBB4A, TUBB4B, TUBB6	A549_10uM_03	A549_10uM	PF131	TUBB;C12
P07437	TUBB	Tubulin beta chain	IVHLQAGQCGNQIG	IVHLQAGQC[792]GNQIG	E	A	14	4	2534.7	532.491	14.147	176396	9C(PF-06672131-phosphonate)	0.8338	TUBB2A, TUBB2B, TUBB3, TUBB4A, TUBB4B, TUBB6	A431_10uM_03	A431_10uM	PF131	TUBB;C12
P09110	ACAA1	3-ketoacyl-CoA thiolase, peroxisomal	VNRQCSSGL	VNRQC[735]SSGL	T	Q	9	3	2739.58	532.541	16.478	46133	5C(PF-6422899-phosphonate)	0.8037		A431_10uM_01	A431_10uM	PF899	ACAA1;C123
P09936	UCHL1	Ubiquitin carboxyl-terminal hydrolase isozyme L1	MKQTIGNSCGTIGL	M[147]KQTIGNSC[792]GTIGL	F	I	14	4	2826.3	532.731	15.885	9557.17	1M(Oxidation (M)),9C(PF-06672131-phosphonate)	0.7786		A549_10uM_02	A549_10uM	PF131	UCHL1;C90
P07437	TUBB	Tubulin beta chain	MMAACDPRHGRY	M[147]M[147]AAC[792]DPRHGRY	N	L	12	4	1632.56	533.208	10.338	53328.8	1M(Oxidation (M)),2M(Oxidation (M)),5C(PF-06672131-phosphonate)	0.7891	TUBB2A, TUBB2B, TUBB3, TUBB4A, TUBB4B, TUBB6, TUBB8	A549_10uM_03	A549_10uM	PF131	TUBB;C303
Q06830	PRDX1	Peroxiredoxin-1	HGEVCPAGWKPGSD	HGEVC[792]PAGWKPGSD	K	T	14	4	2368.62	532.967	21.588	33203.7	5C(PF-06672131-phosphonate)	0.8844	PRDX2	A431_10uM_02	A431_10uM	PF131	PRDX1;C173
P60709	ACTB	Actin, cytoplasmic 1	LGMESCGIHETTF	LGM[147]ESC[792]GIHETTF	F	N	13	4	2799.33	533.21	16.073	846294	3M(Oxidation (M)),6C(PF-06672131-phosphonate)	0.8014	ACTG1, POTEE, POTEF, POTEI, POTEJ	A549_10uM_02	A549_10uM	PF131	ACTB;C272
P60709	ACTB	Actin, cytoplasmic 1	LGMESCGIHETTF	LGM[147]ESC[792]GIHETTF	F	N	13	4	2795.81	533.21	14.692	772953	3M(Oxidation (M)),6C(PF-06672131-phosphonate)	0.8011	ACTG1, POTEE, POTEF, POTEI, POTEJ	A549_10uM_02	A549_10uM	PF131	ACTB;C272
P60709	ACTB	Actin, cytoplasmic 1	LGMESCGIHETTF	LGM[147]ESC[792]GIHETTF	F	N	13	4	2796.92	533.209	18.286	690188	3M(Oxidation (M)),6C(PF-06672131-phosphonate)	0.7902	ACTG1, POTEE, POTEF, POTEI, POTEJ	A549_10uM_03	A549_10uM	PF131	ACTB;C272
P60709	ACTB	Actin, cytoplasmic 1	LGMESCGIHETTF	LGM[147]ESC[792]GIHETTF	F	N	13	4	2789.6	533.209	12.463	333202	3M(Oxidation (M)),6C(PF-06672131-phosphonate)	0.7962	ACTG1, POTEE, POTEF, POTEI, POTEJ	A431_10uM_02	A431_10uM	PF131	ACTB;C272
P60709	ACTB	Actin, cytoplasmic 1	LGMESCGIHETTF	LGM[147]ESC[792]GIHETTF	F	N	13	4	2800.55	533.208	16.167	172708	3M(Oxidation (M)),6C(PF-06672131-phosphonate)	0.7956	ACTG1, POTEE, POTEF, POTEI, POTEJ	A431_10uM_01	A431_10uM	PF131	ACTB;C272
O75425	MOSPD3	Motile sperm domain-containing protein 3	VLCTAPAKY	VLC[735]TAPAKY	R	T	9	3	3151.93	533.222	15.647	34208.5	3C(PF-6422899-phosphonate)	0.8359		A431_10uM_02	A431_10uM	PF899	MOSPD3;C71
O94830	DDHD2	Phospholipase DDHD2	VVHGIGPACD	VVHGIGPAC[735]D	F	L	10	3	3189.86	533.877	13.759	29607.4	9C(PF-6422899-phosphonate)	0.8303		A431_10uM_01	A431_10uM	PF899	DDHD2;C227
O94830	DDHD2	Phospholipase DDHD2	VVHGIGPACD	VVHGIGPAC[735]D	F	L	10	3	3177.73	533.875	16.821	37187.4	9C(PF-6422899-phosphonate)	0.8303		A431_10uM_02	A431_10uM	PF899	DDHD2;C227
O94830	DDHD2	Phospholipase DDHD2	VVHGIGPACD	VVHGIGPAC[735]D	F	L	10	3	3178.9	533.876	16.963	45416.5	9C(PF-6422899-phosphonate)	0.8287		A431_10uM_02	A431_10uM	PF899	DDHD2;C227
O94830	DDHD2	Phospholipase DDHD2	VVHGIGPACD	VVHGIGPAC[735]D	F	L	10	3	3181.95	533.877	18.574	22260.3	9C(PF-6422899-phosphonate)	0.8108		A431_10uM_03	A431_10uM	PF899	DDHD2;C227
O15533	TAPBP	Tapasin	YLSTCKDSKKKAE	YLSTC[735]KDSKKKAE	V	-	13	4	1741.25	533.985	18.95	20547	5C(PF-6422899-phosphonate)	0.8151		A431_10uM_02	A431_10uM	PF899	TAPBP;C440
P00533	EGFR	Epidermal growth factor receptor	MPFGCLLD	M[147]PFGC[792]LLD	L	Y	8	3	4418.31	534.206	15.471	328334	1M(Oxidation (M)),5C(PF-06672131-phosphonate)	0.8443		A431_10uM_02	A431_10uM	PF131	EGFR;C797
P00533	EGFR	Epidermal growth factor receptor	MPFGCLLD	M[147]PFGC[792]LLD	L	Y	8	3	3850.12	534.208	12.549	29190.3	1M(Oxidation (M)),5C(PF-06672131-phosphonate)	0.8382		A549_10nM_03	A549_10nM	PF131	EGFR;C797
Q14008	CKAP5	Cytoskeleton-associated protein 5	NRMCLVYPASKM	NRM[147]C[792]LVYPASKM[147]	L	F	12	4	2228.21	534.225	15.661	27444.9	12M(Oxidation (M)),3M(Oxidation (M)),4C(PF-06672131-phosphonate)	0.8489		A549_10uM_03	A549_10uM	PF131	CKAP5;C1317
P68431	H3C1	Histone H3.1	FEDTNLCAIHAKRVTIM	FEDTNLC[792]AIHAKRVTIM[147]	L	P	17	5	2680.57	534.244	18.092	881473	17M(Oxidation (M)),7C(PF-06672131-phosphonate)	0.8555	H3-3A, H3C15	A549_10uM_01	A549_10uM	PF131	H3C1;C111
P68431	H3C1	Histone H3.1	FEDTNLCAIHAKRVTIM	FEDTNLC[792]AIHAKRVTIM[147]	L	P	17	5	2679.39	534.844	16.396	827338	17M(Oxidation (M)),7C(PF-06672131-phosphonate)	0.8027	H3-3A, H3C15	A549_10uM_01	A549_10uM	PF131	H3C1;C111
P68431	H3C1	Histone H3.1	FEDTNLCAIHAKRVTIM	FEDTNLC[792]AIHAKRVTIM[147]	L	P	17	5	2673.53	534.244	16.305	693887	17M(Oxidation (M)),7C(PF-06672131-phosphonate)	0.8062	H3-3A, H3C15	A549_10uM_01	A549_10uM	PF131	H3C1;C111
P68431	H3C1	Histone H3.1	FEDTNLCAIHAKRVTIM	FEDTNLC[792]AIHAKRVTIM[147]	L	P	17	5	2673.53	534.645	18.48	693887	17M(Oxidation (M)),7C(PF-06672131-phosphonate)	0.8035	H3-3A, H3C15	A549_10uM_01	A549_10uM	PF131	H3C1;C111
P68431	H3C1	Histone H3.1	FEDTNLCAIHAKRVTIM	FEDTNLC[792]AIHAKRVTIM[147]	L	P	17	5	2677.04	534.244	18.084	682245	17M(Oxidation (M)),7C(PF-06672131-phosphonate)	0.8633	H3-3A, H3C15	A549_10uM_01	A549_10uM	PF131	H3C1;C111
P68431	H3C1	Histone H3.1	FEDTNLCAIHAKRVTIM	FEDTNLC[792]AIHAKRVTIM[147]	L	P	17	5	2671.18	534.244	13.085	676966	17M(Oxidation (M)),7C(PF-06672131-phosphonate)	0.844	H3-3A, H3C15	A549_10uM_01	A549_10uM	PF131	H3C1;C111
P68431	H3C1	Histone H3.1	FEDTNLCAIHAKRVTIM	FEDTNLC[792]AIHAKRVTIM[147]	L	P	17	5	2670.01	534.443	14.182	666072	17M(Oxidation (M)),7C(PF-06672131-phosphonate)	0.8453	H3-3A, H3C15	A549_10uM_01	A549_10uM	PF131	H3C1;C111
P68431	H3C1	Histone H3.1	FEDTNLCAIHAKRVTIM	FEDTNLC[792]AIHAKRVTIM[147]	L	P	17	5	2678.22	534.645	14.151	636043	17M(Oxidation (M)),7C(PF-06672131-phosphonate)	0.8238	H3-3A, H3C15	A549_10uM_01	A549_10uM	PF131	H3C1;C111
P68431	H3C1	Histone H3.1	FEDTNLCAIHAKRVTIM	FEDTNLC[792]AIHAKRVTIM[147]	L	P	17	5	2669.11	534.646	16.365	506473	17M(Oxidation (M)),7C(PF-06672131-phosphonate)	0.7976	H3-3A, H3C15	A549_10uM_03	A549_10uM	PF131	H3C1;C111
P68431	H3C1	Histone H3.1	FEDTNLCAIHAKRVTIM	FEDTNLC[792]AIHAKRVTIM[147]	L	P	17	5	2667.93	534.246	16.205	469044	17M(Oxidation (M)),7C(PF-06672131-phosphonate)	0.7975	H3-3A, H3C15	A549_10uM_03	A549_10uM	PF131	H3C1;C111
P68431	H3C1	Histone H3.1	FEDTNLCAIHAKRVTIM	FEDTNLC[792]AIHAKRVTIM[147]	L	P	17	5	2676.14	534.245	11.539	290730	17M(Oxidation (M)),7C(PF-06672131-phosphonate)	0.8578	H3-3A, H3C15	A549_10uM_03	A549_10uM	PF131	H3C1;C111
P68431	H3C1	Histone H3.1	FEDTNLCAIHAKRVTIM	FEDTNLC[792]AIHAKRVTIM[147]	L	P	17	5	2670.28	534.246	14.358	273950	17M(Oxidation (M)),7C(PF-06672131-phosphonate)	0.8468	H3-3A, H3C15	A549_10uM_03	A549_10uM	PF131	H3C1;C111
P68431	H3C1	Histone H3.1	FEDTNLCAIHAKRVTIM	FEDTNLC[792]AIHAKRVTIM[147]	L	P	17	5	2675.03	534.244	14.771	255425	17M(Oxidation (M)),7C(PF-06672131-phosphonate)	0.8091	H3-3A, H3C15	A549_10uM_02	A549_10uM	PF131	H3C1;C111
P68431	H3C1	Histone H3.1	FEDTNLCAIHAKRVTIM	FEDTNLC[792]AIHAKRVTIM[147]	L	P	17	5	2705.19	534.244	14.255	205622	17M(Oxidation (M)),7C(PF-06672131-phosphonate)	0.8591	H3-3A, H3C15	A549_10uM_01	A549_10uM	PF131	H3C1;C111
P68431	H3C1	Histone H3.1	FEDTNLCAIHAKRVTIM	FEDTNLC[792]AIHAKRVTIM[147]	L	P	17	5	2701.94	534.447	14.184	174509	17M(Oxidation (M)),7C(PF-06672131-phosphonate)	0.8324	H3-3A, H3C15	A549_10uM_03	A549_10uM	PF131	H3C1;C111
P68431	H3C1	Histone H3.1	FEDTNLCAIHAKRVTIM	FEDTNLC[792]AIHAKRVTIM[147]	L	P	17	5	2696.08	534.646	14.109	160409	17M(Oxidation (M)),7C(PF-06672131-phosphonate)	0.8007	H3-3A, H3C15	A549_10uM_03	A549_10uM	PF131	H3C1;C111
P68431	H3C1	Histone H3.1	FEDTNLCAIHAKRVTIM	FEDTNLC[792]AIHAKRVTIM[147]	L	P	17	5	2678.61	534.244	15.019	121977	17M(Oxidation (M)),7C(PF-06672131-phosphonate)	0.8086	H3-3A, H3C15	A431_10uM_01	A431_10uM	PF131	H3C1;C111
P68431	H3C1	Histone H3.1	FEDTNLCAIHAKRVTIM	FEDTNLC[792]AIHAKRVTIM[147]	L	P	17	5	2689.48	534.645	14.77	70164.6	17M(Oxidation (M)),7C(PF-06672131-phosphonate)	0.8087	H3-3A, H3C15	A431_10uM_03	A431_10uM	PF131	H3C1;C111
P84103	SRSF3	Serine/arginine-rich splicing factor 3	MHRDSCPLDCKV	n[43]MHRDSC[735]PLDC[160]KV	-	Y	12	4	3189.46	534.455	14.104	35336.9	10C(Carbamidomethyl (C)),6C(PF-6422899-phosphonate),N-term(Acetyl (Protein N-term))	0.7862		A431_10uM_02	A431_10uM	PF899	SRSF3;C6
P35222	CTNNB1	Catenin beta-1	SNLTCNNYKNKM	SNLTC[792]NNYKNKM[147]	L	M	12	4	1648.69	534.469	11.515	33129.3	12M(Oxidation (M)),5C(PF-06672131-phosphonate)	0.8373		A549_10uM_01	A549_10uM	PF131	CTNNB1;C429
P68431	H3C1	Histone H3.1	FEDTNLCA	FEDTNLC[792]A	L	I	8	3	3045.25	534.533	16.726	339559	7C(PF-06672131-phosphonate)	0.8723	H3-3A, H3C15, H3Y1, H3Y2	A549_10uM_01	A549_10uM	PF131	H3C1;C111
P68431	H3C1	Histone H3.1	FEDTNLCA	FEDTNLC[792]A	L	I	8	3	3041.73	534.533	15.999	335705	7C(PF-06672131-phosphonate)	0.8662	H3-3A, H3C15, H3Y1, H3Y2	A549_10uM_01	A549_10uM	PF131	H3C1;C111
P68431	H3C1	Histone H3.1	FEDTNLCA	FEDTNLC[792]A	L	I	8	3	3069.87	534.533	16.956	252680	7C(PF-06672131-phosphonate)	0.8702	H3-3A, H3C15, H3Y1, H3Y2	A549_10uM_01	A549_10uM	PF131	H3C1;C111
P68431	H3C1	Histone H3.1	FEDTNLCA	FEDTNLC[792]A	L	I	8	3	3038.49	534.534	14.318	166622	7C(PF-06672131-phosphonate)	0.859	H3-3A, H3C15, H3Y1, H3Y2	A549_10uM_03	A549_10uM	PF131	H3C1;C111
P68431	H3C1	Histone H3.1	FEDTNLCA	FEDTNLC[792]A	L	I	8	3	3042.05	534.866	13.473	165989	7C(PF-06672131-phosphonate)	0.8614	H3-3A, H3C15, H3Y1, H3Y2	A549_10uM_02	A549_10uM	PF131	H3C1;C111
P68431	H3C1	Histone H3.1	FEDTNLCA	FEDTNLC[792]A	L	I	8	3	3040.88	534.532	11.877	164478	7C(PF-06672131-phosphonate)	0.8712	H3-3A, H3C15, H3Y1, H3Y2	A549_10uM_02	A549_10uM	PF131	H3C1;C111
P68431	H3C1	Histone H3.1	FEDTNLCA	FEDTNLC[792]A	L	I	8	3	3038.19	534.533	16.394	63411.8	7C(PF-06672131-phosphonate)	0.8762	H3-3A, H3C15, H3Y1, H3Y2	A431_10uM_02	A431_10uM	PF131	H3C1;C111
P46976	GYG1	Glycogenin-1	FGLVKDTCS	FGLVKDTC[735]S	Q	Y	9	3	3445.36	534.544	17.946	59477.6	8C(PF-6422899-phosphonate)	0.8266		A549_10uM_03	A549_10uM	PF899	GYG1;C271
P46976	GYG1	Glycogenin-1	FGLVKDTCS	FGLVKDTC[735]S	Q	Y	9	3	3450.66	534.881	18.113	9649.67	8C(PF-6422899-phosphonate)	0.822		A431_1uM_03	A431_1uM	PF899	GYG1;C271
P46976	GYG1	Glycogenin-1	FGLVKDTCS	FGLVKDTC[735]S	Q	Y	9	3	3446.65	534.544	18.435	72810.2	8C(PF-6422899-phosphonate)	0.8396		A431_10uM_01	A431_10uM	PF899	GYG1;C271
P46976	GYG1	Glycogenin-1	FGLVKDTCS	FGLVKDTC[735]S	Q	Y	9	3	3449	534.878	16.527	72114	8C(PF-6422899-phosphonate)	0.8308		A431_10uM_01	A431_10uM	PF899	GYG1;C271
P46976	GYG1	Glycogenin-1	FGLVKDTCS	FGLVKDTC[735]S	Q	Y	9	3	3439.22	534.545	17.382	207162	8C(PF-6422899-phosphonate)	0.8378		A431_10uM_02	A431_10uM	PF899	GYG1;C271
P46976	GYG1	Glycogenin-1	FGLVKDTCS	FGLVKDTC[735]S	Q	Y	9	3	3442.74	534.545	20.867	214871	8C(PF-6422899-phosphonate)	0.8382		A431_10uM_02	A431_10uM	PF899	GYG1;C271
P46976	GYG1	Glycogenin-1	FGLVKDTCS	FGLVKDTC[735]S	Q	Y	9	3	3443.43	534.545	18.88	91831.1	8C(PF-6422899-phosphonate)	0.8185		A431_10uM_03	A431_10uM	PF899	GYG1;C271
P62937	PPIA	Peptidyl-prolyl cis-trans isomerase A	HRIIPGFMCQGGD	HRIIPGFM[147]C[792]QGGD	F	F	13	4	2574.2	534.971	12.185	39627.1	8M(Oxidation (M)),9C(PF-06672131-phosphonate)	0.8175	PPIAL4A, PPIAL4C, PPIAL4D, PPIAL4E, PPIAL4F, PPIAL4G, PPIAL4H	A549_10uM_02	A549_10uM	PF131	PPIA;C62
P62937	PPIA	Peptidyl-prolyl cis-trans isomerase A	HRIIPGFMCQGGD	HRIIPGFM[147]C[792]QGGD	F	F	13	4	2568.27	534.722	13.355	31879.2	8M(Oxidation (M)),9C(PF-06672131-phosphonate)	0.8106	PPIAL4A, PPIAL4C, PPIAL4D, PPIAL4E, PPIAL4F, PPIAL4G, PPIAL4H	A549_10uM_03	A549_10uM	PF131	PPIA;C62
O15228	GNPAT	Dihydroxyacetone phosphate acyltransferase	SKVCVNEEGIQKL	SKVC[792]VNEEGIQKL	F	Q	13	4	2501.16	534.749	14.06	28986.3	4C(PF-06672131-phosphonate)	0.8194		A549_10uM_01	A549_10uM	PF131	GNPAT;C138
O15228	GNPAT	Dihydroxyacetone phosphate acyltransferase	SKVCVNEEGIQKL	SKVC[792]VNEEGIQKL	F	Q	13	4	2500.26	534.994	18.446	19686.6	4C(PF-06672131-phosphonate)	0.8064		A549_10uM_03	A549_10uM	PF131	GNPAT;C138
P57740	NUP107	Nuclear pore complex protein Nup107	YENICGSQ	YENIC[792]GSQ	E	V	8	3	2487.08	534.864	11.102	30875.7	5C(PF-06672131-phosphonate)	0.8405		A549_10uM_01	A549_10uM	PF131	NUP107;C181
O15121	DEGS1	Sphingolipid delta(4)-desaturase DES1	AIHEIAHNAAFGNCKAMW	AIHEIAHNAAFGNC[792]KAMW	L	N	18	5	2719.25	535.435	13.925	20400.8	14C(PF-06672131-phosphonate)	0.8343		A431_10uM_02	A431_10uM	PF131	DEGS1;C100
Q08211	DHX9	ATP-dependent RNA helicase A	AREHGSNKKLAAQSCALSL	AREHGSNKKLAAQSC[792]ALSL	F	V	19	5	2146.13	535.458	15.903	23564.9	15C(PF-06672131-phosphonate)	0.8499		A549_10uM_03	A549_10uM	PF131	DHX9;C242
Q14247	CTTN	Src substrate cortactin	SKHCSQVDSVRGF	SKHC[792]SQVDSVRGF	L	G	13	4	2086	535.476	14.463	55657.5	4C(PF-06672131-phosphonate)	0.8143		A431_10uM_02	A431_10uM	PF131	CTTN;C112
Q14247	CTTN	Src substrate cortactin	SKHCSQVDSVRGF	SKHC[792]SQVDSVRGF	L	G	13	4	2088.35	535.73	15.955	58460.9	4C(PF-06672131-phosphonate)	0.8152		A431_10uM_02	A431_10uM	PF131	CTTN;C112
Q86XP3	DDX42	ATP-dependent RNA helicase DDX42	VIVCPTRE	VIVC[792]PTRE	A	L	8	3	2326.43	535.903	12.615	98205.9	4C(PF-06672131-phosphonate)	0.8215		A549_10uM_01	A549_10uM	PF131	DDX42;C333
P46013	MKI67	Proliferation marker protein Ki-67	STGHANSPCT	STGHANSPC[735]T	F	I	10	3	2436.42	536.188	19.269	12331.7	9C(PF-6422899-phosphonate)	0.8112		A431_1uM_03	A431_1uM	PF899	MKI67;C715
P46013	MKI67	Proliferation marker protein Ki-67	STGHANSPCT	STGHANSPC[735]T	F	I	10	3	2433.54	536.186	17.491	51514.5	9C(PF-6422899-phosphonate)	0.8314		A431_10uM_01	A431_10uM	PF899	MKI67;C715
P46013	MKI67	Proliferation marker protein Ki-67	STGHANSPCT	STGHANSPC[735]T	F	I	10	3	2424.91	536.187	18.689	88942.3	9C(PF-6422899-phosphonate)	0.8348		A431_10uM_02	A431_10uM	PF899	MKI67;C715
Q13813	SPTAN1	Spectrin alpha chain, non-erythrocytic 1	YLLDGSCM	YLLDGSC[792]M[147]	T	V	8	3	3259.83	536.533	11.158	34984.1	7C(PF-06672131-phosphonate),8M(Oxidation (M))	0.8218		A549_10uM_01	A549_10uM	PF131	SPTAN1;C2233
P49327	FASN	Fatty acid synthase	RAKLTPGCE	RAKLTPGC[735]E	Y	A	9	3	2461.27	536.222	12.609	93533.8	8C(PF-6422899-phosphonate)	0.8556		A431_10uM_02	A431_10uM	PF899	FASN;C2359
Q13428	TCOF1	Treacle protein	AREVKEQSGQKCF	AREVKEQSGQKC[735]F	A	L	13	4	2210.57	536.227	17.228	48895.9	12C(PF-6422899-phosphonate)	0.8341		A431_1uM_01	A431_1uM	PF899	TCOF1;C38
Q13428	TCOF1	Treacle protein	AREVKEQSGQKCF	AREVKEQSGQKC[735]F	A	L	13	4	2219.5	536.229	10.885	21493.9	12C(PF-6422899-phosphonate)	0.81		A431_1uM_03	A431_1uM	PF899	TCOF1;C38
Q13428	TCOF1	Treacle protein	AREVKEQSGQKCF	AREVKEQSGQKC[735]F	A	L	13	4	2220.67	536.229	13.605	23631	12C(PF-6422899-phosphonate)	0.812		A431_1uM_03	A431_1uM	PF899	TCOF1;C38
Q13428	TCOF1	Treacle protein	AREVKEQSGQKCF	AREVKEQSGQKC[735]F	A	L	13	4	2209.58	536.229	18.862	184847	12C(PF-6422899-phosphonate)	0.8394		A431_10uM_01	A431_10uM	PF899	TCOF1;C38
Q13428	TCOF1	Treacle protein	AREVKEQSGQKCF	AREVKEQSGQKC[735]F	A	L	13	4	2213.1	536.229	17.857	198254	12C(PF-6422899-phosphonate)	0.839		A431_10uM_01	A431_10uM	PF899	TCOF1;C38
Q13428	TCOF1	Treacle protein	AREVKEQSGQKCF	AREVKEQSGQKC[735]F	A	L	13	4	2204.44	536.229	21.333	266130	12C(PF-6422899-phosphonate)	0.8519		A431_10uM_02	A431_10uM	PF899	TCOF1;C38
Q13428	TCOF1	Treacle protein	AREVKEQSGQKCF	AREVKEQSGQKC[735]F	A	L	13	4	2205.21	536.23	13.452	136366	12C(PF-6422899-phosphonate)	0.8144		A431_10uM_03	A431_10uM	PF899	TCOF1;C38
P52948	NUP98	Nuclear pore complex protein Nup98-Nup96	SRLPSKADTSQEICSPRL	SRLPSKADTSQEIC[792]SPRL	F	P	18	5	2460.09	536.251	17.773	36937.2	14C(PF-06672131-phosphonate)	0.8548		A431_10uM_02	A431_10uM	PF131	NUP98;C1027
Q9Y6I9	TEX264	Testis-expressed protein 264	FTESCSISPKLRS	FTESC[792]SISPKLRS	L	I	13	4	2448.39	536.738	13.8	22836.8	5C(PF-06672131-phosphonate)	0.8493		A549_1uM_01	A549_1uM	PF131	TEX264;C68
Q9Y6I9	TEX264	Testis-expressed protein 264	FTESCSISPKLRS	FTESC[792]SISPKLRS	L	I	13	4	2402.65	536.741	19.866	105072	5C(PF-06672131-phosphonate)	0.8613		A549_10uM_01	A549_10uM	PF131	TEX264;C68
Q9Y6I9	TEX264	Testis-expressed protein 264	FTESCSISPKLRS	FTESC[792]SISPKLRS	L	I	13	4	2431.96	536.74	17.826	263403	5C(PF-06672131-phosphonate)	0.8593		A549_10uM_01	A549_10uM	PF131	TEX264;C68
Q9Y6I9	TEX264	Testis-expressed protein 264	FTESCSISPKLRS	FTESC[792]SISPKLRS	L	I	13	4	2436.65	536.741	20.491	248192	5C(PF-06672131-phosphonate)	0.8597		A549_10uM_01	A549_10uM	PF131	TEX264;C68
Q9Y6I9	TEX264	Testis-expressed protein 264	FTESCSISPKLRS	FTESC[792]SISPKLRS	L	I	13	4	2400.66	536.737	13.678	91044.5	5C(PF-06672131-phosphonate)	0.8631		A549_10uM_02	A549_10uM	PF131	TEX264;C68
Q9Y6I9	TEX264	Testis-expressed protein 264	FTESCSISPKLRS	FTESC[792]SISPKLRS	L	I	13	4	2429.97	536.989	15.534	213276	5C(PF-06672131-phosphonate)	0.8618		A549_10uM_02	A549_10uM	PF131	TEX264;C68
Q9Y6I9	TEX264	Testis-expressed protein 264	FTESCSISPKLRS	FTESC[792]SISPKLRS	L	I	13	4	2431.15	536.741	14.763	225051	5C(PF-06672131-phosphonate)	0.8623		A549_10uM_02	A549_10uM	PF131	TEX264;C68
Q9Y6I9	TEX264	Testis-expressed protein 264	FTESCSISPKLRS	FTESC[792]SISPKLRS	L	I	13	4	2434.67	536.74	18.945	229392	5C(PF-06672131-phosphonate)	0.8623		A549_10uM_02	A549_10uM	PF131	TEX264;C68
Q9Y6I9	TEX264	Testis-expressed protein 264	FTESCSISPKLRS	FTESC[792]SISPKLRS	L	I	13	4	2400.58	536.74	14.9	54684.5	5C(PF-06672131-phosphonate)	0.8593		A549_10uM_03	A549_10uM	PF131	TEX264;C68
Q9Y6I9	TEX264	Testis-expressed protein 264	FTESCSISPKLRS	FTESC[792]SISPKLRS	L	I	13	4	2408.79	536.99	14.443	88367.7	5C(PF-06672131-phosphonate)	0.8523		A549_10uM_03	A549_10uM	PF131	TEX264;C68
Q9Y6I9	TEX264	Testis-expressed protein 264	FTESCSISPKLRS	FTESC[792]SISPKLRS	L	I	13	4	2428.73	536.74	21.104	219808	5C(PF-06672131-phosphonate)	0.8562		A549_10uM_03	A549_10uM	PF131	TEX264;C68
Q9Y6I9	TEX264	Testis-expressed protein 264	FTESCSISPKLRS	FTESC[792]SISPKLRS	L	I	13	4	2431.07	536.741	19.016	258038	5C(PF-06672131-phosphonate)	0.8523		A549_10uM_03	A549_10uM	PF131	TEX264;C68
Q9Y6I9	TEX264	Testis-expressed protein 264	FTESCSISPKLRS	FTESC[792]SISPKLRS	L	I	13	4	2438.05	536.738	13.524	20816.3	5C(PF-06672131-phosphonate)	0.8542		A431_1uM_01	A431_1uM	PF131	TEX264;C68
Q9Y6I9	TEX264	Testis-expressed protein 264	FTESCSISPKLRS	FTESC[792]SISPKLRS	L	I	13	4	2404.22	536.741	16.829	67368.7	5C(PF-06672131-phosphonate)	0.8669		A431_10uM_01	A431_10uM	PF131	TEX264;C68
Q9Y6I9	TEX264	Testis-expressed protein 264	FTESCSISPKLRS	FTESC[792]SISPKLRS	L	I	13	4	2410.09	536.989	12.265	37028.8	5C(PF-06672131-phosphonate)	0.8619		A431_10uM_01	A431_10uM	PF131	TEX264;C68
Q9Y6I9	TEX264	Testis-expressed protein 264	FTESCSISPKLRS	FTESC[792]SISPKLRS	L	I	13	4	2433.54	536.739	18.014	108788	5C(PF-06672131-phosphonate)	0.86		A431_10uM_01	A431_10uM	PF131	TEX264;C68
Q9Y6I9	TEX264	Testis-expressed protein 264	FTESCSISPKLRS	FTESC[792]SISPKLRS	L	I	13	4	2388.55	536.991	17.197	0	5C(PF-06672131-phosphonate)	0.8644		A431_10uM_02	A431_10uM	PF131	TEX264;C68
Q9Y6I9	TEX264	Testis-expressed protein 264	FTESCSISPKLRS	FTESC[792]SISPKLRS	L	I	13	4	2389.73	536.74	21.066	0	5C(PF-06672131-phosphonate)	0.8645		A431_10uM_02	A431_10uM	PF131	TEX264;C68
Q9Y6I9	TEX264	Testis-expressed protein 264	FTESCSISPKLRS	FTESC[792]SISPKLRS	L	I	13	4	2416.7	536.989	18.948	390991	5C(PF-06672131-phosphonate)	0.8625		A431_10uM_02	A431_10uM	PF131	TEX264;C68
Q9Y6I9	TEX264	Testis-expressed protein 264	FTESCSISPKLRS	FTESC[792]SISPKLRS	L	I	13	4	2417.87	536.74	18.59	398955	5C(PF-06672131-phosphonate)	0.8642		A431_10uM_02	A431_10uM	PF131	TEX264;C68
Q9Y6I9	TEX264	Testis-expressed protein 264	FTESCSISPKLRS	FTESC[792]SISPKLRS	L	I	13	4	2419.05	536.988	17.934	404315	5C(PF-06672131-phosphonate)	0.8545		A431_10uM_02	A431_10uM	PF131	TEX264;C68
Q9Y6I9	TEX264	Testis-expressed protein 264	FTESCSISPKLRS	FTESC[792]SISPKLRS	L	I	13	4	2421.39	536.74	22.524	404672	5C(PF-06672131-phosphonate)	0.8652		A431_10uM_02	A431_10uM	PF131	TEX264;C68
Q9Y6I9	TEX264	Testis-expressed protein 264	FTESCSISPKLRS	FTESC[792]SISPKLRS	L	I	13	4	2393.99	536.741	15.58	89306.3	5C(PF-06672131-phosphonate)	0.8414		A431_10uM_03	A431_10uM	PF131	TEX264;C68
Q9Y6I9	TEX264	Testis-expressed protein 264	FTESCSISPKLRS	FTESC[792]SISPKLRS	L	I	13	4	2423.31	536.992	16.678	118553	5C(PF-06672131-phosphonate)	0.8413		A431_10uM_03	A431_10uM	PF131	TEX264;C68
Q9Y6I9	TEX264	Testis-expressed protein 264	FTESCSISPKLRS	FTESC[792]SISPKLRS	L	I	13	4	2424.48	536.741	12.974	125965	5C(PF-06672131-phosphonate)	0.8418		A431_10uM_03	A431_10uM	PF131	TEX264;C68
O95696	BRD1	Bromodomain-containing protein 1	PTVCAPYIPPQRL	PTVC[792]APYIPPQRL	L	N	13	4	3277.69	537.006	13.354	24349.2	4C(PF-06672131-phosphonate)	0.8062		A549_10uM_03	A549_10uM	PF131	BRD1;C448
O95696	BRD1	Bromodomain-containing protein 1	PTVCAPYIPPQRL	PTVC[792]APYIPPQRL	L	N	13	4	3278.86	536.754	13.578	27215.7	4C(PF-06672131-phosphonate)	0.8134		A549_10uM_03	A549_10uM	PF131	BRD1;C448
O95696	BRD1	Bromodomain-containing protein 1	PTVCAPYIPPQRL	PTVC[792]APYIPPQRL	L	N	13	4	3280.03	536.756	13.174	32699.4	4C(PF-06672131-phosphonate)	0.8127		A549_10uM_03	A549_10uM	PF131	BRD1;C448
O95696	BRD1	Bromodomain-containing protein 1	PTVCAPYIPPQRL	PTVC[792]APYIPPQRL	L	N	13	4	3284.73	536.751	13.595	24970.1	4C(PF-06672131-phosphonate)	0.8134		A549_10uM_03	A549_10uM	PF131	BRD1;C448
O95696	BRD1	Bromodomain-containing protein 1	PTVCAPYIPPQRL	PTVC[792]APYIPPQRL	L	N	13	4	3277.8	536.75	13.606	20191.1	4C(PF-06672131-phosphonate)	0.8185		A431_10uM_01	A431_10uM	PF131	BRD1;C448
O95696	BRD1	Bromodomain-containing protein 1	PTVCAPYIPPQRL	PTVC[792]APYIPPQRL	L	N	13	4	3255.13	536.754	13.205	51404.7	4C(PF-06672131-phosphonate)	0.8238		A431_10uM_02	A431_10uM	PF131	BRD1;C448
O95696	BRD1	Bromodomain-containing protein 1	PTVCAPYIPPQRL	PTVC[792]APYIPPQRL	L	N	13	4	3258.65	537.251	12.332	74810.1	4C(PF-06672131-phosphonate)	0.8148		A431_10uM_02	A431_10uM	PF131	BRD1;C448
O95696	BRD1	Bromodomain-containing protein 1	PTVCAPYIPPQRL	PTVC[792]APYIPPQRL	L	N	13	4	3259.82	536.751	11.756	73865	4C(PF-06672131-phosphonate)	0.8149		A431_10uM_02	A431_10uM	PF131	BRD1;C448
O95696	BRD1	Bromodomain-containing protein 1	PTVCAPYIPPQRL	PTVC[792]APYIPPQRL	L	N	13	4	3262.16	537.003	12.856	78588.4	4C(PF-06672131-phosphonate)	0.8145		A431_10uM_02	A431_10uM	PF131	BRD1;C448
O95696	BRD1	Bromodomain-containing protein 1	PTVCAPYIPPQRL	PTVC[792]APYIPPQRL	L	N	13	4	3273.41	536.751	12.049	39945.7	4C(PF-06672131-phosphonate)	0.8033		A431_10uM_03	A431_10uM	PF131	BRD1;C448
O95696	BRD1	Bromodomain-containing protein 1	PTVCAPYIPPQRL	PTVC[792]APYIPPQRL	L	N	13	4	3276.93	536.756	13.944	41598.4	4C(PF-06672131-phosphonate)	0.8041		A431_10uM_03	A431_10uM	PF131	BRD1;C448
O95696	BRD1	Bromodomain-containing protein 1	PTVCAPYIPPQRL	PTVC[792]APYIPPQRL	L	N	13	4	3278.1	536.754	12.207	40183.2	4C(PF-06672131-phosphonate)	0.8026		A431_10uM_03	A431_10uM	PF131	BRD1;C448
Q9NQC3	RTN4	Reticulon-4	VQKYSNSALGHVNCTIKE	VQKYSNSALGHVNC[792]TIKE	L	L	18	5	2232.99	536.847	17.563	480840	14C(PF-06672131-phosphonate)	0.8606		A549_10uM_02	A549_10uM	PF131	RTN4;C1101
Q9NQC3	RTN4	Reticulon-4	VQKYSNSALGHVNCTIKE	VQKYSNSALGHVNC[792]TIKE	L	L	18	5	2206.06	536.847	17.933	453877	14C(PF-06672131-phosphonate)	0.8647		A431_10uM_01	A431_10uM	PF131	RTN4;C1101
Q9NQC3	RTN4	Reticulon-4	VQKYSNSALGHVNCTIKE	VQKYSNSALGHVNC[792]TIKE	L	L	18	5	2190.37	536.848	19.235	989730	14C(PF-06672131-phosphonate)	0.8686		A431_10uM_02	A431_10uM	PF131	RTN4;C1101
P29034	S100A2	Protein S100-A2	FQGCPDRP	FQGC[792]PDRP	F	-	8	3	2222.48	536.876	13.159	1.34609e+06	4C(PF-06672131-phosphonate)	0.7937		A431_10uM_01	A431_10uM	PF131	S100A2;C94
P29034	S100A2	Protein S100-A2	FQGCPDRP	FQGC[792]PDRP	F	-	8	3	2222.48	536.875	13.557	581186	4C(PF-06672131-phosphonate)	0.7648		A431_10uM_01	A431_10uM	PF131	S100A2;C94
P29034	S100A2	Protein S100-A2	FQGCPDRP	FQGC[792]PDRP	F	-	8	3	2188.03	536.873	12.142	0	4C(PF-06672131-phosphonate)	0.7736		A431_10uM_02	A431_10uM	PF131	S100A2;C94
P29034	S100A2	Protein S100-A2	FQGCPDRP	FQGC[792]PDRP	F	-	8	3	2190.37	536.875	12.739	2.47652e+06	4C(PF-06672131-phosphonate)	0.7287		A431_10uM_02	A431_10uM	PF131	S100A2;C94
P29034	S100A2	Protein S100-A2	FQGCPDRP	FQGC[792]PDRP	F	-	8	3	2192.72	536.874	12.008	477316	4C(PF-06672131-phosphonate)	0.7739		A431_10uM_02	A431_10uM	PF131	S100A2;C94
P29034	S100A2	Protein S100-A2	FQGCPDRP	FQGC[792]PDRP	F	-	8	3	2215	536.874	13.426	2838075	4C(PF-06672131-phosphonate)	0.7349		A431_10uM_02	A431_10uM	PF131	S100A2;C94
P29034	S100A2	Protein S100-A2	FQGCPDRP	FQGC[792]PDRP	F	-	8	3	2213.42	536.876	13.558	692324	4C(PF-06672131-phosphonate)	0.7742		A431_10uM_03	A431_10uM	PF131	S100A2;C94
P14866	HNRNPL	Heterogeneous nuclear ribonucleoprotein L	CVSKQPAIM	C[735]VSKQPAIM	V	P	9	3	3132.4	537.219	18.946	143731	1C(PF-6422899-phosphonate)	0.8273		A431_10uM_01	A431_10uM	PF899	HNRNPL;C452
P14866	HNRNPL	Heterogeneous nuclear ribonucleoprotein L	CVSKQPAIM	C[735]VSKQPAIM	V	P	9	3	3115.58	536.885	19.689	337342	1C(PF-6422899-phosphonate)	0.8222		A431_10uM_02	A431_10uM	PF899	HNRNPL;C452
Q9Y679	AUP1	Ancient ubiquitous protein 1	LAKTGCVDL	LAKTGC[792]VDL	D	T	9	3	2650.34	536.905	13.436	1.15636e+06	6C(PF-06672131-phosphonate)	0.8366		A549_10uM_03	A549_10uM	PF131	AUP1;C325
Q9Y679	AUP1	Ancient ubiquitous protein 1	LAKTGCVDL	LAKTGC[792]VDL	D	T	9	3	2635.99	536.903	12.168	457131	6C(PF-06672131-phosphonate)	0.8457		A431_10uM_02	A431_10uM	PF131	AUP1;C325
Q9Y679	AUP1	Ancient ubiquitous protein 1	LAKTGCVDL	LAKTGC[792]VDL	D	T	9	3	2669.99	536.904	11.966	263606	6C(PF-06672131-phosphonate)	0.8709		A431_10uM_02	A431_10uM	PF131	AUP1;C325
Q63HN8	RNF213	E3 ubiquitin-protein ligase RNF213	AVLECKPLGIKTAL	AVLEC[792]KPLGIKTAL	K	K	14	4	3049.92	537.023	14.153	24530.2	5C(PF-06672131-phosphonate)	0.8741		A431_10uM_02	A431_10uM	PF131	RNF213;C4348
P04183	TK1	Thymidine kinase, cytosolic	CTHDRNTM	C[735]THDRNTM	F	E	8	3	2053.95	537.184	16.798	579122	1C(PF-6422899-phosphonate)	0.8022		A431_10uM_03	A431_10uM	PF899	TK1;C66
Q00610	CLTC	Clathrin heavy chain 1	ACKTGQIKE	AC[735]KTGQIKE	A	V	9	3	2141.44	537.226	14.133	79664.5	2C(PF-6422899-phosphonate)	0.8156	CLTCL1	A549_10uM_03	A549_10uM	PF899	CLTC;C736
Q00610	CLTC	Clathrin heavy chain 1	ACKTGQIKE	AC[735]KTGQIKE	A	V	9	3	2134.08	537.223	17.911	60930.8	2C(PF-6422899-phosphonate)	0.8264	CLTCL1	A431_10uM_02	A431_10uM	PF899	CLTC;C736
O00264	PGRMC1	Membrane-associated progesterone receptor component 1	AGRDASRGLATFCLDKEAL	AGRDASRGLATFC[792]LDKEAL	F	K	19	5	3079.63	537.449	15.26	186606	13C(PF-06672131-phosphonate)	0.8301		A431_10uM_01	A431_10uM	PF131	PGRMC1;C129
O00264	PGRMC1	Membrane-associated progesterone receptor component 1	AGRDASRGLATFCLDKEAL	AGRDASRGLATFC[792]LDKEAL	F	K	19	5	3061.64	537.449	15.8	352309	13C(PF-06672131-phosphonate)	0.828		A431_10uM_02	A431_10uM	PF131	PGRMC1;C129
O00264	PGRMC1	Membrane-associated progesterone receptor component 1	AGRDASRGLATFCLDKEAL	AGRDASRGLATFC[792]LDKEAL	F	K	19	5	3063.99	537.449	13.867	456989	13C(PF-06672131-phosphonate)	0.8312		A431_10uM_02	A431_10uM	PF131	PGRMC1;C129
O00264	PGRMC1	Membrane-associated progesterone receptor component 1	AGRDASRGLATFCLDKEAL	AGRDASRGLATFC[792]LDKEAL	F	K	19	5	3088.61	537.449	15.718	154586	13C(PF-06672131-phosphonate)	0.8505		A431_10uM_02	A431_10uM	PF131	PGRMC1;C129
Q8NFJ5	GPRC5A	Retinoic acid-induced protein 3	DAFCKPQL	DAFC[792]KPQL	E	V	8	3	2883.42	537.557	12.285	1776498	4C(PF-06672131-phosphonate)	0.8621		A549_10uM_01	A549_10uM	PF131	GPRC5A;C284
Q8NFJ5	GPRC5A	Retinoic acid-induced protein 3	DAFCKPQL	DAFC[792]KPQL	E	V	8	3	2886.94	537.557	10.829	1.88435e+06	4C(PF-06672131-phosphonate)	0.8652		A549_10uM_01	A549_10uM	PF131	GPRC5A;C284
Q8NFJ5	GPRC5A	Retinoic acid-induced protein 3	DAFCKPQL	DAFC[792]KPQL	E	V	8	3	2881.41	537.557	10.898	1.60708e+06	4C(PF-06672131-phosphonate)	0.8638		A549_10uM_02	A549_10uM	PF131	GPRC5A;C284
Q8NFJ5	GPRC5A	Retinoic acid-induced protein 3	DAFCKPQL	DAFC[792]KPQL	E	V	8	3	2882.53	537.558	10.526	2.00816e+06	4C(PF-06672131-phosphonate)	0.857		A549_10uM_03	A549_10uM	PF131	GPRC5A;C284
Q8NFJ5	GPRC5A	Retinoic acid-induced protein 3	DAFCKPQL	DAFC[792]KPQL	E	V	8	3	2883.81	537.556	12.701	1.85723e+06	4C(PF-06672131-phosphonate)	0.8686		A431_10uM_01	A431_10uM	PF131	GPRC5A;C284
Q8NFJ5	GPRC5A	Retinoic acid-induced protein 3	DAFCKPQL	DAFC[792]KPQL	E	V	8	3	2872.85	537.557	13.336	2660204	4C(PF-06672131-phosphonate)	0.865		A431_10uM_02	A431_10uM	PF131	GPRC5A;C284
Q8NFJ5	GPRC5A	Retinoic acid-induced protein 3	DAFCKPQL	DAFC[792]KPQL	E	V	8	3	2909.21	537.557	11.404	0	4C(PF-06672131-phosphonate)	0.8623		A431_10uM_02	A431_10uM	PF131	GPRC5A;C284
O94826	TOMM70	Mitochondrial import receptor subunit TOM70	AQAQKCFAL	AQAQKC[735]FAL	L	Y	9	3	3508.68	537.89	15.32	27792.1	6C(PF-6422899-phosphonate)	0.8084		A549_10uM_03	A549_10uM	PF899	TOMM70;C442
O00410	IPO5	Importin-5	LICPHRPWPDRQ	LIC[735]PHRPWPDRQ	N	W	12	4	2844.71	538.238	16.86	51739.3	3C(PF-6422899-phosphonate)	0.8772		A431_10uM_02	A431_10uM	PF899	IPO5;C873
P68363	TUBA1B	Tubulin alpha-1B chain	VDWCPTGF	VDWC[792]PTGF	F	K	8	3	3694.86	538.873	15.701	2.38748e+06	4C(PF-06672131-phosphonate)	0.7956	TUBA1A, TUBA1C, TUBA3C, TUBA3D, TUBA3E, TUBA4A, TUBA8, TUBAL3	A431_10uM_02	A431_10uM	PF131	TUBA1B;C347
P68363	TUBA1B	Tubulin alpha-1B chain	VDWCPTGF	VDWC[792]PTGF	F	K	8	3	3698.38	538.871	15.687	2.23131e+06	4C(PF-06672131-phosphonate)	0.7938	TUBA1A, TUBA1C, TUBA3C, TUBA3D, TUBA3E, TUBA4A, TUBA8, TUBAL3	A549_10uM_01	A549_10uM	PF131	TUBA1B;C347
P68363	TUBA1B	Tubulin alpha-1B chain	VDWCPTGF	VDWC[792]PTGF	F	K	8	3	3698.38	538.537	16.23	2.22664e+06	4C(PF-06672131-phosphonate)	0.8037	TUBA1A, TUBA1C, TUBA3C, TUBA3D, TUBA3E, TUBA4A, TUBA8, TUBAL3	A549_10uM_01	A549_10uM	PF131	TUBA1B;C347
P68363	TUBA1B	Tubulin alpha-1B chain	VDWCPTGF	VDWC[792]PTGF	F	K	8	3	3693.69	538.538	15.357	2.21309e+06	4C(PF-06672131-phosphonate)	0.8063	TUBA1A, TUBA1C, TUBA3C, TUBA3D, TUBA3E, TUBA4A, TUBA8, TUBAL3	A431_10uM_02	A431_10uM	PF131	TUBA1B;C347
P68363	TUBA1B	Tubulin alpha-1B chain	VDWCPTGF	VDWC[792]PTGF	F	K	8	3	3690.17	538.537	19.125	2.18997e+06	4C(PF-06672131-phosphonate)	0.8035	TUBA1A, TUBA1C, TUBA3C, TUBA3D, TUBA3E, TUBA4A, TUBA8, TUBAL3	A431_10uM_02	A431_10uM	PF131	TUBA1B;C347
P68363	TUBA1B	Tubulin alpha-1B chain	VDWCPTGF	VDWC[792]PTGF	F	K	8	3	3701.89	538.538	16.186	2.17773e+06	4C(PF-06672131-phosphonate)	0.8023	TUBA1A, TUBA1C, TUBA3C, TUBA3D, TUBA3E, TUBA4A, TUBA8, TUBAL3	A431_10uM_02	A431_10uM	PF131	TUBA1B;C347
P68363	TUBA1B	Tubulin alpha-1B chain	VDWCPTGF	VDWC[792]PTGF	F	K	8	3	3687.82	538.537	13.551	2.14432e+06	4C(PF-06672131-phosphonate)	0.8029	TUBA1A, TUBA1C, TUBA3C, TUBA3D, TUBA3E, TUBA4A, TUBA8, TUBAL3	A431_10uM_02	A431_10uM	PF131	TUBA1B;C347
P68363	TUBA1B	Tubulin alpha-1B chain	VDWCPTGF	VDWC[792]PTGF	F	K	8	3	3693.98	538.537	11.825	1.15887e+06	4C(PF-06672131-phosphonate)	0.8043	TUBA1A, TUBA1C, TUBA3C, TUBA3D, TUBA3E, TUBA4A, TUBA8, TUBAL3	A549_10uM_02	A549_10uM	PF131	TUBA1B;C347
P68363	TUBA1B	Tubulin alpha-1B chain	VDWCPTGF	VDWC[792]PTGF	F	K	8	3	3701.02	538.537	11.888	1.1336e+06	4C(PF-06672131-phosphonate)	0.8273	TUBA1A, TUBA1C, TUBA3C, TUBA3D, TUBA3E, TUBA4A, TUBA8, TUBAL3	A549_10uM_02	A549_10uM	PF131	TUBA1B;C347
P68363	TUBA1B	Tubulin alpha-1B chain	VDWCPTGF	VDWC[792]PTGF	F	K	8	3	3701.02	538.538	12.33	1.10697e+06	4C(PF-06672131-phosphonate)	0.806	TUBA1A, TUBA1C, TUBA3C, TUBA3D, TUBA3E, TUBA4A, TUBA8, TUBAL3	A549_10uM_02	A549_10uM	PF131	TUBA1B;C347
P68363	TUBA1B	Tubulin alpha-1B chain	VDWCPTGF	VDWC[792]PTGF	F	K	8	3	3696.33	538.537	14.426	1.10059e+06	4C(PF-06672131-phosphonate)	0.8049	TUBA1A, TUBA1C, TUBA3C, TUBA3D, TUBA3E, TUBA4A, TUBA8, TUBAL3	A549_10uM_02	A549_10uM	PF131	TUBA1B;C347
P68363	TUBA1B	Tubulin alpha-1B chain	VDWCPTGF	VDWC[792]PTGF	F	K	8	3	3696.28	538.539	12.675	1.07736e+06	4C(PF-06672131-phosphonate)	0.7953	TUBA1A, TUBA1C, TUBA3C, TUBA3D, TUBA3E, TUBA4A, TUBA8, TUBAL3	A549_10uM_03	A549_10uM	PF131	TUBA1B;C347
P68363	TUBA1B	Tubulin alpha-1B chain	VDWCPTGF	VDWC[792]PTGF	F	K	8	3	3698.62	538.872	15.773	1.06934e+06	4C(PF-06672131-phosphonate)	0.7819	TUBA1A, TUBA1C, TUBA3C, TUBA3D, TUBA3E, TUBA4A, TUBA8, TUBAL3	A549_10uM_03	A549_10uM	PF131	TUBA1B;C347
P68363	TUBA1B	Tubulin alpha-1B chain	VDWCPTGF	VDWC[792]PTGF	F	K	8	3	3699.79	538.538	15.982	1.06934e+06	4C(PF-06672131-phosphonate)	0.7968	TUBA1A, TUBA1C, TUBA3C, TUBA3D, TUBA3E, TUBA4A, TUBA8, TUBAL3	A549_10uM_03	A549_10uM	PF131	TUBA1B;C347
P68363	TUBA1B	Tubulin alpha-1B chain	VDWCPTGF	VDWC[792]PTGF	F	K	8	3	3699.92	538.871	15.659	929305	4C(PF-06672131-phosphonate)	0.7934	TUBA1A, TUBA1C, TUBA3C, TUBA3D, TUBA3E, TUBA4A, TUBA8, TUBAL3	A431_10uM_01	A431_10uM	PF131	TUBA1B;C347
P68363	TUBA1B	Tubulin alpha-1B chain	VDWCPTGF	VDWC[792]PTGF	F	K	8	3	3692.01	538.872	12.892	913076	4C(PF-06672131-phosphonate)	0.7688	TUBA1A, TUBA1C, TUBA3C, TUBA3D, TUBA3E, TUBA4A, TUBA8, TUBAL3	A431_10uM_03	A431_10uM	PF131	TUBA1B;C347
P68363	TUBA1B	Tubulin alpha-1B chain	VDWCPTGF	VDWC[792]PTGF	F	K	8	3	3699.92	538.537	14.018	873795	4C(PF-06672131-phosphonate)	0.807	TUBA1A, TUBA1C, TUBA3C, TUBA3D, TUBA3E, TUBA4A, TUBA8, TUBAL3	A431_10uM_01	A431_10uM	PF131	TUBA1B;C347
P68363	TUBA1B	Tubulin alpha-1B chain	VDWCPTGF	VDWC[792]PTGF	F	K	8	3	3695.23	538.537	13.357	815115	4C(PF-06672131-phosphonate)	0.8105	TUBA1A, TUBA1C, TUBA3C, TUBA3D, TUBA3E, TUBA4A, TUBA8, TUBAL3	A431_10uM_01	A431_10uM	PF131	TUBA1B;C347
P68363	TUBA1B	Tubulin alpha-1B chain	VDWCPTGF	VDWC[792]PTGF	F	K	8	3	3695.53	538.539	17.338	814870	4C(PF-06672131-phosphonate)	0.7886	TUBA1A, TUBA1C, TUBA3C, TUBA3D, TUBA3E, TUBA4A, TUBA8, TUBAL3	A431_10uM_03	A431_10uM	PF131	TUBA1B;C347
P68363	TUBA1B	Tubulin alpha-1B chain	VDWCPTGF	VDWC[792]PTGF	F	K	8	3	3692.01	538.538	13.139	804702	4C(PF-06672131-phosphonate)	0.7867	TUBA1A, TUBA1C, TUBA3C, TUBA3D, TUBA3E, TUBA4A, TUBA8, TUBAL3	A431_10uM_03	A431_10uM	PF131	TUBA1B;C347
P68363	TUBA1B	Tubulin alpha-1B chain	VDWCPTGF	VDWC[792]PTGF	F	K	8	3	3692.88	538.537	11.286	684521	4C(PF-06672131-phosphonate)	0.8077	TUBA1A, TUBA1C, TUBA3C, TUBA3D, TUBA3E, TUBA4A, TUBA8, TUBAL3	A431_10uM_01	A431_10uM	PF131	TUBA1B;C347
P68363	TUBA1B	Tubulin alpha-1B chain	VDWCPTGF	VDWC[792]PTGF	F	K	8	3	3687.82	538.87	15.835	645657	4C(PF-06672131-phosphonate)	0.7634	TUBA1A, TUBA1C, TUBA3C, TUBA3D, TUBA3E, TUBA4A, TUBA8, TUBAL3	A431_10uM_02	A431_10uM	PF131	TUBA1B;C347
P68363	TUBA1B	Tubulin alpha-1B chain	VDWCPTGF	VDWC[792]PTGF	F	K	8	3	3701.9	538.538	13.645	327056	4C(PF-06672131-phosphonate)	0.7644	TUBA1A, TUBA1C, TUBA3C, TUBA3D, TUBA3E, TUBA4A, TUBA8, TUBAL3	A549_10uM_01	A549_10uM	PF131	TUBA1B;C347
P68363	TUBA1B	Tubulin alpha-1B chain	VDWCPTGF	VDWC[792]PTGF	F	K	8	3	3701.81	538.868	13.758	41609.3	4C(PF-06672131-phosphonate)	0.8028	TUBA1A, TUBA1C, TUBA3C, TUBA3D, TUBA3E, TUBA4A, TUBA8, TUBAL3	A549_1uM_01	A549_1uM	PF131	TUBA1B;C347
Q9ULV4	CORO1C	Coronin-1C	DSKPTANKKCDLIS	DSKPTANKKC[735]DLIS	L	I	14	4	2655.92	538.736	14.95	83092.7	10C(PF-6422899-phosphonate)	0.8324		A431_10uM_02	A431_10uM	PF899	CORO1C;C420
P11413	G6PD	Glucose-6-phosphate 1-dehydrogenase	AVTKNIHESCMSQ	AVTKNIHESC[792]M[147]SQ	E	I	13	4	1639.31	539.221	18.199	160599	10C(PF-06672131-phosphonate),11M(Oxidation (M))	0.8366		A549_10uM_01	A549_10uM	PF131	G6PD;C158
Q9Y3F4	STRAP	Serine-threonine kinase receptor-associated protein	NSDCIFPSAPDVKA	NSDC[792]IFPSAPDVKA	E	-	14	4	3259.82	538.978	15.538	44247.5	4C(PF-06672131-phosphonate)	0.8317		A431_10uM_02	A431_10uM	PF131	STRAP;C340
Q9NU22	MDN1	Midasin	TELAQKGFCLPKE	TELAQKGFC[792]LPKE	F	F	13	4	2761.47	539.246	14.539	40252.1	9C(PF-06672131-phosphonate)	0.8026		A549_10uM_01	A549_10uM	PF131	MDN1;C4655
Q14980	NUMA1	Nuclear mitotic apparatus protein 1	LQKAPVPSTCSSTF	LQKAPVPSTC[792]SSTF	F	P	14	4	2675.86	539.49	13.1	30242.5	10C(PF-06672131-phosphonate)	0.8595		A431_10uM_02	A431_10uM	PF131	NUMA1;C160
Q96CS3	FAF2	FAS-associated factor 2	FCRNTLCA	FC[160]RNTLC[735]A	E	P	8	3	3125.25	539.536	17.195	57872.9	2C(Carbamidomethyl (C)),7C(PF-6422899-phosphonate)	0.8286		A549_10uM_03	A549_10uM	PF899	FAF2;C194
Q9Y6K5	OAS3	2'-5'-oligoadenylate synthase 3	AALGMQACF	AALGM[147]QAC[792]F	A	L	9	3	3094.5	539.54	13.937	28668.3	5M(Oxidation (M)),8C(PF-06672131-phosphonate)	0.8537		A549_10uM_01	A549_10uM	PF131	OAS3;C728
Q9Y6K5	OAS3	2'-5'-oligoadenylate synthase 3	AALGMQACF	AALGM[147]QAC[792]F	A	L	9	3	3087.78	539.54	11.802	47309	5M(Oxidation (M)),8C(PF-06672131-phosphonate)	0.8552		A549_10uM_02	A549_10uM	PF131	OAS3;C728
Q9Y6K5	OAS3	2'-5'-oligoadenylate synthase 3	AALGMQACF	AALGM[147]QAC[792]F	A	L	9	3	3088.9	539.543	13.067	43701.4	5M(Oxidation (M)),8C(PF-06672131-phosphonate)	0.8471		A549_10uM_03	A549_10uM	PF131	OAS3;C728
P07437	TUBB	Tubulin beta chain	AVCDIPPRG	AVC[792]DIPPRG	T	L	9	3	2362.33	539.564	12.852	0	3C(PF-06672131-phosphonate)	0.8366	TUBB1, TUBB2A, TUBB2B, TUBB3, TUBB4A, TUBB4B, TUBB6, TUBB8, TUBB8B	A431_10uM_03	A431_10uM	PF131	TUBB;C354
P46976	GYG1	Glycogenin-1	GLVKDTCSY	GLVKDTC[735]SY	F	V	9	3	3086.67	539.876	18.814	31407.4	7C(PF-6422899-phosphonate)	0.8407		A431_10uM_01	A431_10uM	PF899	GYG1;C271
Q16630	CPSF6	Cleavage and polyadenylation specificity factor subunit 6	PVVTPCNKQ	PVVTPC[735]NKQ	N	F	9	3	2797.55	539.894	20.561	17902.7	6C(PF-6422899-phosphonate)	0.8187		A431_1uM_03	A431_1uM	PF899	CPSF6;C159
Q16630	CPSF6	Cleavage and polyadenylation specificity factor subunit 6	PVVTPCNKQ	PVVTPC[735]NKQ	N	F	9	3	2786.08	539.892	15.193	136635	6C(PF-6422899-phosphonate)	0.837		A431_10uM_02	A431_10uM	PF899	CPSF6;C159
P04075	ALDOA	Fructose-bisphosphate aldolase A	NAINKCPLL	NAINKC[735]PLL	L	K	9	3	3773.42	539.902	13.929	54280.1	6C(PF-6422899-phosphonate)	0.8201		A431_10uM_02	A431_10uM	PF899	ALDOA;C290
O95373	IPO7	Importin-7	PLMCYTDA	PLM[147]C[792]YTDA	F	D	8	3	2662.07	540.2	9.8	35540.1	3M(Oxidation (M)),4C(PF-06672131-phosphonate)	0.8364		A549_10uM_03	A549_10uM	PF131	IPO7;C359
Q15149	PLEC	Plectin	AQKAFCGFEDPRT	AQKAFC[792]GFEDPRT	L	K	13	4	2456.6	540.476	10.744	30450.9	6C(PF-06672131-phosphonate)	0.8061		A549_10uM_01	A549_10uM	PF131	PLEC;C4494
P63010	AP2B1	AP-2 complex subunit beta	VKDCEDPNPLIRA	VKDC[792]EDPNPLIRA	F	L	13	4	2648	540.745	15.283	21377.3	4C(PF-06672131-phosphonate)	0.8718	AP1B1	A549_10uM_03	A549_10uM	PF131	AP2B1;C95
P63010	AP2B1	AP-2 complex subunit beta	VKDCEDPNPLIRA	VKDC[792]EDPNPLIRA	F	L	13	4	2649.17	540.495	10.427	20396.1	4C(PF-06672131-phosphonate)	0.8739	AP1B1	A549_10uM_03	A549_10uM	PF131	AP2B1;C95
P63010	AP2B1	AP-2 complex subunit beta	VKDCEDPNPLIRA	VKDC[792]EDPNPLIRA	F	L	13	4	2650.07	540.742	12.221	18868.1	4C(PF-06672131-phosphonate)	0.885	AP1B1	A549_10uM_01	A549_10uM	PF131	AP2B1;C95
P63010	AP2B1	AP-2 complex subunit beta	VKDCEDPNPLIRA	VKDC[792]EDPNPLIRA	F	L	13	4	2649.24	540.493	12.079	10726.7	4C(PF-06672131-phosphonate)	0.8849	AP1B1	A549_10uM_02	A549_10uM	PF131	AP2B1;C95
O95197	RTN3	Reticulon-3	GTKSCSSSCA	GTKSC[160]SSSC[735]A	L	D	10	3	2199.75	540.517	22.711	116094	5C(Carbamidomethyl (C)),9C(PF-6422899-phosphonate)	0.8269		A431_10uM_02	A431_10uM	PF899	RTN3;C46
P52895	AKR1C2	Aldo-keto reductase family 1 member C2	YQCVKLNDGHFM	YQC[792]VKLNDGHFM[147]	K	P	12	4	2507.36	540.969	11.172	14756.3	12M(Oxidation (M)),3C(PF-06672131-phosphonate)	0.8546	AKR1C1	A549_10uM_02	A549_10uM	PF131	AKR1C2;C7
Q15365	PCBP1	Poly(rC)-binding protein 1	GCIIGRQGAN	GC[735]IIGRQGAN	I	I	10	3	3009.27	540.887	16.851	26375.6	2C(PF-6422899-phosphonate)	0.8228		A431_10uM_01	A431_10uM	PF899	PCBP1;C293
Q9Y284	WDR83OS	Protein Asterix	RYKPPPSECNPAL	RYKPPPSEC[792]NPAL	L	D	13	4	2224.41	540.989	13.522	137802	9C(PF-06672131-phosphonate)	0.8421		A549_10uM_01	A549_10uM	PF131	WDR83OS;C25
Q9Y284	WDR83OS	Protein Asterix	RYKPPPSECNPAL	RYKPPPSEC[792]NPAL	L	D	13	4	2217.79	541.24	16.272	226077	9C(PF-06672131-phosphonate)	0.8448		A431_10uM_01	A431_10uM	PF131	WDR83OS;C25
Q9Y284	WDR83OS	Protein Asterix	RYKPPPSECNPAL	RYKPPPSEC[792]NPAL	L	D	13	4	2207.96	540.991	17.665	405683	9C(PF-06672131-phosphonate)	0.8415		A431_10uM_02	A431_10uM	PF131	WDR83OS;C25
Q9Y284	WDR83OS	Protein Asterix	RYKPPPSECNPAL	RYKPPPSEC[792]NPAL	L	D	13	4	2232.59	540.99	15.47	401042	9C(PF-06672131-phosphonate)	0.8448		A431_10uM_02	A431_10uM	PF131	WDR83OS;C25
O15091	PRORP	Mitochondrial ribonuclease P catalytic subunit	LMRDHKACLPDAKTQRL	LM[147]RDHKAC[792]LPDAKTQRL	D	F	17	5	1950.03	541.056	16.961	34775.1	2M(Oxidation (M)),8C(PF-06672131-phosphonate)	0.848		A549_10uM_01	A549_10uM	PF131	PRORP;C507
O95363	FARS2	Phenylalanine--tRNA ligase, mitochondrial	CATQRAPGSV	C[735]ATQRAPGSV	E	V	10	3	2588.2	541.216	18.562	52114.6	1C(PF-6422899-phosphonate)	0.8135		A549_10uM_03	A549_10uM	PF899	FARS2;C41
O95363	FARS2	Phenylalanine--tRNA ligase, mitochondrial	CATQRAPGSV	C[735]ATQRAPGSV	E	V	10	3	2590.66	541.213	25.119	67176.1	1C(PF-6422899-phosphonate)	0.831		A431_10uM_01	A431_10uM	PF899	FARS2;C41
O95363	FARS2	Phenylalanine--tRNA ligase, mitochondrial	CATQRAPGSV	C[735]ATQRAPGSV	E	V	10	3	2590.66	541.212	21.451	67176.1	1C(PF-6422899-phosphonate)	0.8237		A431_10uM_01	A431_10uM	PF899	FARS2;C41
O95363	FARS2	Phenylalanine--tRNA ligase, mitochondrial	CATQRAPGSV	C[735]ATQRAPGSV	E	V	10	3	2580.88	541.217	22.836	77761.4	1C(PF-6422899-phosphonate)	0.8278		A431_10uM_02	A431_10uM	PF899	FARS2;C41
O95363	FARS2	Phenylalanine--tRNA ligase, mitochondrial	CATQRAPGSV	C[735]ATQRAPGSV	E	V	10	3	2583.94	541.217	19.583	70864.9	1C(PF-6422899-phosphonate)	0.8147		A431_10uM_03	A431_10uM	PF899	FARS2;C41
O95363	FARS2	Phenylalanine--tRNA ligase, mitochondrial	CATQRAPGSV	C[735]ATQRAPGSV	E	V	10	3	2585.11	541.216	17.435	73261.3	1C(PF-6422899-phosphonate)	0.7975		A431_10uM_03	A431_10uM	PF899	FARS2;C41
P00533	EGFR	Epidermal growth factor receptor	IDRNGLQSCPIKE	IDRNGLQSC[792]PIKE	C	D	13	4	2291.66	541.243	17.275	333765	9C(PF-06672131-phosphonate)	0.829		A431_10uM_01	A431_10uM	PF131	EGFR;C1058
P00533	EGFR	Epidermal growth factor receptor	IDRNGLQSCPIKE	IDRNGLQSC[792]PIKE	C	D	13	4	2294.01	541.244	14.69	347211	9C(PF-06672131-phosphonate)	0.8287		A431_10uM_01	A431_10uM	PF131	EGFR;C1058
P00533	EGFR	Epidermal growth factor receptor	IDRNGLQSCPIKE	IDRNGLQSC[792]PIKE	C	D	13	4	2281.84	541.244	21.624	525887	9C(PF-06672131-phosphonate)	0.8275		A431_10uM_02	A431_10uM	PF131	EGFR;C1058
P00533	EGFR	Epidermal growth factor receptor	IDRNGLQSCPIKE	IDRNGLQSC[792]PIKE	C	D	13	4	2284.19	541.245	16.351	523464	9C(PF-06672131-phosphonate)	0.8277		A431_10uM_02	A431_10uM	PF131	EGFR;C1058
P00533	EGFR	Epidermal growth factor receptor	IDRNGLQSCPIKE	IDRNGLQSC[792]PIKE	C	D	13	4	2287.7	541.244	14.583	336259	9C(PF-06672131-phosphonate)	0.8436		A431_10uM_02	A431_10uM	PF131	EGFR;C1058
P00533	EGFR	Epidermal growth factor receptor	IDRNGLQSCPIKE	IDRNGLQSC[792]PIKE	C	D	13	4	2304.12	541.495	12.821	0	9C(PF-06672131-phosphonate)	0.8409		A431_10uM_02	A431_10uM	PF131	EGFR;C1058
P00533	EGFR	Epidermal growth factor receptor	IDRNGLQSCPIKE	IDRNGLQSC[792]PIKE	C	D	13	4	2286.11	541.245	19.257	275386	9C(PF-06672131-phosphonate)	0.8092		A431_10uM_03	A431_10uM	PF131	EGFR;C1058
P00533	EGFR	Epidermal growth factor receptor	IDRNGLQSCPIKE	IDRNGLQSC[792]PIKE	C	D	13	4	2289.63	541.246	19.137	315470	9C(PF-06672131-phosphonate)	0.8105		A431_10uM_03	A431_10uM	PF131	EGFR;C1058
P00533	EGFR	Epidermal growth factor receptor	IDRNGLQSCPIKE	IDRNGLQSC[792]PIKE	C	D	13	4	2304.87	541.243	12.857	197438	9C(PF-06672131-phosphonate)	0.795		A431_10uM_03	A431_10uM	PF131	EGFR;C1058
Q9BQG0	MYBBP1A	Myb-binding protein 1A	YGEHVCTAKLPKQ	YGEHVC[792]TAKLPKQ	H	F	13	4	2014.47	541.495	11.358	20925.1	6C(PF-06672131-phosphonate)	0.8528		A431_10uM_02	A431_10uM	PF131	MYBBP1A;C338
Q99714	HSD17B10	3-hydroxyacyl-CoA dehydrogenase type-2	TSLPEKVCN	TSLPEKVC[735]N	L	F	9	3	3061.64	541.553	16.611	31523.4	8C(PF-6422899-phosphonate)	0.844		A431_10uM_02	A431_10uM	PF899	HSD17B10;C214
P60709	ACTB	Actin, cytoplasmic 1	DESGPSIVHRKCF	DESGPSIVHRKC[792]F	Y	-	13	4	2312.36	541.734	22.475	296762	12C(PF-06672131-phosphonate)	0.8077	ACTG1, POTEE, POTEI, POTEJ, POTEKP	A549_10uM_01	A549_10uM	PF131	ACTB;C374
P60709	ACTB	Actin, cytoplasmic 1	DESGPSIVHRKCF	DESGPSIVHRKC[792]F	Y	-	13	4	2307.67	541.734	18.341	290482	12C(PF-06672131-phosphonate)	0.8079	ACTG1, POTEE, POTEI, POTEJ, POTEKP	A549_10uM_01	A549_10uM	PF131	ACTB;C374
P60709	ACTB	Actin, cytoplasmic 1	DESGPSIVHRKCF	DESGPSIVHRKC[792]F	Y	-	13	4	2306.78	541.735	19.295	252314	12C(PF-06672131-phosphonate)	0.8011	ACTG1, POTEE, POTEI, POTEJ, POTEKP	A549_10uM_03	A549_10uM	PF131	ACTB;C374
P60709	ACTB	Actin, cytoplasmic 1	DESGPSIVHRKCF	DESGPSIVHRKC[792]F	Y	-	13	4	2294.74	541.732	17.36	238247	12C(PF-06672131-phosphonate)	0.8098	ACTG1, POTEE, POTEI, POTEJ, POTEKP	A431_10uM_02	A431_10uM	PF131	ACTB;C374
P60709	ACTB	Actin, cytoplasmic 1	DESGPSIVHRKCF	DESGPSIVHRKC[792]F	Y	-	13	4	2268.94	541.734	18.517	205067	12C(PF-06672131-phosphonate)	0.8161	ACTG1, POTEE, POTEI, POTEJ, POTEKP	A431_10uM_02	A431_10uM	PF131	ACTB;C374
P60709	ACTB	Actin, cytoplasmic 1	DESGPSIVHRKCF	DESGPSIVHRKC[792]F	Y	-	13	4	2310.37	541.734	17.3	150541	12C(PF-06672131-phosphonate)	0.8115	ACTG1, POTEE, POTEI, POTEJ, POTEKP	A549_10uM_02	A549_10uM	PF131	ACTB;C374
P60709	ACTB	Actin, cytoplasmic 1	DESGPSIVHRKCF	DESGPSIVHRKC[792]F	Y	-	13	4	2283.04	541.734	20.91	138119	12C(PF-06672131-phosphonate)	0.8157	ACTG1, POTEE, POTEI, POTEJ, POTEKP	A549_10uM_01	A549_10uM	PF131	ACTB;C374
P31943	HNRNPH1	Heterogeneous nuclear ribonucleoprotein H	LNYCFSGM	LNYC[792]FSGM	D	S	8	3	3429.84	541.866	16.838	2.49228e+06	4C(PF-06672131-phosphonate)	0.8064	HNRNPH2	A431_10uM_02	A431_10uM	PF131	HNRNPH1;C267
P31943	HNRNPH1	Heterogeneous nuclear ribonucleoprotein H	LNYCFSGM	LNYC[792]FSGM	D	S	8	3	3423.98	541.867	18.797	2.42088e+06	4C(PF-06672131-phosphonate)	0.801	HNRNPH2	A431_10uM_02	A431_10uM	PF131	HNRNPH1;C267
P31943	HNRNPH1	Heterogeneous nuclear ribonucleoprotein H	LNYCFSGM	LNYC[792]FSGM	D	S	8	3	3428.67	541.867	13.756	2.35978e+06	4C(PF-06672131-phosphonate)	0.8428	HNRNPH2	A431_10uM_02	A431_10uM	PF131	HNRNPH1;C267
P31943	HNRNPH1	Heterogeneous nuclear ribonucleoprotein H	LNYCFSGM	LNYC[792]FSGM	D	S	8	3	3431.41	541.866	15.278	1.27924e+06	4C(PF-06672131-phosphonate)	0.8026	HNRNPH2	A431_10uM_01	A431_10uM	PF131	HNRNPH1;C267
P31943	HNRNPH1	Heterogeneous nuclear ribonucleoprotein H	LNYCFSGM	LNYC[792]FSGM	D	S	8	3	3432.88	541.869	11.856	943349	4C(PF-06672131-phosphonate)	0.816	HNRNPH2	A431_10uM_03	A431_10uM	PF131	HNRNPH1;C267
P31943	HNRNPH1	Heterogeneous nuclear ribonucleoprotein H	LNYCFSGM	LNYC[792]FSGM	D	S	8	3	3428.19	541.868	13.536	914956	4C(PF-06672131-phosphonate)	0.779	HNRNPH2	A431_10uM_03	A431_10uM	PF131	HNRNPH1;C267
P31943	HNRNPH1	Heterogeneous nuclear ribonucleoprotein H	LNYCFSGM	LNYC[792]FSGM	D	S	8	3	3425.85	541.869	13.492	808617	4C(PF-06672131-phosphonate)	0.7795	HNRNPH2	A431_10uM_03	A431_10uM	PF131	HNRNPH1;C267
P23368	ME2	NAD-dependent malic enzyme, mitochondrial	LACSQYGHI	LAC[735]SQYGHI	G	F	9	3	3196.79	541.878	17.597	28983.4	3C(PF-6422899-phosphonate)	0.8485		A549_10uM_03	A549_10uM	PF899	ME2;C120
P23368	ME2	NAD-dependent malic enzyme, mitochondrial	LACSQYGHI	LAC[735]SQYGHI	G	F	9	3	3191.8	541.876	15.489	34424.8	3C(PF-6422899-phosphonate)	0.8586		A431_10uM_02	A431_10uM	PF899	ME2;C120
Q92575	UBXN4	UBX domain-containing protein 4	PVVCVPSSF	PVVC[792]VPSSF	Y	F	9	3	3705.41	541.898	12.704	30572.1	4C(PF-06672131-phosphonate)	0.8742		A431_10uM_02	A431_10uM	PF131	UBXN4;C76
P14866	HNRNPL	Heterogeneous nuclear ribonucleoprotein L	CVSKQPAIM	C[735]VSKQPAIM[147]	V	P	9	3	2730.99	542.216	22.021	79111	1C(PF-6422899-phosphonate),9M(Oxidation (M))	0.8335		A549_10uM_01	A549_10uM	PF899	HNRNPL;C452
P14866	HNRNPL	Heterogeneous nuclear ribonucleoprotein L	CVSKQPAIM	C[735]VSKQPAIM[147]	V	P	9	3	2731.32	542.218	21.126	68100.6	1C(PF-6422899-phosphonate),9M(Oxidation (M))	0.8332		A549_10uM_02	A549_10uM	PF899	HNRNPL;C452
P14866	HNRNPL	Heterogeneous nuclear ribonucleoprotein L	CVSKQPAIM	C[735]VSKQPAIM[147]	V	P	9	3	2725.39	542.219	23.955	131000	1C(PF-6422899-phosphonate),9M(Oxidation (M))	0.8239		A549_10uM_03	A549_10uM	PF899	HNRNPL;C452
P04899	GNAI2	Guanine nucleotide-binding protein G(i) subunit alpha-2	VIIKNNLKDCGLF	VIIKNNLKDC[792]GLF	D	-	13	4	3080.4	542.264	14.537	67229.7	10C(PF-06672131-phosphonate)	0.8895	GNAI1	A431_10uM_02	A431_10uM	PF131	GNAI2;C352
P04183	TK1	Thymidine kinase, cytosolic	CTHDRNTM	C[735]THDRNTM[147]	F	E	8	3	1740.08	542.514	15.228	125457	1C(PF-6422899-phosphonate),8M(Oxidation (M))	0.8135		A431_10uM_02	A431_10uM	PF899	TK1;C66
Q6PI48	DARS2	Aspartate--tRNA ligase, mitochondrial	ICIPEGAKY	IC[735]IPEGAKY	A	L	9	3	3380.87	542.557	19.334	146259	2C(PF-6422899-phosphonate)	0.831		A549_10uM_03	A549_10uM	PF899	DARS2;C371
Q6PI48	DARS2	Aspartate--tRNA ligase, mitochondrial	ICIPEGAKY	IC[735]IPEGAKY	A	L	9	3	3380.87	542.891	15.442	146259	2C(PF-6422899-phosphonate)	0.841		A549_10uM_03	A549_10uM	PF899	DARS2;C371
Q6PI48	DARS2	Aspartate--tRNA ligase, mitochondrial	ICIPEGAKY	IC[735]IPEGAKY	A	L	9	3	3384.39	542.559	15.703	154883	2C(PF-6422899-phosphonate)	0.8474		A549_10uM_03	A549_10uM	PF899	DARS2;C371
Q6PI48	DARS2	Aspartate--tRNA ligase, mitochondrial	ICIPEGAKY	IC[735]IPEGAKY	A	L	9	3	3382.16	542.554	19.422	55479.7	2C(PF-6422899-phosphonate)	0.8376		A431_10uM_01	A431_10uM	PF899	DARS2;C371
Q6PI48	DARS2	Aspartate--tRNA ligase, mitochondrial	ICIPEGAKY	IC[735]IPEGAKY	A	L	9	3	3382.16	542.554	15.553	50566.4	2C(PF-6422899-phosphonate)	0.8577		A431_10uM_01	A431_10uM	PF899	DARS2;C371
Q6PI48	DARS2	Aspartate--tRNA ligase, mitochondrial	ICIPEGAKY	IC[735]IPEGAKY	A	L	9	3	3386.85	542.892	15.457	102530	2C(PF-6422899-phosphonate)	0.833		A431_10uM_01	A431_10uM	PF899	DARS2;C371
Q6PI48	DARS2	Aspartate--tRNA ligase, mitochondrial	ICIPEGAKY	IC[735]IPEGAKY	A	L	9	3	3375.9	542.555	17.584	94884.6	2C(PF-6422899-phosphonate)	0.8378		A431_10uM_02	A431_10uM	PF899	DARS2;C371
Q6PI48	DARS2	Aspartate--tRNA ligase, mitochondrial	ICIPEGAKY	IC[735]IPEGAKY	A	L	9	3	3375.9	542.89	15.528	94884.6	2C(PF-6422899-phosphonate)	0.852		A431_10uM_02	A431_10uM	PF899	DARS2;C371
Q6PI48	DARS2	Aspartate--tRNA ligase, mitochondrial	ICIPEGAKY	IC[735]IPEGAKY	A	L	9	3	3378.25	542.557	15.548	96107.4	2C(PF-6422899-phosphonate)	0.8572		A431_10uM_02	A431_10uM	PF899	DARS2;C371
Q6PI48	DARS2	Aspartate--tRNA ligase, mitochondrial	ICIPEGAKY	IC[735]IPEGAKY	A	L	9	3	3382.94	543.226	18.56	97671.6	2C(PF-6422899-phosphonate)	0.8545		A431_10uM_02	A431_10uM	PF899	DARS2;C371
Q6PI48	DARS2	Aspartate--tRNA ligase, mitochondrial	ICIPEGAKY	IC[735]IPEGAKY	A	L	9	3	3377.77	542.893	17.264	44372.8	2C(PF-6422899-phosphonate)	0.8184		A431_10uM_03	A431_10uM	PF899	DARS2;C371
Q6PI48	DARS2	Aspartate--tRNA ligase, mitochondrial	ICIPEGAKY	IC[735]IPEGAKY	A	L	9	3	3378.95	542.556	15.281	43780.6	2C(PF-6422899-phosphonate)	0.8174		A431_10uM_03	A431_10uM	PF899	DARS2;C371
Q6PI48	DARS2	Aspartate--tRNA ligase, mitochondrial	ICIPEGAKY	IC[735]IPEGAKY	A	L	9	3	3382.46	542.558	17.193	47255.7	2C(PF-6422899-phosphonate)	0.8351		A431_10uM_03	A431_10uM	PF899	DARS2;C371
Q6PI48	DARS2	Aspartate--tRNA ligase, mitochondrial	ICIPEGAKY	IC[735]IPEGAKY	A	L	9	3	3384.81	543.226	13.576	45253.4	2C(PF-6422899-phosphonate)	0.8321		A431_10uM_03	A431_10uM	PF899	DARS2;C371
P49327	FASN	Fatty acid synthase	SLRHAQPTCPGAQL	SLRHAQPTC[792]PGAQL	S	C	14	4	2290.49	542.994	15.482	23856.7	9C(PF-06672131-phosphonate)	0.8612		A431_10uM_01	A431_10uM	PF131	FASN;C1558
P49327	FASN	Fatty acid synthase	SLRHAQPTCPGAQL	SLRHAQPTC[792]PGAQL	S	C	14	4	2197.41	542.744	12.933	28750.8	9C(PF-06672131-phosphonate)	0.8622		A431_10uM_02	A431_10uM	PF131	FASN;C1558
P49327	FASN	Fatty acid synthase	SLRHAQPTCPGAQL	SLRHAQPTC[792]PGAQL	S	C	14	4	2267.77	542.745	16.134	57690.5	9C(PF-06672131-phosphonate)	0.8636		A431_10uM_02	A431_10uM	PF131	FASN;C1558
O43396	TXNL1	Thioredoxin-like protein 1	TMRGCGPCL	TMRGC[735]GPC[160]L	F	R	9	3	3257.66	542.862	16.758	15802.4	5C(PF-6422899-phosphonate),8C(Carbamidomethyl (C))	0.8258		A431_1uM_01	A431_1uM	PF899	TXNL1;C34
O43396	TXNL1	Thioredoxin-like protein 1	TMRGCGPCL	TMRGC[735]GPC[160]L	F	R	9	3	3239.88	542.861	15.528	257037	5C(PF-6422899-phosphonate),8C(Carbamidomethyl (C))	0.8324		A431_10uM_02	A431_10uM	PF899	TXNL1;C34
P26038	MSN	Moesin	DIYCPPET	DIYC[792]PPET	D	A	8	3	3162.82	542.873	13.626	29857.7	4C(PF-06672131-phosphonate)	0.7938		A549_10uM_02	A549_10uM	PF131	MSN;C117
Q6UXV4	APOOL	MIC	GATVCYPVQ	GATVC[792]YPVQ	L	S	9	3	2893.08	542.889	13.04	248208	5C(PF-06672131-phosphonate)	0.843		A549_10uM_03	A549_10uM	PF131	APOOL;C152
P07910	HNRNPC	Heterogeneous nuclear ribonucleoproteins C1/C2	CSVHKGFAF	C[735]SVHKGFAF	G	V	9	3	3135.81	543.218	21.79	265826	1C(PF-6422899-phosphonate)	0.8656	HNRNPCL1, HNRNPCL2, HNRNPCL3, HNRNPCL4	A549_10uM_03	A549_10uM	PF899	HNRNPC;C46
P07910	HNRNPC	Heterogeneous nuclear ribonucleoproteins C1/C2	CSVHKGFAF	C[735]SVHKGFAF	G	V	9	3	3138.15	543.214	16.068	265060	1C(PF-6422899-phosphonate)	0.865	HNRNPCL1, HNRNPCL2, HNRNPCL3, HNRNPCL4	A549_10uM_03	A549_10uM	PF899	HNRNPC;C46
P07910	HNRNPC	Heterogeneous nuclear ribonucleoproteins C1/C2	CSVHKGFAF	C[735]SVHKGFAF	G	V	9	3	3160.43	543.547	13.061	240796	1C(PF-6422899-phosphonate)	0.8653	HNRNPCL1, HNRNPCL2, HNRNPCL3, HNRNPCL4	A549_10uM_03	A549_10uM	PF899	HNRNPC;C46
P07910	HNRNPC	Heterogeneous nuclear ribonucleoproteins C1/C2	CSVHKGFAF	C[735]SVHKGFAF	G	V	9	3	3162.78	543.214	14.404	226414	1C(PF-6422899-phosphonate)	0.8658	HNRNPCL1, HNRNPCL2, HNRNPCL3, HNRNPCL4	A549_10uM_03	A549_10uM	PF899	HNRNPC;C46
P07910	HNRNPC	Heterogeneous nuclear ribonucleoproteins C1/C2	CSVHKGFAF	C[735]SVHKGFAF	G	V	9	3	3142.57	543.213	18.148	145921	1C(PF-6422899-phosphonate)	0.8733	HNRNPCL1, HNRNPCL2, HNRNPCL3, HNRNPCL4	A549_10uM_01	A549_10uM	PF899	HNRNPC;C46
P07910	HNRNPC	Heterogeneous nuclear ribonucleoproteins C1/C2	CSVHKGFAF	C[735]SVHKGFAF	G	V	9	3	3142.89	543.213	18.138	87790.9	1C(PF-6422899-phosphonate)	0.8699	HNRNPCL1, HNRNPCL2, HNRNPCL3, HNRNPCL4	A549_10uM_02	A549_10uM	PF899	HNRNPC;C46
P07910	HNRNPC	Heterogeneous nuclear ribonucleoproteins C1/C2	CSVHKGFAF	C[735]SVHKGFAF	G	V	9	3	3141.78	543.214	15.122	53613.9	1C(PF-6422899-phosphonate)	0.8735	HNRNPCL1, HNRNPCL2, HNRNPCL3, HNRNPCL4	A431_10uM_01	A431_10uM	PF899	HNRNPC;C46
P07910	HNRNPC	Heterogeneous nuclear ribonucleoproteins C1/C2	CSVHKGFAF	C[735]SVHKGFAF	G	V	9	3	3140.61	543.211	16.527	51552.4	1C(PF-6422899-phosphonate)	0.8748	HNRNPCL1, HNRNPCL2, HNRNPCL3, HNRNPCL4	A431_10uM_01	A431_10uM	PF899	HNRNPC;C46
Q9Y6Y8	SEC23IP	SEC23-interacting protein	VVHGIGPVCD	VVHGIGPVC[735]D	F	L	10	3	3407.56	543.221	16.787	120879	9C(PF-6422899-phosphonate)	0.8367		A431_10uM_02	A431_10uM	PF899	SEC23IP;C457
Q99873	PRMT1	Protein arginine N-methyltransferase 1	DFKGQLCE	DFKGQLC[792]E	L	L	8	3	2716.9	543.548	12.843	302047	7C(PF-06672131-phosphonate)	0.8471	PRMT8	A431_10uM_02	A431_10uM	PF131	PRMT1;C360
Q99873	PRMT1	Protein arginine N-methyltransferase 1	DFKGQLCE	DFKGQLC[792]E	L	L	8	3	2719.96	543.549	13.488	236778	7C(PF-06672131-phosphonate)	0.8216	PRMT8	A431_10uM_03	A431_10uM	PF131	PRMT1;C360
Q99873	PRMT1	Protein arginine N-methyltransferase 1	DFKGQLCE	DFKGQLC[792]E	L	L	8	3	2724.34	543.548	13.859	215529	7C(PF-06672131-phosphonate)	0.8448	PRMT8	A431_10uM_01	A431_10uM	PF131	PRMT1;C360
Q96TA1	NIBAN2	Protein Niban 2	HQELGKGPTKEELCKSIQ	HQELGKGPTKEELC[792]KSIQ	L	R	18	5	2039.55	543.655	13.634	76110.3	14C(PF-06672131-phosphonate)	0.8457		A431_10uM_01	A431_10uM	PF131	NIBAN2;C466
Q96TA1	NIBAN2	Protein Niban 2	HQELGKGPTKEELCKSIQ	HQELGKGPTKEELC[792]KSIQ	L	R	18	5	2040.72	543.656	11.901	79044.7	14C(PF-06672131-phosphonate)	0.829		A431_10uM_01	A431_10uM	PF131	NIBAN2;C466
Q96TA1	NIBAN2	Protein Niban 2	HQELGKGPTKEELCKSIQ	HQELGKGPTKEELC[792]KSIQ	L	R	18	5	2026.19	543.857	11.912	134975	14C(PF-06672131-phosphonate)	0.8407		A431_10uM_02	A431_10uM	PF131	NIBAN2;C466
Q16635	TAZ	Tafazzin	VSNHQSCMDDPHL	VSNHQSC[792]MDDPHL	T	W	13	4	2333.87	543.709	13.179	43232.3	7C(PF-06672131-phosphonate)	0.8088		A431_10uM_01	A431_10uM	PF131	TAZ;C72
Q86SQ0	PHLDB2	Pleckstrin homology-like domain family B member 2	SLCAEYTKPDSRL	SLC[792]AEYTKPDSRL	L	S	13	4	2487.48	543.738	14.352	29149.6	3C(PF-06672131-phosphonate)	0.889		A431_10uM_01	A431_10uM	PF131	PHLDB2;C457
Q86SQ0	PHLDB2	Pleckstrin homology-like domain family B member 2	SLCAEYTKPDSRL	SLC[792]AEYTKPDSRL	L	S	13	4	2438.98	543.739	14.298	26848.9	3C(PF-06672131-phosphonate)	0.8956		A431_10uM_02	A431_10uM	PF131	PHLDB2;C457
Q86SQ0	PHLDB2	Pleckstrin homology-like domain family B member 2	SLCAEYTKPDSRL	SLC[792]AEYTKPDSRL	L	S	13	4	2470.65	543.739	18.829	51234.4	3C(PF-06672131-phosphonate)	0.8886		A431_10uM_02	A431_10uM	PF131	PHLDB2;C457
Q86SQ0	PHLDB2	Pleckstrin homology-like domain family B member 2	SLCAEYTKPDSRL	SLC[792]AEYTKPDSRL	L	S	13	4	2478.42	543.737	14.256	20023.1	3C(PF-06672131-phosphonate)	0.8657		A431_10uM_03	A431_10uM	PF131	PHLDB2;C457
P68431	H3C1	Histone H3.1	DTNLCAIHAKRVTIMPKD	DTNLC[792]AIHAKRVTIMPKD	E	I	18	5	2478.86	543.859	14.884	128878	5C(PF-06672131-phosphonate)	0.8742	H3-3A, H3-5, H3C15	A431_10uM_02	A431_10uM	PF131	H3C1;C111
P68431	H3C1	Histone H3.1	DTNLCAIHAKRVTIMPKD	DTNLC[792]AIHAKRVTIMPKD	E	I	18	5	2487.06	544.058	13.159	127652	5C(PF-06672131-phosphonate)	0.8714	H3-3A, H3-5, H3C15	A431_10uM_02	A431_10uM	PF131	H3C1;C111
P68431	H3C1	Histone H3.1	DTNLCAIHAKRVTIMPKD	DTNLC[792]AIHAKRVTIMPKD	E	I	18	5	2475.34	543.859	17.443	123535	5C(PF-06672131-phosphonate)	0.8727	H3-3A, H3-5, H3C15	A431_10uM_02	A431_10uM	PF131	H3C1;C111
P68431	H3C1	Histone H3.1	DTNLCAIHAKRVTIMPKD	DTNLC[792]AIHAKRVTIMPKD	E	I	18	5	2510.52	543.858	17.115	119481	5C(PF-06672131-phosphonate)	0.879	H3-3A, H3-5, H3C15	A431_10uM_02	A431_10uM	PF131	H3C1;C111
P68431	H3C1	Histone H3.1	DTNLCAIHAKRVTIMPKD	DTNLC[792]AIHAKRVTIMPKD	E	I	18	5	2515.21	543.858	15.009	118684	5C(PF-06672131-phosphonate)	0.8775	H3-3A, H3-5, H3C15	A431_10uM_02	A431_10uM	PF131	H3C1;C111
P68431	H3C1	Histone H3.1	DTNLCAIHAKRVTIMPKD	DTNLC[792]AIHAKRVTIMPKD	E	I	18	5	2536.73	543.858	14.552	67042.1	5C(PF-06672131-phosphonate)	0.8769	H3-3A, H3-5, H3C15	A431_10uM_01	A431_10uM	PF131	H3C1;C111
P68431	H3C1	Histone H3.1	DTNLCAIHAKRVTIMPKD	DTNLC[792]AIHAKRVTIMPKD	E	I	18	5	2486.62	543.858	16.629	59698.2	5C(PF-06672131-phosphonate)	0.8506	H3-3A, H3-5, H3C15	A431_10uM_03	A431_10uM	PF131	H3C1;C111
P55060	CSE1L	Exportin-2	HKLSTACPGRVPSM	HKLSTAC[792]PGRVPSM	L	V	14	4	2226	543.996	12.988	72685.8	7C(PF-06672131-phosphonate)	0.8833		A431_10uM_01	A431_10uM	PF131	CSE1L;C939
P55060	CSE1L	Exportin-2	HKLSTACPGRVPSM	HKLSTAC[792]PGRVPSM	L	V	14	4	2186.85	543.994	14.816	192342	7C(PF-06672131-phosphonate)	0.886		A431_10uM_02	A431_10uM	PF131	CSE1L;C939
P55060	CSE1L	Exportin-2	HKLSTACPGRVPSM	HKLSTAC[792]PGRVPSM	L	V	14	4	2192.72	543.996	17.996	215140	7C(PF-06672131-phosphonate)	0.8872		A431_10uM_02	A431_10uM	PF131	CSE1L;C939
P55060	CSE1L	Exportin-2	HKLSTACPGRVPSM	HKLSTAC[792]PGRVPSM	L	V	14	4	2199.35	543.996	12.549	49864.7	7C(PF-06672131-phosphonate)	0.863		A431_10uM_03	A431_10uM	PF131	CSE1L;C939
P52948	NUP98	Nuclear pore complex protein Nup98-Nup96	LRHIQQVDCSGND	LRHIQQVDC[792]SGND	M	L	13	4	2029.76	544.484	12.161	21431.8	9C(PF-06672131-phosphonate)	0.8594		A549_10uM_01	A549_10uM	PF131	NUP98;C1711
P52948	NUP98	Nuclear pore complex protein Nup98-Nup96	LRHIQQVDCSGND	LRHIQQVDC[792]SGND	M	L	13	4	2021.5	544.232	15.952	25208.7	9C(PF-06672131-phosphonate)	0.8559		A431_10uM_02	A431_10uM	PF131	NUP98;C1711
P52948	NUP98	Nuclear pore complex protein Nup98-Nup96	LRHIQQVDCSGND	LRHIQQVDC[792]SGND	M	L	13	4	2022.68	544.48	14.512	24082.6	9C(PF-06672131-phosphonate)	0.856		A431_10uM_02	A431_10uM	PF131	NUP98;C1711
P52948	NUP98	Nuclear pore complex protein Nup98-Nup96	LRHIQQVDCSGND	LRHIQQVDC[792]SGND	M	L	13	4	2023.85	544.231	11.581	23269	9C(PF-06672131-phosphonate)	0.8517		A431_10uM_02	A431_10uM	PF131	NUP98;C1711
P45880	VDAC2	Voltage-dependent anion-selective channel protein 2	ATHGQTCARPMCIPPSY	n[43]ATHGQTC[160]ARPMC[792]IPPSY	M	A	17	4	2934.23	656.021	12.337	209874	12C(PF-06672131-phosphonate),7C(Carbamidomethyl (C)),N-term(Acetyl (Protein N-term))	0.8611		A431_10uM_01	A431_10uM	PF131	VDAC2;C13
P30519	HMOX2	Heme oxygenase 2	SSCPFRTAM	SSC[735]PFRTAM	G	A	9	3	3487.48	544.532	10.49	7773.39	3C(PF-6422899-phosphonate)	0.8212		A431_1uM_01	A431_1uM	PF899	HMOX2;C282
P30519	HMOX2	Heme oxygenase 2	SSCPFRTAM	SSC[735]PFRTAM	G	A	9	3	3481.83	544.533	14.202	34178.7	3C(PF-6422899-phosphonate)	0.831		A431_10uM_01	A431_10uM	PF899	HMOX2;C282
P30519	HMOX2	Heme oxygenase 2	SSCPFRTAM	SSC[735]PFRTAM	G	A	9	3	3473.23	544.534	12.311	96377.9	3C(PF-6422899-phosphonate)	0.8245		A431_10uM_02	A431_10uM	PF899	HMOX2;C282
P29034	S100A2	Protein S100-A2	ITVMCNDF	ITVMC[792]NDF	L	F	8	3	3391.15	544.875	13.466	62877.7	5C(PF-06672131-phosphonate)	0.8352		A431_10uM_02	A431_10uM	PF131	S100A2;C87
P08240	SRPRA	Signal recognition particle receptor subunit alpha	VGTGQTYCD	VGTGQTYC[792]D	F	L	9	3	2299.43	544.866	14.718	87999.3	8C(PF-06672131-phosphonate)	0.8457		A431_10uM_02	A431_10uM	PF131	SRPRA;C621
Q06830	PRDX1	Peroxiredoxin-1	FTFVCPTE	FTFVC[792]PTE	D	I	8	3	3501.69	544.88	15.59	881184	5C(PF-06672131-phosphonate)	0.8304	PRDX2, PRDX3, PRDX4	A549_10uM_02	A549_10uM	PF131	PRDX1;C52
Q06830	PRDX1	Peroxiredoxin-1	FTFVCPTE	FTFVC[792]PTE	D	I	8	3	3497	544.88	15.44	860941	5C(PF-06672131-phosphonate)	0.8131	PRDX2, PRDX3, PRDX4	A549_10uM_02	A549_10uM	PF131	PRDX1;C52
Q06830	PRDX1	Peroxiredoxin-1	FTFVCPTE	FTFVC[792]PTE	D	I	8	3	3496.96	544.882	15.306	851113	5C(PF-06672131-phosphonate)	0.8306	PRDX2, PRDX3, PRDX4	A549_10uM_03	A549_10uM	PF131	PRDX1;C52
Q06830	PRDX1	Peroxiredoxin-1	FTFVCPTE	FTFVC[792]PTE	D	I	8	3	3497	544.88	17.126	849184	5C(PF-06672131-phosphonate)	0.8036	PRDX2, PRDX3, PRDX4	A549_10uM_02	A549_10uM	PF131	PRDX1;C52
Q06830	PRDX1	Peroxiredoxin-1	FTFVCPTE	FTFVC[792]PTE	D	I	8	3	3494.66	544.88	15.93	848063	5C(PF-06672131-phosphonate)	0.8394	PRDX2, PRDX3, PRDX4	A549_10uM_02	A549_10uM	PF131	PRDX1;C52
Q06830	PRDX1	Peroxiredoxin-1	FTFVCPTE	FTFVC[792]PTE	D	I	8	3	3495.78	544.881	17.055	846491	5C(PF-06672131-phosphonate)	0.8142	PRDX2, PRDX3, PRDX4	A549_10uM_03	A549_10uM	PF131	PRDX1;C52
Q06830	PRDX1	Peroxiredoxin-1	FTFVCPTE	FTFVC[792]PTE	D	I	8	3	3494.61	544.881	18.793	845256	5C(PF-06672131-phosphonate)	0.8304	PRDX2, PRDX3, PRDX4	A549_10uM_03	A549_10uM	PF131	PRDX1;C52
Q06830	PRDX1	Peroxiredoxin-1	FTFVCPTE	FTFVC[792]PTE	D	I	8	3	3494.66	544.879	15.695	844417	5C(PF-06672131-phosphonate)	0.8133	PRDX2, PRDX3, PRDX4	A549_10uM_02	A549_10uM	PF131	PRDX1;C52
Q06830	PRDX1	Peroxiredoxin-1	FTFVCPTE	FTFVC[792]PTE	D	I	8	3	3494.61	545.551	16.234	841753	5C(PF-06672131-phosphonate)	0.8136	PRDX2, PRDX3, PRDX4	A549_10uM_03	A549_10uM	PF131	PRDX1;C52
Q06830	PRDX1	Peroxiredoxin-1	FTFVCPTE	FTFVC[792]PTE	D	I	8	3	3494.66	544.879	18.864	834234	5C(PF-06672131-phosphonate)	0.8023	PRDX2, PRDX3, PRDX4	A549_10uM_02	A549_10uM	PF131	PRDX1;C52
Q06830	PRDX1	Peroxiredoxin-1	FTFVCPTE	FTFVC[792]PTE	D	I	8	3	3493.44	544.883	15.566	830352	5C(PF-06672131-phosphonate)	0.8132	PRDX2, PRDX3, PRDX4	A549_10uM_03	A549_10uM	PF131	PRDX1;C52
Q06830	PRDX1	Peroxiredoxin-1	FTFVCPTE	FTFVC[792]PTE	D	I	8	3	3494.61	544.881	17.44	829288	5C(PF-06672131-phosphonate)	0.7955	PRDX2, PRDX3, PRDX4	A549_10uM_03	A549_10uM	PF131	PRDX1;C52
Q06830	PRDX1	Peroxiredoxin-1	FTFVCPTE	FTFVC[792]PTE	D	I	8	3	3493.44	544.882	18.587	828209	5C(PF-06672131-phosphonate)	0.7997	PRDX2, PRDX3, PRDX4	A549_10uM_03	A549_10uM	PF131	PRDX1;C52
Q06830	PRDX1	Peroxiredoxin-1	FTFVCPTE	FTFVC[792]PTE	D	I	8	3	3501.39	544.881	16.164	811916	5C(PF-06672131-phosphonate)	0.838	PRDX2, PRDX3, PRDX4	A549_10uM_01	A549_10uM	PF131	PRDX1;C52
Q06830	PRDX1	Peroxiredoxin-1	FTFVCPTE	FTFVC[792]PTE	D	I	8	3	3500.22	544.88	17.306	805508	5C(PF-06672131-phosphonate)	0.8201	PRDX2, PRDX3, PRDX4	A549_10uM_01	A549_10uM	PF131	PRDX1;C52
Q06830	PRDX1	Peroxiredoxin-1	FTFVCPTE	FTFVC[792]PTE	D	I	8	3	3500.22	544.881	20.878	795278	5C(PF-06672131-phosphonate)	0.802	PRDX2, PRDX3, PRDX4	A549_10uM_01	A549_10uM	PF131	PRDX1;C52
Q06830	PRDX1	Peroxiredoxin-1	FTFVCPTE	FTFVC[792]PTE	D	I	8	3	3499.35	545.215	12.288	690931	5C(PF-06672131-phosphonate)	0.8533	PRDX2, PRDX3, PRDX4	A549_10uM_02	A549_10uM	PF131	PRDX1;C52
Q06830	PRDX1	Peroxiredoxin-1	FTFVCPTE	FTFVC[792]PTE	D	I	8	3	3496.7	544.878	17.341	684653	5C(PF-06672131-phosphonate)	0.823	PRDX2, PRDX3, PRDX4	A549_10uM_01	A549_10uM	PF131	PRDX1;C52
Q06830	PRDX1	Peroxiredoxin-1	FTFVCPTE	FTFVC[792]PTE	D	I	8	3	3527.49	544.88	20.809	679865	5C(PF-06672131-phosphonate)	0.8091	PRDX2, PRDX3, PRDX4	A549_10uM_02	A549_10uM	PF131	PRDX1;C52
Q06830	PRDX1	Peroxiredoxin-1	FTFVCPTE	FTFVC[792]PTE	D	I	8	3	3496.7	544.881	14.854	671948	5C(PF-06672131-phosphonate)	0.801	PRDX2, PRDX3, PRDX4	A549_10uM_01	A549_10uM	PF131	PRDX1;C52
Q06830	PRDX1	Peroxiredoxin-1	FTFVCPTE	FTFVC[792]PTE	D	I	8	3	3518.98	545.216	12.339	642892	5C(PF-06672131-phosphonate)	0.8156	PRDX2, PRDX3, PRDX4	A549_10uM_01	A549_10uM	PF131	PRDX1;C52
Q06830	PRDX1	Peroxiredoxin-1	FTFVCPTE	FTFVC[792]PTE	D	I	8	3	3524.84	544.88	13.791	637105	5C(PF-06672131-phosphonate)	0.8023	PRDX2, PRDX3, PRDX4	A549_10uM_01	A549_10uM	PF131	PRDX1;C52
Q06830	PRDX1	Peroxiredoxin-1	FTFVCPTE	FTFVC[792]PTE	D	I	8	3	3524.84	544.88	13.673	637105	5C(PF-06672131-phosphonate)	0.8191	PRDX2, PRDX3, PRDX4	A549_10uM_01	A549_10uM	PF131	PRDX1;C52
Q06830	PRDX1	Peroxiredoxin-1	FTFVCPTE	FTFVC[792]PTE	D	I	8	3	3521.62	544.88	11.814	632456	5C(PF-06672131-phosphonate)	0.8037	PRDX2, PRDX3, PRDX4	A549_10uM_02	A549_10uM	PF131	PRDX1;C52
Q06830	PRDX1	Peroxiredoxin-1	FTFVCPTE	FTFVC[792]PTE	D	I	8	3	3491.99	544.879	18.768	600363	5C(PF-06672131-phosphonate)	0.829	PRDX2, PRDX3, PRDX4	A431_10uM_02	A431_10uM	PF131	PRDX1;C52
Q06830	PRDX1	Peroxiredoxin-1	FTFVCPTE	FTFVC[792]PTE	D	I	8	3	3500.2	545.216	15.303	579933	5C(PF-06672131-phosphonate)	0.8077	PRDX2, PRDX3, PRDX4	A431_10uM_02	A431_10uM	PF131	PRDX1;C52
Q06830	PRDX1	Peroxiredoxin-1	FTFVCPTE	FTFVC[792]PTE	D	I	8	3	3488.48	544.88	15.578	574444	5C(PF-06672131-phosphonate)	0.831	PRDX2, PRDX3, PRDX4	A431_10uM_02	A431_10uM	PF131	PRDX1;C52
Q06830	PRDX1	Peroxiredoxin-1	FTFVCPTE	FTFVC[792]PTE	D	I	8	3	3528.36	544.881	16.905	549965	5C(PF-06672131-phosphonate)	0.8096	PRDX2, PRDX3, PRDX4	A549_10uM_01	A549_10uM	PF131	PRDX1;C52
Q06830	PRDX1	Peroxiredoxin-1	FTFVCPTE	FTFVC[792]PTE	D	I	8	3	3531.88	544.88	19.13	507663	5C(PF-06672131-phosphonate)	0.8111	PRDX2, PRDX3, PRDX4	A549_10uM_01	A549_10uM	PF131	PRDX1;C52
Q06830	PRDX1	Peroxiredoxin-1	FTFVCPTE	FTFVC[792]PTE	D	I	8	3	3542.43	544.88	11.678	445186	5C(PF-06672131-phosphonate)	0.7945	PRDX2, PRDX3, PRDX4	A549_10uM_01	A549_10uM	PF131	PRDX1;C52
Q06830	PRDX1	Peroxiredoxin-1	FTFVCPTE	FTFVC[792]PTE	D	I	8	3	3519.28	545.214	12.747	420389	5C(PF-06672131-phosphonate)	0.8132	PRDX2, PRDX3, PRDX4	A549_10uM_02	A549_10uM	PF131	PRDX1;C52
Q06830	PRDX1	Peroxiredoxin-1	FTFVCPTE	FTFVC[792]PTE	D	I	8	3	3543.6	545.214	19.071	403603	5C(PF-06672131-phosphonate)	0.8154	PRDX2, PRDX3, PRDX4	A549_10uM_01	A549_10uM	PF131	PRDX1;C52
Q06830	PRDX1	Peroxiredoxin-1	FTFVCPTE	FTFVC[792]PTE	D	I	8	3	3495.51	545.217	19.246	402586	5C(PF-06672131-phosphonate)	0.8405	PRDX2, PRDX3, PRDX4	A431_10uM_02	A431_10uM	PF131	PRDX1;C52
Q06830	PRDX1	Peroxiredoxin-1	FTFVCPTE	FTFVC[792]PTE	D	I	8	3	3505.28	545.218	15.471	357833	5C(PF-06672131-phosphonate)	0.8144	PRDX2, PRDX3, PRDX4	A431_10uM_01	A431_10uM	PF131	PRDX1;C52
Q06830	PRDX1	Peroxiredoxin-1	FTFVCPTE	FTFVC[792]PTE	D	I	8	3	3495.9	544.879	19.938	340602	5C(PF-06672131-phosphonate)	0.8288	PRDX2, PRDX3, PRDX4	A431_10uM_01	A431_10uM	PF131	PRDX1;C52
Q06830	PRDX1	Peroxiredoxin-1	FTFVCPTE	FTFVC[792]PTE	D	I	8	3	3524.83	545.214	20.255	304213	5C(PF-06672131-phosphonate)	0.7988	PRDX2, PRDX3, PRDX4	A431_10uM_02	A431_10uM	PF131	PRDX1;C52
Q06830	PRDX1	Peroxiredoxin-1	FTFVCPTE	FTFVC[792]PTE	D	I	8	3	3528.34	544.88	14.065	300853	5C(PF-06672131-phosphonate)	0.7924	PRDX2, PRDX3, PRDX4	A431_10uM_02	A431_10uM	PF131	PRDX1;C52
Q06830	PRDX1	Peroxiredoxin-1	FTFVCPTE	FTFVC[792]PTE	D	I	8	3	3530.69	545.55	15.026	300062	5C(PF-06672131-phosphonate)	0.8127	PRDX2, PRDX3, PRDX4	A431_10uM_02	A431_10uM	PF131	PRDX1;C52
Q06830	PRDX1	Peroxiredoxin-1	FTFVCPTE	FTFVC[792]PTE	D	I	8	3	3520.14	544.88	20.733	293331	5C(PF-06672131-phosphonate)	0.8099	PRDX2, PRDX3, PRDX4	A431_10uM_02	A431_10uM	PF131	PRDX1;C52
Q06830	PRDX1	Peroxiredoxin-1	FTFVCPTE	FTFVC[792]PTE	D	I	8	3	3527.44	544.881	17.175	262598	5C(PF-06672131-phosphonate)	0.7991	PRDX2, PRDX3, PRDX4	A549_10uM_03	A549_10uM	PF131	PRDX1;C52
Q06830	PRDX1	Peroxiredoxin-1	FTFVCPTE	FTFVC[792]PTE	D	I	8	3	3492.68	544.883	15.117	214286	5C(PF-06672131-phosphonate)	0.8134	PRDX2, PRDX3, PRDX4	A431_10uM_03	A431_10uM	PF131	PRDX1;C52
Q06830	PRDX1	Peroxiredoxin-1	FTFVCPTE	FTFVC[792]PTE	D	I	8	3	3489.65	544.882	17.352	205861	5C(PF-06672131-phosphonate)	0.8021	PRDX2, PRDX3, PRDX4	A431_10uM_02	A431_10uM	PF131	PRDX1;C52
Q06830	PRDX1	Peroxiredoxin-1	FTFVCPTE	FTFVC[792]PTE	D	I	8	3	3526.38	544.881	17.211	172921	5C(PF-06672131-phosphonate)	0.8112	PRDX2, PRDX3, PRDX4	A431_10uM_01	A431_10uM	PF131	PRDX1;C52
Q06830	PRDX1	Peroxiredoxin-1	FTFVCPTE	FTFVC[792]PTE	D	I	8	3	3553.28	544.879	15.647	170882	5C(PF-06672131-phosphonate)	0.8048	PRDX2, PRDX3, PRDX4	A549_10uM_02	A549_10uM	PF131	PRDX1;C52
Q06830	PRDX1	Peroxiredoxin-1	FTFVCPTE	FTFVC[792]PTE	D	I	8	3	3522.87	544.88	18.718	141059	5C(PF-06672131-phosphonate)	0.8079	PRDX2, PRDX3, PRDX4	A431_10uM_01	A431_10uM	PF131	PRDX1;C52
Q06830	PRDX1	Peroxiredoxin-1	FTFVCPTE	FTFVC[792]PTE	D	I	8	3	3508.35	545.213	15.444	108874	5C(PF-06672131-phosphonate)	0.8061	PRDX2, PRDX3, PRDX4	A549_1uM_01	A549_1uM	PF131	PRDX1;C52
Q06830	PRDX1	Peroxiredoxin-1	FTFVCPTE	FTFVC[792]PTE	D	I	8	3	3520.82	544.88	16.746	103351	5C(PF-06672131-phosphonate)	0.7877	PRDX2, PRDX3, PRDX4	A431_10uM_03	A431_10uM	PF131	PRDX1;C52
Q06830	PRDX1	Peroxiredoxin-1	FTFVCPTE	FTFVC[792]PTE	D	I	8	3	3506.01	544.88	15.534	93559.2	5C(PF-06672131-phosphonate)	0.8276	PRDX2, PRDX3, PRDX4	A549_1uM_01	A549_1uM	PF131	PRDX1;C52
Q06830	PRDX1	Peroxiredoxin-1	FTFVCPTE	FTFVC[792]PTE	D	I	8	3	3545.93	544.878	14.065	86985.4	5C(PF-06672131-phosphonate)	0.8094	PRDX2, PRDX3, PRDX4	A431_10uM_02	A431_10uM	PF131	PRDX1;C52
Q06830	PRDX1	Peroxiredoxin-1	FTFVCPTE	FTFVC[792]PTE	D	I	8	3	3511.14	545.213	13.9	83221.3	5C(PF-06672131-phosphonate)	0.807	PRDX2, PRDX3, PRDX4	A431_10uM_01	A431_10uM	PF131	PRDX1;C52
Q06830	PRDX1	Peroxiredoxin-1	FTFVCPTE	FTFVC[792]PTE	D	I	8	3	3503.66	544.88	15.717	80419.5	5C(PF-06672131-phosphonate)	0.7987	PRDX2, PRDX3, PRDX4	A549_1uM_01	A549_1uM	PF131	PRDX1;C52
Q06830	PRDX1	Peroxiredoxin-1	FTFVCPTE	FTFVC[792]PTE	D	I	8	3	3552.06	544.879	17.345	64765.1	5C(PF-06672131-phosphonate)	0.7965	PRDX2, PRDX3, PRDX4	A549_10uM_03	A549_10uM	PF131	PRDX1;C52
Q06830	PRDX1	Peroxiredoxin-1	FTFVCPTE	FTFVC[792]PTE	D	I	8	3	3552.06	544.88	13.706	64765.1	5C(PF-06672131-phosphonate)	0.8043	PRDX2, PRDX3, PRDX4	A549_10uM_03	A549_10uM	PF131	PRDX1;C52
Q06830	PRDX1	Peroxiredoxin-1	FTFVCPTE	FTFVC[792]PTE	D	I	8	3	3577.86	544.88	14.123	53428.1	5C(PF-06672131-phosphonate)	0.7992	PRDX2, PRDX3, PRDX4	A549_10uM_03	A549_10uM	PF131	PRDX1;C52
Q06830	PRDX1	Peroxiredoxin-1	FTFVCPTE	FTFVC[792]PTE	D	I	8	3	3595.2	544.878	15.29	51133.2	5C(PF-06672131-phosphonate)	0.7979	PRDX2, PRDX3, PRDX4	A549_10uM_01	A549_10uM	PF131	PRDX1;C52
Q06830	PRDX1	Peroxiredoxin-1	FTFVCPTE	FTFVC[792]PTE	D	I	8	3	3604.87	544.879	15.495	37590.3	5C(PF-06672131-phosphonate)	0.8065	PRDX2, PRDX3, PRDX4	A549_10uM_02	A549_10uM	PF131	PRDX1;C52
Q06830	PRDX1	Peroxiredoxin-1	FTFVCPTE	FTFVC[792]PTE	D	I	8	3	3536.49	545.213	13.747	37579.5	5C(PF-06672131-phosphonate)	0.8049	PRDX2, PRDX3, PRDX4	A549_1uM_01	A549_1uM	PF131	PRDX1;C52
Q06830	PRDX1	Peroxiredoxin-1	FTFVCPTE	FTFVC[792]PTE	D	I	8	3	3535.32	544.881	15.801	36349.3	5C(PF-06672131-phosphonate)	0.8052	PRDX2, PRDX3, PRDX4	A549_1uM_01	A549_1uM	PF131	PRDX1;C52
Q06830	PRDX1	Peroxiredoxin-1	FTFVCPTE	FTFVC[792]PTE	D	I	8	3	3623.34	544.878	12.053	32148.8	5C(PF-06672131-phosphonate)	0.8028	PRDX2, PRDX3, PRDX4	A549_10uM_01	A549_10uM	PF131	PRDX1;C52
Q06830	PRDX1	Peroxiredoxin-1	FTFVCPTE	FTFVC[792]PTE	D	I	8	3	3629.5	544.884	15.789	28791.1	5C(PF-06672131-phosphonate)	0.8045	PRDX2, PRDX3, PRDX4	A549_10uM_02	A549_10uM	PF131	PRDX1;C52
Q06830	PRDX1	Peroxiredoxin-1	FTFVCPTE	FTFVC[792]PTE	D	I	8	3	3631.79	544.881	15.355	22147.8	5C(PF-06672131-phosphonate)	0.7984	PRDX2, PRDX3, PRDX4	A549_10uM_03	A549_10uM	PF131	PRDX1;C52
Q06830	PRDX1	Peroxiredoxin-1	FTFVCPTE	FTFVC[792]PTE	D	I	8	3	3651.48	544.88	14.295	18345.8	5C(PF-06672131-phosphonate)	0.8036	PRDX2, PRDX3, PRDX4	A549_10uM_01	A549_10uM	PF131	PRDX1;C52
Q06830	PRDX1	Peroxiredoxin-1	FTFVCPTE	FTFVC[792]PTE	D	I	8	3	3681.09	544.88	12.406	14313.7	5C(PF-06672131-phosphonate)	0.804	PRDX2, PRDX3, PRDX4	A549_10uM_02	A549_10uM	PF131	PRDX1;C52
Q06830	PRDX1	Peroxiredoxin-1	FTFVCPTE	FTFVC[792]PTE	D	I	8	3	3683.38	544.881	11.917	11558.6	5C(PF-06672131-phosphonate)	0.7948	PRDX2, PRDX3, PRDX4	A549_10uM_03	A549_10uM	PF131	PRDX1;C52
Q06830	PRDX1	Peroxiredoxin-1	FTFVCPTE	FTFVC[792]PTE	D	I	8	3	3530.71	544.882	16.965	0	5C(PF-06672131-phosphonate)	0.8322	PRDX2, PRDX3, PRDX4	A549_10uM_01	A549_10uM	PF131	PRDX1;C52
Q06830	PRDX1	Peroxiredoxin-1	FTFVCPTE	FTFVC[792]PTE	D	I	8	3	3567.05	544.882	11.824	0	5C(PF-06672131-phosphonate)	0.8046	PRDX2, PRDX3, PRDX4	A549_10uM_01	A549_10uM	PF131	PRDX1;C52
Q06830	PRDX1	Peroxiredoxin-1	FTFVCPTE	FTFVC[792]PTE	D	I	8	3	3567.05	544.881	11.975	0	5C(PF-06672131-phosphonate)	0.7977	PRDX2, PRDX3, PRDX4	A549_10uM_01	A549_10uM	PF131	PRDX1;C52
Q06830	PRDX1	Peroxiredoxin-1	FTFVCPTE	FTFVC[792]PTE	D	I	8	3	3584.64	545.214	19.236	0	5C(PF-06672131-phosphonate)	0.8054	PRDX2, PRDX3, PRDX4	A549_10uM_01	A549_10uM	PF131	PRDX1;C52
Q06830	PRDX1	Peroxiredoxin-1	FTFVCPTE	FTFVC[792]PTE	D	I	8	3	3552.11	544.879	10.227	0	5C(PF-06672131-phosphonate)	0.823	PRDX2, PRDX3, PRDX4	A549_10uM_02	A549_10uM	PF131	PRDX1;C52
Q06830	PRDX1	Peroxiredoxin-1	FTFVCPTE	FTFVC[792]PTE	D	I	8	3	3555.63	544.879	11.722	0	5C(PF-06672131-phosphonate)	0.8199	PRDX2, PRDX3, PRDX4	A549_10uM_02	A549_10uM	PF131	PRDX1;C52
Q06830	PRDX1	Peroxiredoxin-1	FTFVCPTE	FTFVC[792]PTE	D	I	8	3	3577.9	544.88	14.915	0	5C(PF-06672131-phosphonate)	0.8098	PRDX2, PRDX3, PRDX4	A549_10uM_02	A549_10uM	PF131	PRDX1;C52
Q06830	PRDX1	Peroxiredoxin-1	FTFVCPTE	FTFVC[792]PTE	D	I	8	3	3520.41	544.881	13.364	0	5C(PF-06672131-phosphonate)	0.7975	PRDX2, PRDX3, PRDX4	A549_10uM_03	A549_10uM	PF131	PRDX1;C52
Q06830	PRDX1	Peroxiredoxin-1	FTFVCPTE	FTFVC[792]PTE	D	I	8	3	3520.41	544.881	15.176	0	5C(PF-06672131-phosphonate)	0.8098	PRDX2, PRDX3, PRDX4	A549_10uM_03	A549_10uM	PF131	PRDX1;C52
Q06830	PRDX1	Peroxiredoxin-1	FTFVCPTE	FTFVC[792]PTE	D	I	8	3	3516.62	544.88	13.177	0	5C(PF-06672131-phosphonate)	0.8204	PRDX2, PRDX3, PRDX4	A431_10uM_02	A431_10uM	PF131	PRDX1;C52
Q06830	PRDX1	Peroxiredoxin-1	FTFVCPTE	FTFVC[792]PTE	D	I	8	3	3557.66	545.216	15.354	0	5C(PF-06672131-phosphonate)	0.8093	PRDX2, PRDX3, PRDX4	A431_10uM_02	A431_10uM	PF131	PRDX1;C52
Q9NQC3	RTN4	Reticulon-4	GHVNCTIKE	GHVNC[735]TIKE	L	L	9	3	2443.7	544.883	17.893	228687	5C(PF-6422899-phosphonate)	0.8244		A549_10uM_01	A549_10uM	PF899	RTN4;C1101
Q9NQC3	RTN4	Reticulon-4	GHVNCTIKE	GHVNC[735]TIKE	L	L	9	3	2438.11	544.884	19.566	362392	5C(PF-6422899-phosphonate)	0.8173		A549_10uM_03	A549_10uM	PF899	RTN4;C1101
Q9NQC3	RTN4	Reticulon-4	GHVNCTIKE	GHVNC[735]TIKE	L	L	9	3	2445.8	544.883	14.19	273725	5C(PF-6422899-phosphonate)	0.7431		A431_1uM_03	A431_1uM	PF899	RTN4;C1101
Q9NQC3	RTN4	Reticulon-4	GHVNCTIKE	GHVNC[735]TIKE	L	L	9	3	2437.06	544.882	17.637	799251	5C(PF-6422899-phosphonate)	0.828		A431_10uM_01	A431_10uM	PF899	RTN4;C1101
Q9NQC3	RTN4	Reticulon-4	GHVNCTIKE	GHVNC[735]TIKE	L	L	9	3	2439.4	544.883	17.843	836639	5C(PF-6422899-phosphonate)	0.8264		A431_10uM_01	A431_10uM	PF899	RTN4;C1101
Q9NQC3	RTN4	Reticulon-4	GHVNCTIKE	GHVNC[735]TIKE	L	L	9	3	2439.4	544.882	15.826	1213825	5C(PF-6422899-phosphonate)	0.7976		A431_10uM_01	A431_10uM	PF899	RTN4;C1101
Q9NQC3	RTN4	Reticulon-4	GHVNCTIKE	GHVNC[735]TIKE	L	L	9	3	2440.57	544.882	22.792	483448	5C(PF-6422899-phosphonate)	0.7574		A431_10uM_01	A431_10uM	PF899	RTN4;C1101
Q9NQC3	RTN4	Reticulon-4	GHVNCTIKE	GHVNC[735]TIKE	L	L	9	3	2426.08	544.881	17.559	1236915	5C(PF-6422899-phosphonate)	0.8258		A431_10uM_02	A431_10uM	PF899	RTN4;C1101
Q9NQC3	RTN4	Reticulon-4	GHVNCTIKE	GHVNC[735]TIKE	L	L	9	3	2428.43	544.882	17.703	1249104	5C(PF-6422899-phosphonate)	0.8247		A431_10uM_02	A431_10uM	PF899	RTN4;C1101
Q9NQC3	RTN4	Reticulon-4	GHVNCTIKE	GHVNC[735]TIKE	L	L	9	3	2430.77	544.881	19.855	0	5C(PF-6422899-phosphonate)	0.8464		A431_10uM_02	A431_10uM	PF899	RTN4;C1101
Q9NQC3	RTN4	Reticulon-4	GHVNCTIKE	GHVNC[735]TIKE	L	L	9	3	2431.94	544.883	23.031	1.252e+06	5C(PF-6422899-phosphonate)	0.8271		A431_10uM_02	A431_10uM	PF899	RTN4;C1101
Q9NQC3	RTN4	Reticulon-4	GHVNCTIKE	GHVNC[735]TIKE	L	L	9	3	2433.86	544.884	23.18	514380	5C(PF-6422899-phosphonate)	0.8075		A431_10uM_03	A431_10uM	PF899	RTN4;C1101
Q9NQC3	RTN4	Reticulon-4	GHVNCTIKE	GHVNC[735]TIKE	L	L	9	3	2433.86	544.883	19.422	792338	5C(PF-6422899-phosphonate)	0.7419		A431_10uM_03	A431_10uM	PF899	RTN4;C1101
O75439	PMPCB	Mitochondrial-processing peptidase subunit beta	AQLTCHGNLCHSF	AQLTC[792]HGNLC[160]HSF	L	Q	13	4	2388.55	544.972	13.485	45894.8	10C(Carbamidomethyl (C)),5C(PF-06672131-phosphonate)	0.856		A431_10uM_02	A431_10uM	PF131	PMPCB;C342
O00411	POLRMT	DNA-directed RNA polymerase, mitochondrial	ASRVCVVSVEKPTL	ASRVC[792]VVSVEKPTL	L	P	14	4	2764.99	545.013	13.161	160538	5C(PF-06672131-phosphonate)	0.8918		A549_10uM_01	A549_10uM	PF131	POLRMT;C413
O00411	POLRMT	DNA-directed RNA polymerase, mitochondrial	ASRVCVVSVEKPTL	ASRVC[792]VVSVEKPTL	L	P	14	4	2766.43	545.015	17.915	198880	5C(PF-06672131-phosphonate)	0.8801		A549_10uM_03	A549_10uM	PF131	POLRMT;C413
O00411	POLRMT	DNA-directed RNA polymerase, mitochondrial	ASRVCVVSVEKPTL	ASRVC[792]VVSVEKPTL	L	P	14	4	2771.24	545.263	14.716	129564	5C(PF-06672131-phosphonate)	0.8902		A431_10uM_01	A431_10uM	PF131	POLRMT;C413
O00411	POLRMT	DNA-directed RNA polymerase, mitochondrial	ASRVCVVSVEKPTL	ASRVC[792]VVSVEKPTL	L	P	14	4	2747.39	545.013	15.111	223315	5C(PF-06672131-phosphonate)	0.8962		A431_10uM_02	A431_10uM	PF131	POLRMT;C413
O00411	POLRMT	DNA-directed RNA polymerase, mitochondrial	ASRVCVVSVEKPTL	ASRVC[792]VVSVEKPTL	L	P	14	4	2758.65	545.014	13.358	152399	5C(PF-06672131-phosphonate)	0.872		A431_10uM_03	A431_10uM	PF131	POLRMT;C413
O00411	POLRMT	DNA-directed RNA polymerase, mitochondrial	LETCPPTAL	LETC[792]PPTAL	L	H	9	3	3301.14	545.233	15.05	71255.2	4C(PF-06672131-phosphonate)	0.8466		A549_10uM_03	A549_10uM	PF131	POLRMT;C687
O00629	KPNA4	Importin subunit alpha-3	LRLLHSPHQNVCE	LRLLHSPHQNVC[735]E	F	Q	13	4	2669.99	545.488	17.795	18154.9	12C(PF-6422899-phosphonate)	0.867		A431_10uM_02	A431_10uM	PF899	KPNA4;C174
O00629	KPNA4	Importin subunit alpha-3	LRLLHSPHQNVCE	LRLLHSPHQNVC[735]E	F	Q	13	4	2672.34	545.242	16.643	17108.9	12C(PF-6422899-phosphonate)	0.8704		A431_10uM_02	A431_10uM	PF899	KPNA4;C174
P50990	CCT8	T-complex protein 1 subunit theta	PNLVCCSAKNLRD	PNLVC[792]C[160]SAKNLRD	L	I	13	4	2286.56	545.487	15.039	63749.1	5C(PF-06672131-phosphonate),6C(Carbamidomethyl (C))	0.8469		A549_10uM_01	A549_10uM	PF131	CCT8;C148
P50990	CCT8	T-complex protein 1 subunit theta	PNLVCCSAKNLRD	PNLVC[792]C[160]SAKNLRD	L	I	13	4	2287.73	545.738	14.698	63454.4	5C(PF-06672131-phosphonate),6C(Carbamidomethyl (C))	0.8461		A549_10uM_01	A549_10uM	PF131	CCT8;C148
P50990	CCT8	T-complex protein 1 subunit theta	PNLVCCSAKNLRD	PNLVC[792]C[160]SAKNLRD	L	I	13	4	2284.58	545.486	20.861	38930.3	5C(PF-06672131-phosphonate),6C(Carbamidomethyl (C))	0.8471		A549_10uM_02	A549_10uM	PF131	CCT8;C148
P50990	CCT8	T-complex protein 1 subunit theta	PNLVCCSAKNLRD	PNLVC[160]C[792]SAKNLRD	L	I	13	4	2283.32	545.489	13.212	62392.8	5C(Carbamidomethyl (C)),6C(PF-06672131-phosphonate)	0.8375		A549_10uM_03	A549_10uM	PF131	CCT8;C149
P50990	CCT8	T-complex protein 1 subunit theta	PNLVCCSAKNLRD	PNLVC[792]C[160]SAKNLRD	L	I	13	4	2285.8	545.489	17.668	23554.5	5C(PF-06672131-phosphonate),6C(Carbamidomethyl (C))	0.8453		A431_10uM_01	A431_10uM	PF131	CCT8;C148
P50990	CCT8	T-complex protein 1 subunit theta	PNLVCCSAKNLRD	PNLVC[792]C[160]SAKNLRD	L	I	13	4	2279.08	545.489	17.959	20576.6	5C(PF-06672131-phosphonate),6C(Carbamidomethyl (C))	0.8231		A431_10uM_03	A431_10uM	PF131	CCT8;C148
Q9UGP8	SEC63	Translocation protein SEC63 homolog	KKNEPPLTCPYSL	KKNEPPLTC[792]PYSL	L	K	13	4	2664.15	545.751	15.434	45812.9	9C(PF-06672131-phosphonate)	0.853		A549_10uM_01	A549_10uM	PF131	SEC63;C295
Q9UGP8	SEC63	Translocation protein SEC63 homolog	KKNEPPLTCPYSL	KKNEPPLTC[792]PYSL	L	K	13	4	2660.9	545.501	16.661	30582.9	9C(PF-06672131-phosphonate)	0.8449		A549_10uM_03	A549_10uM	PF131	SEC63;C295
Q9UGP8	SEC63	Translocation protein SEC63 homolog	KKNEPPLTCPYSL	KKNEPPLTC[792]PYSL	L	K	13	4	2663.36	545.498	16.812	84299.5	9C(PF-06672131-phosphonate)	0.8573		A431_10uM_01	A431_10uM	PF131	SEC63;C295
Q9UGP8	SEC63	Translocation protein SEC63 homolog	KKNEPPLTCPYSL	KKNEPPLTC[792]PYSL	L	K	13	4	2669.22	545.499	14.937	125837	9C(PF-06672131-phosphonate)	0.8336		A431_10uM_01	A431_10uM	PF131	SEC63;C295
Q9UGP8	SEC63	Translocation protein SEC63 homolog	KKNEPPLTCPYSL	KKNEPPLTC[792]PYSL	L	K	13	4	2700.88	545.499	16.583	77768.2	9C(PF-06672131-phosphonate)	0.8614		A431_10uM_01	A431_10uM	PF131	SEC63;C295
Q9UGP8	SEC63	Translocation protein SEC63 homolog	KKNEPPLTCPYSL	KKNEPPLTC[792]PYSL	L	K	13	4	2644.2	545.498	19.86	264082	9C(PF-06672131-phosphonate)	0.8338		A431_10uM_02	A431_10uM	PF131	SEC63;C295
Q9UGP8	SEC63	Translocation protein SEC63 homolog	KKNEPPLTCPYSL	KKNEPPLTC[792]PYSL	L	K	13	4	2647.71	545.499	24.026	265454	9C(PF-06672131-phosphonate)	0.8332		A431_10uM_02	A431_10uM	PF131	SEC63;C295
Q9UGP8	SEC63	Translocation protein SEC63 homolog	KKNEPPLTCPYSL	KKNEPPLTC[792]PYSL	L	K	13	4	2680.55	545.499	16.734	117249	9C(PF-06672131-phosphonate)	0.8749		A431_10uM_02	A431_10uM	PF131	SEC63;C295
Q9UGP8	SEC63	Translocation protein SEC63 homolog	KKNEPPLTCPYSL	KKNEPPLTC[792]PYSL	L	K	13	4	2654.3	545.502	15.564	30516.5	9C(PF-06672131-phosphonate)	0.831		A431_10uM_03	A431_10uM	PF131	SEC63;C295
Q9UGP8	SEC63	Translocation protein SEC63 homolog	KKNEPPLTCPYSL	KKNEPPLTC[792]PYSL	L	K	13	4	2691.82	545.5	14.779	21093.5	9C(PF-06672131-phosphonate)	0.8471		A431_10uM_03	A431_10uM	PF131	SEC63;C295
Q15365	PCBP1	Poly(rC)-binding protein 1	GNCPERIIT	GNC[735]PERIIT	E	L	9	3	3202.36	545.555	15.178	123262	3C(PF-6422899-phosphonate)	0.8141	PCBP2	A431_10uM_02	A431_10uM	PF899	PCBP1;C54
Q15365	PCBP1	Poly(rC)-binding protein 1	GNCPERIIT	GNC[735]PERIIT	E	L	9	3	3206.58	545.556	13.598	44398.7	3C(PF-6422899-phosphonate)	0.793	PCBP2	A431_10uM_03	A431_10uM	PF899	PCBP1;C54
Q15365	PCBP1	Poly(rC)-binding protein 1	GNCPERIIT	GNC[735]PERIIT	E	L	9	3	3204.23	545.557	15.025	28506.3	3C(PF-6422899-phosphonate)	0.7974	PCBP2	A431_10uM_03	A431_10uM	PF899	PCBP1;C54
Q9NVV5	AIG1	Androgen-induced gene 1 protein	VPCQVLRM	VPC[792]QVLRM	L	A	8	3	2848.23	545.573	11.442	541474	3C(PF-06672131-phosphonate)	0.7983		A431_10uM_02	A431_10uM	PF131	AIG1;C6
P62913	RPL11	60S ribosomal protein L11	NICVGESGDRLTRA	NIC[792]VGESGDRLTRA	L	A	14	4	2377.13	545.742	12.848	25361.9	3C(PF-06672131-phosphonate)	0.8323		A549_10uM_03	A549_10uM	PF131	RPL11;C25
P62913	RPL11	60S ribosomal protein L11	NICVGESGDRLTRA	NIC[792]VGESGDRLTRA	L	A	14	4	2372.88	545.743	13.776	20558.1	3C(PF-06672131-phosphonate)	0.8213		A431_10uM_03	A431_10uM	PF131	RPL11;C25
Q2TAL8	QRICH1	Glutamine-rich protein 1	LELACPVTT	LELAC[792]PVTT	L	S	9	3	3355.07	545.902	17.051	32354.4	5C(PF-06672131-phosphonate)	0.7882		A549_10uM_03	A549_10uM	PF131	QRICH1;C78
Q2TAL8	QRICH1	Glutamine-rich protein 1	LELACPVTT	LELAC[792]PVTT	L	S	9	3	3354.02	545.9	17.22	55458.9	5C(PF-06672131-phosphonate)	0.8002		A431_10uM_01	A431_10uM	PF131	QRICH1;C78
Q2TAL8	QRICH1	Glutamine-rich protein 1	LELACPVTT	LELAC[792]PVTT	L	S	9	3	3337.21	545.905	15.104	59510.5	5C(PF-06672131-phosphonate)	0.8037		A431_10uM_02	A431_10uM	PF131	QRICH1;C78
Q2TAL8	QRICH1	Glutamine-rich protein 1	LELACPVTT	LELAC[792]PVTT	L	S	9	3	3338.38	545.901	13.544	59565.5	5C(PF-06672131-phosphonate)	0.8087		A431_10uM_02	A431_10uM	PF131	QRICH1;C78
Q2TAL8	QRICH1	Glutamine-rich protein 1	LELACPVTT	LELAC[792]PVTT	L	S	9	3	3347.76	546.238	17.171	141524	5C(PF-06672131-phosphonate)	0.7983		A431_10uM_02	A431_10uM	PF131	QRICH1;C78
Q2TAL8	QRICH1	Glutamine-rich protein 1	LELACPVTT	LELAC[792]PVTT	L	S	9	3	3350.11	545.904	15.274	63838.8	5C(PF-06672131-phosphonate)	0.7678		A431_10uM_02	A431_10uM	PF131	QRICH1;C78
Q9NZB2	FAM120A	Constitutive coactivator of PPAR-gamma-like protein 1	RVAAASGHCGAFSGSD	RVAAASGHC[792]GAFSGSD	F	S	16	4	1948.09	546.22	16.296	89370.3	9C(PF-06672131-phosphonate)	0.8219		A431_10uM_01	A431_10uM	PF131	FAM120A;C919
Q9NZB2	FAM120A	Constitutive coactivator of PPAR-gamma-like protein 1	RVAAASGHCGAFSGSD	RVAAASGHC[792]GAFSGSD	F	S	16	4	1945.28	546.221	19.908	239376	9C(PF-06672131-phosphonate)	0.8156		A431_10uM_02	A431_10uM	PF131	FAM120A;C919
P12268	IMPDH2	Inosine-5'-monophosphate dehydrogenase 2	ALRVGMGSGSICITQ	ALRVGMGSGSIC[792]ITQ	D	E	15	4	3244.57	546.499	24.026	55280.5	12C(PF-06672131-phosphonate)	0.8589		A431_10uM_02	A431_10uM	PF131	IMPDH2;C331
P12268	IMPDH2	Inosine-5'-monophosphate dehydrogenase 2	ALRVGMGSGSICITQ	ALRVGMGSGSIC[792]ITQ	D	E	15	4	3246.92	546.247	19.112	55502.4	12C(PF-06672131-phosphonate)	0.8582		A431_10uM_02	A431_10uM	PF131	IMPDH2;C331
P13489	RNH1	Ribonuclease inhibitor	AELCPGLLHPSSRL	AELC[792]PGLLHPSSRL	M	R	14	4	3032.35	546.256	12.286	39094.8	4C(PF-06672131-phosphonate)	0.8829		A549_10uM_01	A549_10uM	PF131	RNH1;C248
P13489	RNH1	Ribonuclease inhibitor	AELCPGLLHPSSRL	AELC[792]PGLLHPSSRL	M	R	14	4	3027.93	546.255	12.245	32543	4C(PF-06672131-phosphonate)	0.8753		A549_10uM_03	A549_10uM	PF131	RNH1;C248
P13489	RNH1	Ribonuclease inhibitor	AELCPGLLHPSSRL	AELC[792]PGLLHPSSRL	M	R	14	4	3029.1	546.507	14.909	32944	4C(PF-06672131-phosphonate)	0.8763		A549_10uM_03	A549_10uM	PF131	RNH1;C248
P13489	RNH1	Ribonuclease inhibitor	AELCPGLLHPSSRL	AELC[792]PGLLHPSSRL	M	R	14	4	3031.45	546.257	12.294	32783	4C(PF-06672131-phosphonate)	0.8762		A549_10uM_03	A549_10uM	PF131	RNH1;C248
P13489	RNH1	Ribonuclease inhibitor	AELCPGLLHPSSRL	AELC[792]PGLLHPSSRL	M	R	14	4	3008.87	546.256	16.536	39407.8	4C(PF-06672131-phosphonate)	0.8911		A431_10uM_02	A431_10uM	PF131	RNH1;C248
P45880	VDAC2	Voltage-dependent anion-selective channel protein 2	ATHGQTCARPMCIPPSY	n[43]ATHGQTC[160]ARPMC[792]IPPSY	M	A	17	4	2984.65	656.023	16.983	320311	12C(PF-06672131-phosphonate),7C(Carbamidomethyl (C)),N-term(Acetyl (Protein N-term))	0.8544		A431_10uM_01	A431_10uM	PF131	VDAC2;C13
P45880	VDAC2	Voltage-dependent anion-selective channel protein 2	ATHGQTCARPMCIPPSY	n[43]ATHGQTC[160]ARPMC[792]IPPSY	M	A	17	4	3026.86	656.02	11.654	0	12C(PF-06672131-phosphonate),7C(Carbamidomethyl (C)),N-term(Acetyl (Protein N-term))	0.9225		A431_10uM_01	A431_10uM	PF131	VDAC2;C13
P45880	VDAC2	Voltage-dependent anion-selective channel protein 2	ATHGQTCARPMCIPPSY	n[43]ATHGQTC[160]ARPMC[792]IPPSY	M	A	17	4	2886.92	656.021	11.86	0	12C(PF-06672131-phosphonate),7C(Carbamidomethyl (C)),N-term(Acetyl (Protein N-term))	0.9238		A431_10uM_02	A431_10uM	PF131	VDAC2;C13
P45880	VDAC2	Voltage-dependent anion-selective channel protein 2	ATHGQTCARPMCIPPSY	n[43]ATHGQTC[160]ARPMC[792]IPPSY	M	A	17	4	2913.9	656.022	13.273	0	12C(PF-06672131-phosphonate),7C(Carbamidomethyl (C)),N-term(Acetyl (Protein N-term))	0.9278		A431_10uM_02	A431_10uM	PF131	VDAC2;C13
P45880	VDAC2	Voltage-dependent anion-selective channel protein 2	ATHGQTCARPMCIPPSY	n[43]ATHGQTC[160]ARPMC[792]IPPSY	M	A	17	4	2916.24	656.02	14.283	0	12C(PF-06672131-phosphonate),7C(Carbamidomethyl (C)),N-term(Acetyl (Protein N-term))	0.8527		A431_10uM_02	A431_10uM	PF131	VDAC2;C13
P45880	VDAC2	Voltage-dependent anion-selective channel protein 2	ATHGQTCARPMCIPPSY	n[43]ATHGQTC[160]ARPMC[792]IPPSY	M	A	17	4	2917.42	656.022	14.92	0	12C(PF-06672131-phosphonate),7C(Carbamidomethyl (C)),N-term(Acetyl (Protein N-term))	0.8919		A431_10uM_02	A431_10uM	PF131	VDAC2;C13
P49411	TUFM	Elongation factor Tu, mitochondrial	ARHYAHTDCPGHAD	ARHYAHTDC[735]PGHAD	A	Y	14	4	1817.93	546.705	14.905	21352.1	9C(PF-6422899-phosphonate)	0.8821		A431_10uM_01	A431_10uM	PF899	TUFM;C127
P49411	TUFM	Elongation factor Tu, mitochondrial	ARHYAHTDCPGHAD	ARHYAHTDC[735]PGHAD	A	Y	14	4	1819.1	546.454	13.355	19217.1	9C(PF-6422899-phosphonate)	0.8833		A431_10uM_01	A431_10uM	PF899	TUFM;C127
Q15181	PPA1	Inorganic pyrophosphatase	SESPFKCDPDAARA	SESPFKC[792]DPDAARA	L	I	14	4	2206.79	546.474	15.598	42380.4	7C(PF-06672131-phosphonate)	0.839		A431_10uM_02	A431_10uM	PF131	PPA1;C254
Q15149	PLEC	Plectin	CCCIEAHL	C[160]C[160]C[735]IEAHL	L	K	8	3	3416.05	546.52	18.581	28250.2	1C(Carbamidomethyl (C)),2C(Carbamidomethyl (C)),3C(PF-6422899-phosphonate)	0.835		A549_10uM_03	A549_10uM	PF899	PLEC;C850
Q9Y6K0	CEPT1	Choline/ethanolaminephosphotransferase 1	GHMSTTGCVL	GHMSTTGC[735]VL	F	N	10	3	3365.35	546.538	14.893	51957.5	8C(PF-6422899-phosphonate)	0.8328		A431_10uM_02	A431_10uM	PF899	CEPT1;C30
P13646	KRT13	Keratin, type I cytoskeletal 13	GGGSCQLGGGRG	GGGSC[735]QLGGGRG	F	V	12	3	2626.61	546.538	21.462	24306.7	5C(PF-6422899-phosphonate)	0.8561		A431_10uM_02	A431_10uM	PF899	KRT13;C21
P23528	CFL1	Cofilin-1	VKMLPDKDCRYAL	VKMLPDKDC[735]RYAL	F	Y	13	4	3055.78	546.742	17.864	118429	9C(PF-6422899-phosphonate)	0.8606		A431_10uM_02	A431_10uM	PF899	CFL1;C80
P23528	CFL1	Cofilin-1	VKMLPDKDCRYAL	VKMLPDKDC[735]RYAL	F	Y	13	4	3056.95	546.994	18.285	120075	9C(PF-6422899-phosphonate)	0.858		A431_10uM_02	A431_10uM	PF899	CFL1;C80
P28066	PSMA5	Proteasome subunit alpha type-5	IQTSEGVCL	IQTSEGVC[792]L	G	A	9	3	3196.49	546.894	15.916	56256.8	8C(PF-06672131-phosphonate)	0.8539		A431_10uM_02	A431_10uM	PF131	PSMA5;C47
Q9NZJ6	COQ3	Ubiquinone biosynthesis O-methyltransferase, mitochondrial	NACTNPAVHEKLKK	NAC[735]TNPAVHEKLKK	A	-	14	4	1931.21	546.997	15.468	24678.2	3C(PF-6422899-phosphonate)	0.8303		A431_10uM_02	A431_10uM	PF899	COQ3;C358
P68431	H3C1	Histone H3.1	DTNLCAIHAKRVTIMPKD	DTNLC[792]AIHAKRVTIM[147]PKD	E	I	18	5	2291.26	547.056	13.099	445821	15M(Oxidation (M)),5C(PF-06672131-phosphonate)	0.8671	H3-3A, H3-5, H3C15	A549_10uM_01	A549_10uM	PF131	H3C1;C111
P68431	H3C1	Histone H3.1	DTNLCAIHAKRVTIMPKD	DTNLC[792]AIHAKRVTIM[147]PKD	E	I	18	5	2287.73	547.057	13.271	440432	15M(Oxidation (M)),5C(PF-06672131-phosphonate)	0.8679	H3-3A, H3-5, H3C15	A549_10uM_01	A549_10uM	PF131	H3C1;C111
P68431	H3C1	Histone H3.1	DTNLCAIHAKRVTIMPKD	DTNLC[792]AIHAKRVTIM[147]PKD	E	I	18	5	2286.56	547.059	15.062	417040	15M(Oxidation (M)),5C(PF-06672131-phosphonate)	0.8678	H3-3A, H3-5, H3C15	A549_10uM_01	A549_10uM	PF131	H3C1;C111
P68431	H3C1	Histone H3.1	DTNLCAIHAKRVTIMPKD	DTNLC[792]AIHAKRVTIM[147]PKD	E	I	18	5	2290.36	547.059	15.13	309198	15M(Oxidation (M)),5C(PF-06672131-phosphonate)	0.8578	H3-3A, H3-5, H3C15	A549_10uM_03	A549_10uM	PF131	H3C1;C111
P68431	H3C1	Histone H3.1	DTNLCAIHAKRVTIMPKD	DTNLC[792]AIHAKRVTIM[147]PKD	E	I	18	5	2305.6	547.256	12.239	271352	15M(Oxidation (M)),5C(PF-06672131-phosphonate)	0.8596	H3-3A, H3-5, H3C15	A549_10uM_03	A549_10uM	PF131	H3C1;C111
P68431	H3C1	Histone H3.1	DTNLCAIHAKRVTIMPKD	DTNLC[792]AIHAKRVTIM[147]PKD	E	I	18	5	2292.78	547.058	15.272	215632	15M(Oxidation (M)),5C(PF-06672131-phosphonate)	0.8694	H3-3A, H3-5, H3C15	A549_10uM_02	A549_10uM	PF131	H3C1;C111
P68431	H3C1	Histone H3.1	DTNLCAIHAKRVTIMPKD	DTNLC[792]AIHAKRVTIM[147]PKD	E	I	18	5	2327.61	547.058	17.194	95229.7	15M(Oxidation (M)),5C(PF-06672131-phosphonate)	0.8758	H3-3A, H3-5, H3C15	A549_10uM_01	A549_10uM	PF131	H3C1;C111
P68431	H3C1	Histone H3.1	DTNLCAIHAKRVTIMPKD	DTNLC[792]AIHAKRVTIM[147]PKD	E	I	18	5	2278.32	547.258	13.46	53261.6	15M(Oxidation (M)),5C(PF-06672131-phosphonate)	0.8726	H3-3A, H3-5, H3C15	A431_10uM_02	A431_10uM	PF131	H3C1;C111
P68431	H3C1	Histone H3.1	DTNLCAIHAKRVTIMPKD	DTNLC[792]AIHAKRVTIM[147]PKD	E	I	18	5	2338.56	547.058	12.547	42432.1	15M(Oxidation (M)),5C(PF-06672131-phosphonate)	0.8738	H3-3A, H3-5, H3C15	A431_10uM_01	A431_10uM	PF131	H3C1;C111
P68431	H3C1	Histone H3.1	DTNLCAIHAKRVTIMPKD	DTNLC[792]AIHAKRVTIM[147]PKD	E	I	18	5	2309.99	547.058	15.691	35732.8	15M(Oxidation (M)),5C(PF-06672131-phosphonate)	0.8774	H3-3A, H3-5, H3C15	A431_10uM_02	A431_10uM	PF131	H3C1;C111
P68431	H3C1	Histone H3.1	DTNLCAIHAKRVTIMPKD	DTNLC[792]AIHAKRVTIM[147]PKD	E	I	18	5	2324.09	547.058	16.598	0	15M(Oxidation (M)),5C(PF-06672131-phosphonate)	0.8728	H3-3A, H3-5, H3C15	A549_10uM_01	A549_10uM	PF131	H3C1;C111
P68431	H3C1	Histone H3.1	DTNLCAIHAKRVTIMPKD	DTNLC[792]AIHAKRVTIM[147]PKD	E	I	18	5	2323.19	547.056	11.664	0	15M(Oxidation (M)),5C(PF-06672131-phosphonate)	0.8687	H3-3A, H3-5, H3C15	A549_10uM_03	A549_10uM	PF131	H3C1;C111
P50748	KNTC1	Kinetochore-associated protein 1	LEKWLCPSTKPGEKPSEL	LEKWLC[792]PSTKPGEKPSEL	L	F	18	5	2544.52	547.058	13.692	36105.5	6C(PF-06672131-phosphonate)	0.8464		A431_10uM_02	A431_10uM	PF131	KNTC1;C1825
P31943	HNRNPH1	Heterogeneous nuclear ribonucleoprotein H	LNYCFSGM	LNYC[792]FSGM[147]	D	S	8	3	3091.25	547.199	16.854	2.47849e+06	4C(PF-06672131-phosphonate),8M(Oxidation (M))	0.808	HNRNPH2	A549_10uM_03	A549_10uM	PF131	HNRNPH1;C267
P31943	HNRNPH1	Heterogeneous nuclear ribonucleoprotein H	LNYCFSGM	LNYC[792]FSGM[147]	D	S	8	3	3091.25	547.2	18.892	2.46096e+06	4C(PF-06672131-phosphonate),8M(Oxidation (M))	0.8396	HNRNPH2	A549_10uM_03	A549_10uM	PF131	HNRNPH1;C267
P31943	HNRNPH1	Heterogeneous nuclear ribonucleoprotein H	LNYCFSGM	LNYC[792]FSGM[147]	D	S	8	3	3086.56	547.199	15.195	2444527	4C(PF-06672131-phosphonate),8M(Oxidation (M))	0.8017	HNRNPH2	A549_10uM_03	A549_10uM	PF131	HNRNPH1;C267
P31943	HNRNPH1	Heterogeneous nuclear ribonucleoprotein H	LNYCFSGM	LNYC[792]FSGM[147]	D	S	8	3	3093.32	547.198	14.929	2.20364e+06	4C(PF-06672131-phosphonate),8M(Oxidation (M))	0.8108	HNRNPH2	A549_10uM_01	A549_10uM	PF131	HNRNPH1;C267
P31943	HNRNPH1	Heterogeneous nuclear ribonucleoprotein H	LNYCFSGM	LNYC[792]FSGM[147]	D	S	8	3	3089.81	547.198	13.583	2.20316e+06	4C(PF-06672131-phosphonate),8M(Oxidation (M))	0.8078	HNRNPH2	A549_10uM_01	A549_10uM	PF131	HNRNPH1;C267
P31943	HNRNPH1	Heterogeneous nuclear ribonucleoprotein H	LNYCFSGM	LNYC[792]FSGM[147]	D	S	8	3	3093.32	547.198	13.652	2.19434e+06	4C(PF-06672131-phosphonate),8M(Oxidation (M))	0.8437	HNRNPH2	A549_10uM_01	A549_10uM	PF131	HNRNPH1;C267
P31943	HNRNPH1	Heterogeneous nuclear ribonucleoprotein H	LNYCFSGM	LNYC[792]FSGM[147]	D	S	8	3	3088.63	547.198	10.692	2.17854e+06	4C(PF-06672131-phosphonate),8M(Oxidation (M))	0.8329	HNRNPH2	A549_10uM_01	A549_10uM	PF131	HNRNPH1;C267
P31943	HNRNPH1	Heterogeneous nuclear ribonucleoprotein H	LNYCFSGM	LNYC[792]FSGM[147]	D	S	8	3	3090.98	547.198	15.619	2.17565e+06	4C(PF-06672131-phosphonate),8M(Oxidation (M))	0.8424	HNRNPH2	A549_10uM_01	A549_10uM	PF131	HNRNPH1;C267
P31943	HNRNPH1	Heterogeneous nuclear ribonucleoprotein H	LNYCFSGM	LNYC[792]FSGM[147]	D	S	8	3	3090.13	547.198	12.223	1.74809e+06	4C(PF-06672131-phosphonate),8M(Oxidation (M))	0.8431	HNRNPH2	A549_10uM_02	A549_10uM	PF131	HNRNPH1;C267
P31943	HNRNPH1	Heterogeneous nuclear ribonucleoprotein H	LNYCFSGM	LNYC[792]FSGM[147]	D	S	8	3	3092.47	547.198	16.778	1.737e+06	4C(PF-06672131-phosphonate),8M(Oxidation (M))	0.8262	HNRNPH2	A549_10uM_02	A549_10uM	PF131	HNRNPH1;C267
P31943	HNRNPH1	Heterogeneous nuclear ribonucleoprotein H	LNYCFSGM	LNYC[792]FSGM[147]	D	S	8	3	3092.47	547.197	13.374	1.71481e+06	4C(PF-06672131-phosphonate),8M(Oxidation (M))	0.8125	HNRNPH2	A549_10uM_02	A549_10uM	PF131	HNRNPH1;C267
P31943	HNRNPH1	Heterogeneous nuclear ribonucleoprotein H	LNYCFSGM	LNYC[792]FSGM[147]	D	S	8	3	3098.33	547.197	12.127	1.70666e+06	4C(PF-06672131-phosphonate),8M(Oxidation (M))	0.8106	HNRNPH2	A549_10uM_02	A549_10uM	PF131	HNRNPH1;C267
P31943	HNRNPH1	Heterogeneous nuclear ribonucleoprotein H	LNYCFSGM	LNYC[792]FSGM[147]	D	S	8	3	3087.78	547.198	13.334	1.70075e+06	4C(PF-06672131-phosphonate),8M(Oxidation (M))	0.8098	HNRNPH2	A549_10uM_02	A549_10uM	PF131	HNRNPH1;C267
P31943	HNRNPH1	Heterogeneous nuclear ribonucleoprotein H	LNYCFSGM	LNYC[792]FSGM[147]	D	S	8	3	3086.61	547.195	12.249	1.65997e+06	4C(PF-06672131-phosphonate),8M(Oxidation (M))	0.8456	HNRNPH2	A549_10uM_02	A549_10uM	PF131	HNRNPH1;C267
P31943	HNRNPH1	Heterogeneous nuclear ribonucleoprotein H	LNYCFSGM	LNYC[792]FSGM[147]	D	S	8	3	3083.92	547.198	15.124	910227	4C(PF-06672131-phosphonate),8M(Oxidation (M))	0.8071	HNRNPH2	A431_10uM_02	A431_10uM	PF131	HNRNPH1;C267
P31943	HNRNPH1	Heterogeneous nuclear ribonucleoprotein H	LNYCFSGM	LNYC[792]FSGM[147]	D	S	8	3	3093.7	547.198	13.591	823226	4C(PF-06672131-phosphonate),8M(Oxidation (M))	0.8441	HNRNPH2	A431_10uM_01	A431_10uM	PF131	HNRNPH1;C267
P31943	HNRNPH1	Heterogeneous nuclear ribonucleoprotein H	LNYCFSGM	LNYC[792]FSGM[147]	D	S	8	3	3094.88	547.197	15.189	821179	4C(PF-06672131-phosphonate),8M(Oxidation (M))	0.8139	HNRNPH2	A431_10uM_01	A431_10uM	PF131	HNRNPH1;C267
P31943	HNRNPH1	Heterogeneous nuclear ribonucleoprotein H	LNYCFSGM	LNYC[792]FSGM[147]	D	S	8	3	3089.01	547.198	13.603	798013	4C(PF-06672131-phosphonate),8M(Oxidation (M))	0.8072	HNRNPH2	A431_10uM_01	A431_10uM	PF131	HNRNPH1;C267
P31943	HNRNPH1	Heterogeneous nuclear ribonucleoprotein H	LNYCFSGM	LNYC[792]FSGM[147]	D	S	8	3	3081.58	547.196	13.617	779902	4C(PF-06672131-phosphonate),8M(Oxidation (M))	0.8056	HNRNPH2	A431_10uM_02	A431_10uM	PF131	HNRNPH1;C267
P31943	HNRNPH1	Heterogeneous nuclear ribonucleoprotein H	LNYCFSGM	LNYC[792]FSGM[147]	D	S	8	3	3084.63	547.198	18.81	711789	4C(PF-06672131-phosphonate),8M(Oxidation (M))	0.7999	HNRNPH2	A431_10uM_03	A431_10uM	PF131	HNRNPH1;C267
P31943	HNRNPH1	Heterogeneous nuclear ribonucleoprotein H	LNYCFSGM	LNYC[792]FSGM[147]	D	S	8	3	3084.63	547.2	13.615	707554	4C(PF-06672131-phosphonate),8M(Oxidation (M))	0.7855	HNRNPH2	A431_10uM_03	A431_10uM	PF131	HNRNPH1;C267
P31943	HNRNPH1	Heterogeneous nuclear ribonucleoprotein H	LNYCFSGM	LNYC[792]FSGM[147]	D	S	8	3	3086.67	547.198	11.618	670439	4C(PF-06672131-phosphonate),8M(Oxidation (M))	0.8042	HNRNPH2	A431_10uM_01	A431_10uM	PF131	HNRNPH1;C267
P31943	HNRNPH1	Heterogeneous nuclear ribonucleoprotein H	LNYCFSGM	LNYC[792]FSGM[147]	D	S	8	3	3095.38	547.199	12.198	94136.2	4C(PF-06672131-phosphonate),8M(Oxidation (M))	0.7861	HNRNPH2	A431_1uM_03	A431_1uM	PF131	HNRNPH1;C267
Q9HAB3	SLC52A2	Solute carrier family 52, riboflavin transporter, member 2	GSAANPLACF	GSAANPLAC[792]F	L	L	10	3	3551.8	547.22	17.368	132690	9C(PF-06672131-phosphonate)	0.844	SLC52A1	A431_10uM_02	A431_10uM	PF131	SLC52A2;C325
Q9HAB3	SLC52A2	Solute carrier family 52, riboflavin transporter, member 2	GSAANPLACF	GSAANPLAC[792]F	L	L	10	3	3545.93	547.221	16.865	123306	9C(PF-06672131-phosphonate)	0.8437	SLC52A1	A431_10uM_02	A431_10uM	PF131	SLC52A2;C325
P42330	AKR1C3	Aldo-keto reductase family 1 member C3	IVDLCTTW	IVDLC[792]TTW	D	E	8	3	3769.9	547.227	14.526	13473	5C(PF-06672131-phosphonate)	0.8384		A549_10uM_01	A549_10uM	PF131	AKR1C3;C145
P61978	HNRNPK	Heterogeneous nuclear ribonucleoprotein K	VECLNYQHYKGSD	VEC[735]LNYQHYKGSD	A	F	13	4	2766.15	547.714	14.658	29487.2	3C(PF-6422899-phosphonate)	0.859		A431_10uM_02	A431_10uM	PF899	HNRNPK;C132
P61978	HNRNPK	Heterogeneous nuclear ribonucleoprotein K	VECLNYQHYKGSD	VEC[735]LNYQHYKGSD	A	F	13	4	2767.32	547.714	19.049	30540.3	3C(PF-6422899-phosphonate)	0.8584		A431_10uM_02	A431_10uM	PF899	HNRNPK;C132
P55060	CSE1L	Exportin-2	HKLSTACPGRVPSM	HKLSTAC[792]PGRVPSM[147]	L	V	14	4	1934.78	547.993	14.288	195617	14M(Oxidation (M)),7C(PF-06672131-phosphonate)	0.8739		A549_10uM_01	A549_10uM	PF131	CSE1L;C939
P55060	CSE1L	Exportin-2	HKLSTACPGRVPSM	HKLSTAC[792]PGRVPSM[147]	L	V	14	4	1940.65	547.993	15.703	203931	14M(Oxidation (M)),7C(PF-06672131-phosphonate)	0.8726		A549_10uM_01	A549_10uM	PF131	CSE1L;C939
P55060	CSE1L	Exportin-2	HKLSTACPGRVPSM	HKLSTAC[792]PGRVPSM[147]	L	V	14	4	1885.91	547.992	14.739	199269	14M(Oxidation (M)),7C(PF-06672131-phosphonate)	0.8845		A549_10uM_02	A549_10uM	PF131	CSE1L;C939
P55060	CSE1L	Exportin-2	HKLSTACPGRVPSM	HKLSTAC[792]PGRVPSM[147]	L	V	14	4	1889.43	547.994	14.794	215058	14M(Oxidation (M)),7C(PF-06672131-phosphonate)	0.8831		A549_10uM_02	A549_10uM	PF131	CSE1L;C939
P55060	CSE1L	Exportin-2	HKLSTACPGRVPSM	HKLSTAC[792]PGRVPSM[147]	L	V	14	4	1935.16	548.242	16.164	174484	14M(Oxidation (M)),7C(PF-06672131-phosphonate)	0.8804		A549_10uM_02	A549_10uM	PF131	CSE1L;C939
P55060	CSE1L	Exportin-2	HKLSTACPGRVPSM	HKLSTAC[792]PGRVPSM[147]	L	V	14	4	1938.68	547.993	13.015	180441	14M(Oxidation (M)),7C(PF-06672131-phosphonate)	0.8812		A549_10uM_02	A549_10uM	PF131	CSE1L;C939
P55060	CSE1L	Exportin-2	HKLSTACPGRVPSM	HKLSTAC[792]PGRVPSM[147]	L	V	14	4	1941.02	548.746	12.535	183530	14M(Oxidation (M)),7C(PF-06672131-phosphonate)	0.8815		A549_10uM_02	A549_10uM	PF131	CSE1L;C939
P55060	CSE1L	Exportin-2	HKLSTACPGRVPSM	HKLSTAC[792]PGRVPSM[147]	L	V	14	4	1887	547.995	14.418	234565	14M(Oxidation (M)),7C(PF-06672131-phosphonate)	0.8719		A549_10uM_03	A549_10uM	PF131	CSE1L;C939
P55060	CSE1L	Exportin-2	HKLSTACPGRVPSM	HKLSTAC[792]PGRVPSM[147]	L	V	14	4	1933.9	547.995	13.071	255005	14M(Oxidation (M)),7C(PF-06672131-phosphonate)	0.8679		A549_10uM_03	A549_10uM	PF131	CSE1L;C939
P55060	CSE1L	Exportin-2	HKLSTACPGRVPSM	HKLSTAC[792]PGRVPSM[147]	L	V	14	4	1876.1	547.994	14.266	75244.1	14M(Oxidation (M)),7C(PF-06672131-phosphonate)	0.8818		A431_10uM_02	A431_10uM	PF131	CSE1L;C939
P49411	TUFM	Elongation factor Tu, mitochondrial	PVIVGSALCALEGRD	PVIVGSALC[792]ALEGRD	T	P	15	4	3633.89	548.004	13.09	11222.1	9C(PF-06672131-phosphonate)	0.8148		A549_10uM_01	A549_10uM	PF131	TUFM;C222
Q9NQC3	RTN4	Reticulon-4	LVQKYSNSALGHVNCTIKE	LVQKYSNSALGHVNC[735]TIKE	E	L	19	5	2809.53	548.054	18.49	65936.1	15C(PF-6422899-phosphonate)	0.8841		A431_10uM_02	A431_10uM	PF899	RTN4;C1101
O43396	TXNL1	Thioredoxin-like protein 1	TMRGCGPCL	TM[147]RGC[735]GPC[160]L	F	R	9	3	3070.25	548.526	18.265	68371.5	2M(Oxidation (M)),5C(PF-6422899-phosphonate),8C(Carbamidomethyl (C))	0.8375		A431_10uM_01	A431_10uM	PF899	TXNL1;C34
P55060	CSE1L	Exportin-2	LTECPPMM	LTEC[792]PPM[147]M[147]	L	D	8	3	2506.12	548.199	10.456	80128.4	4C(PF-06672131-phosphonate),7M(Oxidation (M)),8M(Oxidation (M))	0.784		A549_10uM_03	A549_10uM	PF131	CSE1L;C853
P08238	HSP90AB1	Heat shock protein HSP 90-beta	YCVQQLKE	YC[735]VQQLKE	E	F	8	3	2982.3	548.22	20.692	51918.8	2C(PF-6422899-phosphonate)	0.8412	HSP90AA1, HSP90AA4P, HSP90AA5P, HSP90AB3P, HSP90AB4P	A431_10uM_01	A431_10uM	PF899	HSP90AB1;C521
P08238	HSP90AB1	Heat shock protein HSP 90-beta	YCVQQLKE	YC[735]VQQLKE	E	F	8	3	2976.76	548.221	17.697	38195.3	2C(PF-6422899-phosphonate)	0.8174	HSP90AA1, HSP90AA4P, HSP90AA5P, HSP90AB3P, HSP90AB4P	A431_10uM_03	A431_10uM	PF899	HSP90AB1;C521
Q96RQ3	MCCC1	Methylcrotonoyl-CoA carboxylase subunit alpha, mitochondrial	VAKTSAAQAIHPGCGF	VAKTSAAQAIHPGC[735]GF	Q	L	16	4	2990.11	548.238	19.743	24223.6	14C(PF-6422899-phosphonate)	0.8912		A431_10uM_02	A431_10uM	PF899	MCCC1;C129
O15533	TAPBP	Tapasin	YLSTCKDSKKKAE	YLSTC[792]KDSKKKAE	V	-	13	4	1359	548.249	14.791	95325.2	5C(PF-06672131-phosphonate)	0.8095		A431_10uM_02	A431_10uM	PF131	TAPBP;C440
Q14974	KPNB1	Importin subunit beta-1	ATQCPDTRVRVAAL	ATQC[792]PDTRVRVAAL	E	Q	14	4	2682.91	548.257	11.284	74713.6	4C(PF-06672131-phosphonate)	0.8397		A549_10uM_01	A549_10uM	PF131	KPNB1;C228
Q14974	KPNB1	Importin subunit beta-1	ATQCPDTRVRVAAL	ATQC[792]PDTRVRVAAL	E	Q	14	4	2680.83	548.256	12.659	58145.7	4C(PF-06672131-phosphonate)	0.8286		A549_10uM_03	A549_10uM	PF131	KPNB1;C228
P37268	FDFT1	Squalene synthase	VKCLGHPEE	VKC[735]LGHPEE	F	F	9	3	2480.78	548.884	19.682	27980.2	3C(PF-6422899-phosphonate)	0.8213		A431_1uM_02	A431_1uM	PF899	FDFT1;C6
P37268	FDFT1	Squalene synthase	VKCLGHPEE	VKC[735]LGHPEE	F	F	9	3	2483.96	548.885	15.894	98244.2	3C(PF-6422899-phosphonate)	0.8216		A431_10uM_01	A431_10uM	PF899	FDFT1;C6
Q9H4I3	TRABD	TraB domain-containing protein	YCLQRVTE	YC[735]LQRVTE	Q	A	8	3	3088.61	548.551	19.128	46358.1	2C(PF-6422899-phosphonate)	0.7884		A431_10uM_02	A431_10uM	PF899	TRABD;C366
P37268	FDFT1	Squalene synthase	VKCLGHPEE	VKC[735]LGHPEE	F	F	9	3	2472.99	548.549	14.339	93559	3C(PF-6422899-phosphonate)	0.8286		A431_10uM_02	A431_10uM	PF899	FDFT1;C6
P37268	FDFT1	Squalene synthase	VKCLGHPEE	VKC[735]LGHPEE	F	F	9	3	2474.16	548.883	16.574	97037.2	3C(PF-6422899-phosphonate)	0.8389		A431_10uM_02	A431_10uM	PF899	FDFT1;C6
P37268	FDFT1	Squalene synthase	VKCLGHPEE	VKC[735]LGHPEE	F	F	9	3	2474.9	548.55	14.787	81549.5	3C(PF-6422899-phosphonate)	0.8115		A431_10uM_03	A431_10uM	PF899	FDFT1;C6
P37268	FDFT1	Squalene synthase	VKCLGHPEE	VKC[735]LGHPEE	F	F	9	3	2478.42	548.552	17.23	71256.6	3C(PF-6422899-phosphonate)	0.8109		A431_10uM_03	A431_10uM	PF899	FDFT1;C6
Q00796	SORD	Sorbitol dehydrogenase	RMHSVGICGSDVHY	RMHSVGIC[735]GSDVHY	L	W	14	4	2855.26	548.972	18.343	17268.1	8C(PF-6422899-phosphonate)	0.8726		A431_10uM_02	A431_10uM	PF899	SORD;C45
Q14204	DYNC1H1	Cytoplasmic dynein 1 heavy chain 1	AEHKPLVLCGPPGSGKTMTL	AEHKPLVLC[792]GPPGSGKTM[147]TL	L	F	20	5	2585.58	549.261	18.476	38026.6	18M(Oxidation (M)),9C(PF-06672131-phosphonate)	0.8681		A549_10uM_01	A549_10uM	PF131	DYNC1H1;C2594
Q14204	DYNC1H1	Cytoplasmic dynein 1 heavy chain 1	AEHKPLVLCGPPGSGKTMTL	AEHKPLVLC[792]GPPGSGKTM[147]TL	L	F	20	5	2586.76	549.061	13.889	37763.9	18M(Oxidation (M)),9C(PF-06672131-phosphonate)	0.8696		A549_10uM_01	A549_10uM	PF131	DYNC1H1;C2594
Q14204	DYNC1H1	Cytoplasmic dynein 1 heavy chain 1	AEHKPLVLCGPPGSGKTMTL	AEHKPLVLC[792]GPPGSGKTM[147]TL	L	F	20	5	2589.44	549.262	18.518	40056.5	18M(Oxidation (M)),9C(PF-06672131-phosphonate)	0.8686		A549_10uM_02	A549_10uM	PF131	DYNC1H1;C2594
Q14204	DYNC1H1	Cytoplasmic dynein 1 heavy chain 1	AEHKPLVLCGPPGSGKTMTL	AEHKPLVLC[792]GPPGSGKTM[147]TL	L	F	20	5	2591.78	549.058	15.695	36492.6	18M(Oxidation (M)),9C(PF-06672131-phosphonate)	0.8702		A549_10uM_02	A549_10uM	PF131	DYNC1H1;C2594
Q14204	DYNC1H1	Cytoplasmic dynein 1 heavy chain 1	AEHKPLVLCGPPGSGKTMTL	AEHKPLVLC[792]GPPGSGKTM[147]TL	L	F	20	5	2584.68	549.06	15.495	32930	18M(Oxidation (M)),9C(PF-06672131-phosphonate)	0.8593		A549_10uM_03	A549_10uM	PF131	DYNC1H1;C2594
Q14204	DYNC1H1	Cytoplasmic dynein 1 heavy chain 1	AEHKPLVLCGPPGSGKTMTL	AEHKPLVLC[792]GPPGSGKTM[147]TL	L	F	20	5	2587.03	549.262	17.261	31719.9	18M(Oxidation (M)),9C(PF-06672131-phosphonate)	0.858		A549_10uM_03	A549_10uM	PF131	DYNC1H1;C2594
Q9Y570	PPME1	Protein phosphatase methylesterase 1	FQCVFPGC	FQC[792]VFPGC[160]	G	-	8	3	3454.74	549.536	13.677	88543.8	3C(PF-06672131-phosphonate),8C(Carbamidomethyl (C))	0.8241		A549_10uM_03	A549_10uM	PF131	PPME1;C381
Q9Y570	PPME1	Protein phosphatase methylesterase 1	FQCVFPGC	FQC[792]VFPGC[160]	G	-	8	3	3449.77	549.539	15.451	146651	3C(PF-06672131-phosphonate),8C(Carbamidomethyl (C))	0.8287		A431_10uM_02	A431_10uM	PF131	PPME1;C381
P26599	PTBP1	Polypyrimidine tract-binding protein 1	IYNACCTL	IYNAC[792]C[160]TL	N	R	8	3	2924.45	549.546	16.427	342403	5C(PF-06672131-phosphonate),6C(Carbamidomethyl (C))	0.8394	PTBP2, PTBP3	A431_10uM_02	A431_10uM	PF131	PTBP1;C250
P26599	PTBP1	Polypyrimidine tract-binding protein 1	IYNACCTL	IYNAC[792]C[160]TL	N	R	8	3	2934.23	549.545	13.382	218716	5C(PF-06672131-phosphonate),6C(Carbamidomethyl (C))	0.8471	PTBP2, PTBP3	A431_10uM_01	A431_10uM	PF131	PTBP1;C250
P26599	PTBP1	Polypyrimidine tract-binding protein 1	IYNACCTL	IYNAC[792]C[160]TL	N	R	8	3	2929.54	549.544	14.584	211453	5C(PF-06672131-phosphonate),6C(Carbamidomethyl (C))	0.8467	PTBP2, PTBP3	A431_10uM_01	A431_10uM	PF131	PTBP1;C250
P26599	PTBP1	Polypyrimidine tract-binding protein 1	IYNACCTL	IYNAC[792]C[160]TL	N	R	8	3	2925.17	549.547	13.231	167061	5C(PF-06672131-phosphonate),6C(Carbamidomethyl (C))	0.8237	PTBP2, PTBP3	A431_10uM_03	A431_10uM	PF131	PTBP1;C250
P26599	PTBP1	Polypyrimidine tract-binding protein 1	IYNACCTL	IYNAC[792]C[160]TL	N	R	8	3	2942.33	549.546	18.144	100581	5C(PF-06672131-phosphonate),6C(Carbamidomethyl (C))	0.8393	PTBP2, PTBP3	A549_10uM_03	A549_10uM	PF131	PTBP1;C250
P26599	PTBP1	Polypyrimidine tract-binding protein 1	IYNACCTL	IYNAC[792]C[160]TL	N	R	8	3	2946.75	549.544	15.29	85089.5	5C(PF-06672131-phosphonate),6C(Carbamidomethyl (C))	0.848	PTBP2, PTBP3	A549_10uM_01	A549_10uM	PF131	PTBP1;C250
Q9NP73	ALG13	Putative bifunctional UDP-N-acetylglucosamine transferase and deubiquitinase ALG13	VISHAGAGSCL	VISHAGAGSC[735]L	L	E	11	3	3094.88	549.552	21.236	29433.1	10C(PF-6422899-phosphonate)	0.8403		A431_10uM_01	A431_10uM	PF899	ALG13;C86
Q9NP73	ALG13	Putative bifunctional UDP-N-acetylglucosamine transferase and deubiquitinase ALG13	VISHAGAGSCL	VISHAGAGSC[735]L	L	E	11	3	3083.92	549.556	23.339	62462.4	10C(PF-6422899-phosphonate)	0.8385		A431_10uM_02	A431_10uM	PF899	ALG13;C86
Q9NP73	ALG13	Putative bifunctional UDP-N-acetylglucosamine transferase and deubiquitinase ALG13	VISHAGAGSCL	VISHAGAGSC[735]L	L	E	11	3	3087.44	549.888	23.226	61104.9	10C(PF-6422899-phosphonate)	0.8375		A431_10uM_02	A431_10uM	PF899	ALG13;C86
Q86XP3	DDX42	ATP-dependent RNA helicase DDX42	IVVCTPGRL	IVVC[792]TPGRL	E	I	9	3	2884.6	549.593	14.035	32956.7	4C(PF-06672131-phosphonate)	0.8454		A549_10uM_01	A549_10uM	PF131	DDX42;C382
Q86XP3	DDX42	ATP-dependent RNA helicase DDX42	IVVCTPGRL	IVVC[792]TPGRL	E	I	9	3	2913.92	549.59	13.821	347962	4C(PF-06672131-phosphonate)	0.831		A549_10uM_01	A549_10uM	PF131	DDX42;C382
Q86XP3	DDX42	ATP-dependent RNA helicase DDX42	IVVCTPGRL	IVVC[792]TPGRL	E	I	9	3	2916.26	549.591	10.716	363025	4C(PF-06672131-phosphonate)	0.8071		A549_10uM_01	A549_10uM	PF131	DDX42;C382
Q86XP3	DDX42	ATP-dependent RNA helicase DDX42	IVVCTPGRL	IVVC[792]TPGRL	E	I	9	3	2918.61	549.592	13.993	366961	4C(PF-06672131-phosphonate)	0.8315		A549_10uM_01	A549_10uM	PF131	DDX42;C382
Q86XP3	DDX42	ATP-dependent RNA helicase DDX42	IVVCTPGRL	IVVC[792]TPGRL	E	I	9	3	2916.58	549.592	13.998	218253	4C(PF-06672131-phosphonate)	0.8321		A549_10uM_02	A549_10uM	PF131	DDX42;C382
Q86XP3	DDX42	ATP-dependent RNA helicase DDX42	IVVCTPGRL	IVVC[792]TPGRL	E	I	9	3	2909.5	549.592	11.676	516647	4C(PF-06672131-phosphonate)	0.8226		A549_10uM_03	A549_10uM	PF131	DDX42;C382
Q86XP3	DDX42	ATP-dependent RNA helicase DDX42	IVVCTPGRL	IVVC[792]TPGRL	E	I	9	3	2913.01	549.592	11.934	526499	4C(PF-06672131-phosphonate)	0.8221		A549_10uM_03	A549_10uM	PF131	DDX42;C382
P00352	ALDH1A1	Retinal dehydrogenase 1	YHQGQCCIAASRI	YHQGQC[160]C[792]IAASRI	F	F	13	4	2208.36	549.729	16.895	41620.5	6C(Carbamidomethyl (C)),7C(PF-06672131-phosphonate)	0.8532		A549_10uM_02	A549_10uM	PF131	ALDH1A1;C303
P08754	GNAI3	Guanine nucleotide-binding protein G(i) subunit alpha	VIIKNNLKECGLY	VIIKNNLKEC[792]GLY	D	-	13	4	2746.23	549.766	14.82	66807.2	10C(PF-06672131-phosphonate)	0.8771		A549_10uM_01	A549_10uM	PF131	GNAI3;C351
P08754	GNAI3	Guanine nucleotide-binding protein G(i) subunit alpha	VIIKNNLKECGLY	VIIKNNLKEC[792]GLY	D	-	13	4	2718.47	549.765	13.845	129421	10C(PF-06672131-phosphonate)	0.8952		A431_10uM_01	A431_10uM	PF131	GNAI3;C351
P08754	GNAI3	Guanine nucleotide-binding protein G(i) subunit alpha	VIIKNNLKECGLY	VIIKNNLKEC[792]GLY	D	-	13	4	2744.27	549.766	14.531	88598.5	10C(PF-06672131-phosphonate)	0.9015		A431_10uM_01	A431_10uM	PF131	GNAI3;C351
P30519	HMOX2	Heme oxygenase 2	SSCPFRTAM	SSC[735]PFRTAM[147]	G	A	9	3	3153.39	549.868	13.584	50047	3C(PF-6422899-phosphonate),9M(Oxidation (M))	0.8165		A549_10uM_03	A549_10uM	PF899	HMOX2;C282
P30519	HMOX2	Heme oxygenase 2	SSCPFRTAM	SSC[735]PFRTAM[147]	G	A	9	3	3154.57	549.864	13.113	56121.4	3C(PF-6422899-phosphonate),9M(Oxidation (M))	0.8184		A549_10uM_03	A549_10uM	PF899	HMOX2;C282
P30519	HMOX2	Heme oxygenase 2	SSCPFRTAM	SSC[735]PFRTAM[147]	G	A	9	3	3156.91	549.866	12.129	56974	3C(PF-6422899-phosphonate),9M(Oxidation (M))	0.821		A549_10uM_03	A549_10uM	PF899	HMOX2;C282
P30519	HMOX2	Heme oxygenase 2	SSCPFRTAM	SSC[735]PFRTAM[147]	G	A	9	3	3160.34	549.866	12.118	10316.4	3C(PF-6422899-phosphonate),9M(Oxidation (M))	0.8216		A431_1uM_01	A431_1uM	PF899	HMOX2;C282
P30519	HMOX2	Heme oxygenase 2	SSCPFRTAM	SSC[735]PFRTAM[147]	G	A	9	3	3165.73	549.866	9.799	12461	3C(PF-6422899-phosphonate),9M(Oxidation (M))	0.81		A431_1uM_03	A431_1uM	PF899	HMOX2;C282
Q13838	DDX39B	Spliceosome RNA helicase DDX39B	DVLCQAKSGMGKTAV	DVLC[792]QAKSGMGKTAV	M	F	15	4	2521.07	549.996	13.261	17810.3	4C(PF-06672131-phosphonate)	0.9006	DDX39A	A431_10uM_02	A431_10uM	PF131	DDX39B;C87
O15269	SPTLC1	Serine palmitoyltransferase 1	RYLEKEEKCLPPPSIRV	RYLEKEEKC[792]LPPPSIRV	A	V	17	5	2603.16	550.27	16.507	38045.2	9C(PF-06672131-phosphonate)	0.8498		A431_10uM_02	A431_10uM	PF131	SPTLC1;C438
O15269	SPTLC1	Serine palmitoyltransferase 1	RYLEKEEKCLPPPSIRV	RYLEKEEKC[792]LPPPSIRV	A	V	17	5	2605.5	550.071	20.027	38643.2	9C(PF-06672131-phosphonate)	0.8488		A431_10uM_02	A431_10uM	PF131	SPTLC1;C438
P17844	DDX5	Probable ATP-dependent RNA helicase DDX5	ERGDGPICL	ERGDGPIC[792]L	L	V	9	3	3006.87	550.225	10.596	84532.4	8C(PF-06672131-phosphonate)	0.8168	DDX17	A549_10uM_02	A549_10uM	PF131	DDX5;C170
Q8TEQ6	GEMIN5	Gem-associated protein 5	PVICTPVSSG	PVIC[792]TPVSSG	E	F	10	3	3070.14	550.236	13.571	166510	4C(PF-06672131-phosphonate)	0.8518		A549_10uM_03	A549_10uM	PF131	GEMIN5;C806
Q8TEQ6	GEMIN5	Gem-associated protein 5	PVICTPVSSG	PVIC[792]TPVSSG	E	F	10	3	3067.5	550.235	14.863	268149	4C(PF-06672131-phosphonate)	0.8585		A431_10uM_02	A431_10uM	PF131	GEMIN5;C806
P12268	IMPDH2	Inosine-5'-monophosphate dehydrogenase 2	ALRVGMGSGSICITQ	ALRVGM[147]GSGSIC[792]ITQ	D	E	15	4	2939.71	550.245	14.292	30578.4	12C(PF-06672131-phosphonate),6M(Oxidation (M))	0.8529		A549_10uM_01	A549_10uM	PF131	IMPDH2;C331
P12268	IMPDH2	Inosine-5'-monophosphate dehydrogenase 2	ALRVGMGSGSICITQ	ALRVGM[147]GSGSIC[792]ITQ	D	E	15	4	2942.06	550.495	13.679	29499.4	12C(PF-06672131-phosphonate),6M(Oxidation (M))	0.852		A549_10uM_01	A549_10uM	PF131	IMPDH2;C331
P12268	IMPDH2	Inosine-5'-monophosphate dehydrogenase 2	ALRVGMGSGSICITQ	ALRVGM[147]GSGSIC[792]ITQ	D	E	15	4	2936.52	550.247	17.803	49612.1	12C(PF-06672131-phosphonate),6M(Oxidation (M))	0.8545		A549_10uM_02	A549_10uM	PF131	IMPDH2;C331
P12268	IMPDH2	Inosine-5'-monophosphate dehydrogenase 2	ALRVGMGSGSICITQ	ALRVGM[147]GSGSIC[792]ITQ	D	E	15	4	2934.12	550.246	21.943	37929	12C(PF-06672131-phosphonate),6M(Oxidation (M))	0.8441		A549_10uM_03	A549_10uM	PF131	IMPDH2;C331
P12268	IMPDH2	Inosine-5'-monophosphate dehydrogenase 2	ALRVGMGSGSICITQ	ALRVGM[147]GSGSIC[792]ITQ	D	E	15	4	2937.64	550.496	15.213	39847.2	12C(PF-06672131-phosphonate),6M(Oxidation (M))	0.8451		A549_10uM_03	A549_10uM	PF131	IMPDH2;C331
P12268	IMPDH2	Inosine-5'-monophosphate dehydrogenase 2	ALRVGMGSGSICITQ	ALRVGM[147]GSGSIC[792]ITQ	D	E	15	4	2926.8	550.495	17.577	95172.3	12C(PF-06672131-phosphonate),6M(Oxidation (M))	0.8552		A431_10uM_02	A431_10uM	PF131	IMPDH2;C331
P12268	IMPDH2	Inosine-5'-monophosphate dehydrogenase 2	ALRVGMGSGSICITQ	ALRVGM[147]GSGSIC[792]ITQ	D	E	15	4	2927.97	550.244	14.021	94634.9	12C(PF-06672131-phosphonate),6M(Oxidation (M))	0.854		A431_10uM_02	A431_10uM	PF131	IMPDH2;C331
P12268	IMPDH2	Inosine-5'-monophosphate dehydrogenase 2	ALRVGMGSGSICITQ	ALRVGM[147]GSGSIC[792]ITQ	D	E	15	4	2931.03	550.244	19.196	40073.1	12C(PF-06672131-phosphonate),6M(Oxidation (M))	0.8334		A431_10uM_03	A431_10uM	PF131	IMPDH2;C331
Q8WVV9	HNRNPLL	Heterogeneous nuclear ribonucleoprotein L-like	EKFGTICY	EKFGTIC[792]Y	L	V	8	3	2865.83	550.888	12.831	54543.4	7C(PF-06672131-phosphonate)	0.8086		A549_10uM_01	A549_10uM	PF131	HNRNPLL;C103
Q8WVV9	HNRNPLL	Heterogeneous nuclear ribonucleoprotein L-like	EKFGTICY	EKFGTIC[792]Y	L	V	8	3	2867.39	550.555	13.031	129346	7C(PF-06672131-phosphonate)	0.821		A431_10uM_01	A431_10uM	PF131	HNRNPLL;C103
Q8WVV9	HNRNPLL	Heterogeneous nuclear ribonucleoprotein L-like	EKFGTICY	EKFGTIC[792]Y	L	V	8	3	2851.74	550.555	14.565	227302	7C(PF-06672131-phosphonate)	0.8169		A431_10uM_02	A431_10uM	PF131	HNRNPLL;C103
Q8WVV9	HNRNPLL	Heterogeneous nuclear ribonucleoprotein L-like	EKFGTICY	EKFGTIC[792]Y	L	V	8	3	2849.4	550.557	14.609	216375	7C(PF-06672131-phosphonate)	0.8229		A431_10uM_02	A431_10uM	PF131	HNRNPLL;C103
P51570	GALK1	Galactokinase	AADGAKVLCL	AADGAKVLC[792]L	Q	-	10	3	3126.43	550.579	14.375	62262.5	9C(PF-06672131-phosphonate)	0.8199		A549_10uM_03	A549_10uM	PF131	GALK1;C391
P40939	HADHA	Trifunctional enzyme subunit alpha, mitochondrial	AINGSCLGGGL	AINGSC[792]LGGGL	A	E	11	3	3176.58	550.899	12.83	146346	6C(PF-06672131-phosphonate)	0.8446		A549_10uM_01	A549_10uM	PF131	HADHA;C145
P40939	HADHA	Trifunctional enzyme subunit alpha, mitochondrial	AINGSCLGGGL	AINGSC[792]LGGGL	A	E	11	3	3180.09	550.898	13.518	146974	6C(PF-06672131-phosphonate)	0.8446		A549_10uM_01	A549_10uM	PF131	HADHA;C145
P60842	EIF4A1	Eukaryotic initiation factor 4A-I	SCHACIGGTN	SC[160]HAC[735]IGGTN	A	V	10	3	2709.41	551.188	22.785	66202.5	2C(Carbamidomethyl (C)),5C(PF-6422899-phosphonate)	0.8119		A431_10uM_03	A431_10uM	PF899	EIF4A1;C134
P49915	GMPS	GMP synthase [glutamine-hydrolyzing]	ALCNGDSKL	n[43]ALC[792]NGDSKL	M	E	9	3	3047.59	551.225	10.941	118016	3C(PF-06672131-phosphonate),N-term(Acetyl (Protein N-term))	0.7954		A549_10uM_01	A549_10uM	PF131	GMPS;C4
P49915	GMPS	GMP synthase [glutamine-hydrolyzing]	ALCNGDSKL	n[43]ALC[792]NGDSKL	M	E	9	3	3032.72	551.225	15.5	169175	3C(PF-06672131-phosphonate),N-term(Acetyl (Protein N-term))	0.8075		A431_10uM_01	A431_10uM	PF131	GMPS;C4
P49915	GMPS	GMP synthase [glutamine-hydrolyzing]	ALCNGDSKL	n[43]ALC[792]NGDSKL	M	E	9	3	3019.43	551.225	12.397	288045	3C(PF-06672131-phosphonate),N-term(Acetyl (Protein N-term))	0.8028		A431_10uM_02	A431_10uM	PF131	GMPS;C4
P49915	GMPS	GMP synthase [glutamine-hydrolyzing]	ALCNGDSKL	n[43]ALC[792]NGDSKL	M	E	9	3	3026.46	551.227	11.978	302272	3C(PF-06672131-phosphonate),N-term(Acetyl (Protein N-term))	0.8048		A431_10uM_02	A431_10uM	PF131	GMPS;C4
P49915	GMPS	GMP synthase [glutamine-hydrolyzing]	ALCNGDSKL	n[43]ALC[792]NGDSKL	M	E	9	3	3027.17	551.228	14.98	270400	3C(PF-06672131-phosphonate),N-term(Acetyl (Protein N-term))	0.7886		A431_10uM_03	A431_10uM	PF131	GMPS;C4
Q15021	NCAPD2	Condensin complex subunit 1	IVREIGQKCPQEL	IVREIGQKC[792]PQEL	E	S	13	4	2451.91	551.26	18.498	32349.1	9C(PF-06672131-phosphonate)	0.8614		A549_10uM_01	A549_10uM	PF131	NCAPD2;C286
Q15021	NCAPD2	Condensin complex subunit 1	IVREIGQKCPQEL	IVREIGQKC[792]PQEL	E	S	13	4	2453.42	551.262	15.933	28699.5	9C(PF-06672131-phosphonate)	0.86		A549_10uM_02	A549_10uM	PF131	NCAPD2;C286
Q15021	NCAPD2	Condensin complex subunit 1	IVREIGQKCPQEL	IVREIGQKC[792]PQEL	E	S	13	4	2437.81	551.26	13.361	32296.4	9C(PF-06672131-phosphonate)	0.8598		A431_10uM_02	A431_10uM	PF131	NCAPD2;C286
Q15021	NCAPD2	Condensin complex subunit 1	IVREIGQKCPQEL	IVREIGQKC[792]PQEL	E	S	13	4	2438.98	551.26	14.506	32157	9C(PF-06672131-phosphonate)	0.8616		A431_10uM_02	A431_10uM	PF131	NCAPD2;C286
Q14160	SCRIB	Protein scribble homolog	RELCIQKAPGERL	RELC[792]IQKAPGERL	L	G	13	4	2285.39	551.265	13.378	45621.8	4C(PF-06672131-phosphonate)	0.8745		A549_10uM_01	A549_10uM	PF131	SCRIB;C1102
Q14160	SCRIB	Protein scribble homolog	RELCIQKAPGERL	RELC[792]IQKAPGERL	L	G	13	4	2265.43	551.265	17.95	129760	4C(PF-06672131-phosphonate)	0.8789		A431_10uM_02	A431_10uM	PF131	SCRIB;C1102
Q9BY89	KIAA1671	Uncharacterized protein KIAA1671	VSEEHCAPGATSVRA	VSEEHC[792]APGATSVRA	A	I	15	4	1958.18	551.484	17.716	25462.3	6C(PF-06672131-phosphonate)	0.853		A431_10uM_02	A431_10uM	PF131	KIAA1671;C842
P62987	UBA52	Ubiquitin-60S ribosomal protein L40	RQLAQKYNCDKM	RQLAQKYNC[792]DKM[147]	L	I	12	4	1472.81	551.487	15.36	44070.3	12M(Oxidation (M)),9C(PF-06672131-phosphonate)	0.8439		A549_10uM_01	A549_10uM	PF131	UBA52;C91
P14373	TRIM27	Zinc finger protein RFP	PCVLGSPCFIAGRH	PC[160]VLGSPC[792]FIAGRH	F	Y	14	4	2882.95	551.492	12.286	13929.5	2C(Carbamidomethyl (C)),8C(PF-06672131-phosphonate)	0.7807		A431_10uM_03	A431_10uM	PF131	TRIM27;C365
P30153	PPP2R1A	Serine/threonine-protein phosphatase 2A 65 kDa regulatory subunit A alpha isoform	LAQLKDECPEVRL	LAQLKDEC[792]PEVRL	F	N	13	4	2990.11	551.507	12.513	41178.1	8C(PF-06672131-phosphonate)	0.8274		A431_10uM_02	A431_10uM	PF131	PPP2R1A;C377
P29966	MARCKS	Myristoylated alanine-rich C-kinase substrate	AASSACAAPSQ	AASSAC[792]AAPSQ	A	E	11	3	2083.66	551.545	16.753	237109	6C(PF-06672131-phosphonate)	0.8549		A431_10uM_02	A431_10uM	PF131	MARCKS;C310
P29966	MARCKS	Myristoylated alanine-rich C-kinase substrate	AASSACAAPSQ	AASSAC[792]AAPSQ	A	E	11	3	2086	551.546	22.537	248110	6C(PF-06672131-phosphonate)	0.8571		A431_10uM_02	A431_10uM	PF131	MARCKS;C310
P29966	MARCKS	Myristoylated alanine-rich C-kinase substrate	AASSACAAPSQ	AASSAC[792]AAPSQ	A	E	11	3	2086.78	551.549	18.704	107440	6C(PF-06672131-phosphonate)	0.8366		A431_10uM_03	A431_10uM	PF131	MARCKS;C310
O43570	CA12	Carbonic anhydrase 12	SQVQVCTAAG	SQVQVC[792]TAAG	F	L	10	3	2471.84	551.558	15.185	256741	6C(PF-06672131-phosphonate)	0.8444		A549_10uM_01	A549_10uM	PF131	CA12;C295
O43570	CA12	Carbonic anhydrase 12	SQVQVCTAAG	SQVQVC[792]TAAG	F	L	10	3	2471.84	551.557	14.044	256741	6C(PF-06672131-phosphonate)	0.8354		A549_10uM_01	A549_10uM	PF131	CA12;C295
O43570	CA12	Carbonic anhydrase 12	SQVQVCTAAG	SQVQVC[792]TAAG	F	L	10	3	2474.19	551.558	18.661	258182	6C(PF-06672131-phosphonate)	0.8452		A549_10uM_01	A549_10uM	PF131	CA12;C295
O43570	CA12	Carbonic anhydrase 12	SQVQVCTAAG	SQVQVC[792]TAAG	F	L	10	3	2469.84	551.558	16.692	202653	6C(PF-06672131-phosphonate)	0.8473		A549_10uM_02	A549_10uM	PF131	CA12;C295
O43570	CA12	Carbonic anhydrase 12	SQVQVCTAAG	SQVQVC[792]TAAG	F	L	10	3	2473.36	551.559	16.717	205036	6C(PF-06672131-phosphonate)	0.8474		A549_10uM_02	A549_10uM	PF131	CA12;C295
O43570	CA12	Carbonic anhydrase 12	SQVQVCTAAG	SQVQVC[792]TAAG	F	L	10	3	2469.77	551.559	15.576	189117	6C(PF-06672131-phosphonate)	0.8357		A549_10uM_03	A549_10uM	PF131	CA12;C295
O43570	CA12	Carbonic anhydrase 12	SQVQVCTAAG	SQVQVC[792]TAAG	F	L	10	3	2473.29	551.559	16.498	199117	6C(PF-06672131-phosphonate)	0.8365		A549_10uM_03	A549_10uM	PF131	CA12;C295
Q96GQ5	RUSF1	RUS family member 1	PLVSGCPGFS	PLVSGC[792]PGFS	L	L	10	3	3263.34	551.561	12.876	125574	6C(PF-06672131-phosphonate)	0.8192		A431_10uM_02	A431_10uM	PF131	RUSF1;C256
Q96GQ5	RUSF1	RUS family member 1	PLVSGCPGFS	PLVSGC[792]PGFS	L	L	10	3	3231.2	551.56	10.776	67291.7	6C(PF-06672131-phosphonate)	0.8071		A431_10uM_03	A431_10uM	PF131	RUSF1;C256
Q96GQ5	RUSF1	RUS family member 1	PLVSGCPGFS	PLVSGC[792]PGFS	L	L	10	3	3231.2	551.56	15.502	67291.7	6C(PF-06672131-phosphonate)	0.7976		A431_10uM_03	A431_10uM	PF131	RUSF1;C256
Q96GQ5	RUSF1	RUS family member 1	PLVSGCPGFS	PLVSGC[792]PGFS	L	L	10	3	3266.38	551.56	13.674	68048.8	6C(PF-06672131-phosphonate)	0.7955		A431_10uM_03	A431_10uM	PF131	RUSF1;C256
Q9UJX3	ANAPC7	Anaphase-promoting complex subunit 7	ICSLEKKSL	IC[735]SLEKKSL	T	L	9	3	2809.53	551.58	13.169	32792.7	2C(PF-6422899-phosphonate)	0.8639		A431_10uM_02	A431_10uM	PF899	ANAPC7;C259
P31930	UQCRC1	Cytochrome b-c1 complex subunit 1, mitochondrial	DCTYGGGVHL	DC[735]TYGGGVHL	Y	S	10	3	3579.94	551.869	17.302	11976.6	2C(PF-6422899-phosphonate)	0.8285		A431_10uM_02	A431_10uM	PF899	UQCRC1;C316
P31930	UQCRC1	Cytochrome b-c1 complex subunit 1, mitochondrial	DCTYGGGVHL	DC[735]TYGGGVHL	Y	S	10	3	3581.11	551.868	15.159	10623.5	2C(PF-6422899-phosphonate)	0.8297		A431_10uM_02	A431_10uM	PF899	UQCRC1;C316
Q9Y6K0	CEPT1	Choline/ethanolaminephosphotransferase 1	GHMSTTGCVL	GHM[147]STTGC[735]VL	F	N	10	3	3204.7	551.867	18.089	52704	3M(Oxidation (M)),8C(PF-6422899-phosphonate)	0.836		A431_10uM_02	A431_10uM	PF899	CEPT1;C30
P68363	TUBA1B	Tubulin alpha-1B chain	AKVQRAVCM	AKVQRAVC[735]M[147]	L	L	9	3	2236.42	551.897	13.777	354283	8C(PF-6422899-phosphonate),9M(Oxidation (M))	0.8361	TUBA1A, TUBA1C, TUBA3C, TUBA3D, TUBA3E, TUBA4A, TUBA8	A549_10uM_03	A549_10uM	PF899	TUBA1B;C376
P08574	CYC1	Cytochrome c1, heme protein, mitochondrial	SQIAKDVCT	SQIAKDVC[792]T	M	F	9	3	2274.83	551.898	15.483	31919.2	8C(PF-06672131-phosphonate)	0.8557		A549_10uM_01	A549_10uM	PF131	CYC1;C271
Q9Y520	PRRC2C	Protein PRRC2C	SQLSCMPSL	SQLSC[792]MPSL	F	I	9	3	3499.03	552.222	15.165	300444	5C(PF-06672131-phosphonate)	0.8547		A431_10uM_02	A431_10uM	PF131	PRRC2C;C2363
Q9Y520	PRRC2C	Protein PRRC2C	SQLSCMPSL	SQLSC[792]MPSL	F	I	9	3	3500.89	552.222	13.395	108322	5C(PF-06672131-phosphonate)	0.834		A431_10uM_03	A431_10uM	PF131	PRRC2C;C2363
P47985	UQCRFS1	Cytochrome b-c1 complex subunit Rieske, mitochondrial	LNVPASVCY	LNVPASVC[792]Y	G	S	9	3	3358.32	552.232	20.543	578967	8C(PF-06672131-phosphonate)	0.8269	UQCRFS1P1	A431_10uM_02	A431_10uM	PF131	UQCRFS1;C77
P47985	UQCRFS1	Cytochrome b-c1 complex subunit Rieske, mitochondrial	LNVPASVCY	LNVPASVC[792]Y	G	S	9	3	3355.97	552.231	18.414	568369	8C(PF-06672131-phosphonate)	0.8356	UQCRFS1P1	A431_10uM_02	A431_10uM	PF131	UQCRFS1;C77
P47985	UQCRFS1	Cytochrome b-c1 complex subunit Rieske, mitochondrial	LNVPASVCY	LNVPASVC[792]Y	G	S	9	3	3359.76	552.233	16.824	552071	8C(PF-06672131-phosphonate)	0.8267	UQCRFS1P1	A549_10uM_03	A549_10uM	PF131	UQCRFS1;C77
P47985	UQCRFS1	Cytochrome b-c1 complex subunit Rieske, mitochondrial	LNVPASVCY	LNVPASVC[792]Y	G	S	9	3	3366.54	552.232	15.554	486759	8C(PF-06672131-phosphonate)	0.8256	UQCRFS1P1	A549_10uM_01	A549_10uM	PF131	UQCRFS1;C77
P47985	UQCRFS1	Cytochrome b-c1 complex subunit Rieske, mitochondrial	LNVPASVCY	LNVPASVC[792]Y	G	S	9	3	3315.21	552.233	20.033	348601	8C(PF-06672131-phosphonate)	0.8402	UQCRFS1P1	A549_10uM_03	A549_10uM	PF131	UQCRFS1;C77
P47985	UQCRFS1	Cytochrome b-c1 complex subunit Rieske, mitochondrial	LNVPASVCY	LNVPASVC[792]Y	G	S	9	3	3363.4	552.232	17.334	343521	8C(PF-06672131-phosphonate)	0.8316	UQCRFS1P1	A431_10uM_01	A431_10uM	PF131	UQCRFS1;C77
P47985	UQCRFS1	Cytochrome b-c1 complex subunit Rieske, mitochondrial	LNVPASVCY	LNVPASVC[792]Y	G	S	9	3	3320.81	552.233	20.122	341653	8C(PF-06672131-phosphonate)	0.8435	UQCRFS1P1	A549_10uM_01	A549_10uM	PF131	UQCRFS1;C77
P47985	UQCRFS1	Cytochrome b-c1 complex subunit Rieske, mitochondrial	LNVPASVCY	LNVPASVC[792]Y	G	S	9	3	3312.87	552.233	18.207	325810	8C(PF-06672131-phosphonate)	0.8391	UQCRFS1P1	A549_10uM_03	A549_10uM	PF131	UQCRFS1;C77
P47985	UQCRFS1	Cytochrome b-c1 complex subunit Rieske, mitochondrial	LNVPASVCY	LNVPASVC[792]Y	G	S	9	3	3309.07	552.232	18.712	308240	8C(PF-06672131-phosphonate)	0.8472	UQCRFS1P1	A431_10uM_02	A431_10uM	PF131	UQCRFS1;C77
P47985	UQCRFS1	Cytochrome b-c1 complex subunit Rieske, mitochondrial	LNVPASVCY	LNVPASVC[792]Y	G	S	9	3	3317.3	552.232	16.865	307540	8C(PF-06672131-phosphonate)	0.8432	UQCRFS1P1	A549_10uM_01	A549_10uM	PF131	UQCRFS1;C77
P47985	UQCRFS1	Cytochrome b-c1 complex subunit Rieske, mitochondrial	LNVPASVCY	LNVPASVC[792]Y	G	S	9	3	3316.12	552.232	16.831	272278	8C(PF-06672131-phosphonate)	0.8401	UQCRFS1P1	A549_10uM_01	A549_10uM	PF131	UQCRFS1;C77
P47985	UQCRFS1	Cytochrome b-c1 complex subunit Rieske, mitochondrial	LNVPASVCY	LNVPASVC[792]Y	G	S	9	3	3316.43	552.231	17.537	271648	8C(PF-06672131-phosphonate)	0.8464	UQCRFS1P1	A549_10uM_02	A549_10uM	PF131	UQCRFS1;C77
P47985	UQCRFS1	Cytochrome b-c1 complex subunit Rieske, mitochondrial	LNVPASVCY	LNVPASVC[792]Y	G	S	9	3	3364.88	552.234	16.458	222909	8C(PF-06672131-phosphonate)	0.8224	UQCRFS1P1	A431_10uM_03	A431_10uM	PF131	UQCRFS1;C77
P47985	UQCRFS1	Cytochrome b-c1 complex subunit Rieske, mitochondrial	LNVPASVCY	LNVPASVC[792]Y	G	S	9	3	3362.53	552.232	22.111	217580	8C(PF-06672131-phosphonate)	0.8067	UQCRFS1P1	A431_10uM_03	A431_10uM	PF131	UQCRFS1;C77
P47985	UQCRFS1	Cytochrome b-c1 complex subunit Rieske, mitochondrial	LNVPASVCY	LNVPASVC[792]Y	G	S	9	3	3317.67	552.231	20.176	192131	8C(PF-06672131-phosphonate)	0.8501	UQCRFS1P1	A431_10uM_01	A431_10uM	PF131	UQCRFS1;C77
Q15061	WDR43	WD repeat-containing protein 43	VRDISNCWAPKVE	VRDISNC[792]WAPKVE	L	T	13	4	2625.84	552.242	13.563	53791.3	7C(PF-06672131-phosphonate)	0.8517		A431_10uM_01	A431_10uM	PF131	WDR43;C380
Q15061	WDR43	WD repeat-containing protein 43	VRDISNCWAPKVE	VRDISNC[792]WAPKVE	L	T	13	4	2603.16	552.244	12.837	62462.9	7C(PF-06672131-phosphonate)	0.8362		A431_10uM_02	A431_10uM	PF131	WDR43;C380
P78527	PRKDC	DNA-dependent protein kinase catalytic subunit	LRLACDVDQVTRQ	LRLAC[792]DVDQVTRQ	L	L	13	4	2667.66	552.256	14.855	23536.5	5C(PF-06672131-phosphonate)	0.864		A549_10uM_01	A549_10uM	PF131	PRKDC;C974
P78527	PRKDC	DNA-dependent protein kinase catalytic subunit	LRLACDVDQVTRQ	LRLAC[792]DVDQVTRQ	L	L	13	4	2664.42	552.255	13.923	20658.9	5C(PF-06672131-phosphonate)	0.8596		A549_10uM_03	A549_10uM	PF131	PRKDC;C974
Q96D53	COQ8B	Atypical kinase COQ8B, mitochondrial	ERIVQTLCTVRGAA	ERIVQTLC[792]TVRGAA	A	L	14	4	2609.31	552.263	14.133	33805.3	8C(PF-06672131-phosphonate)	0.7991		A549_10uM_03	A549_10uM	PF131	COQ8B;C147
Q96D53	COQ8B	Atypical kinase COQ8B, mitochondrial	ERIVQTLCTVRGAA	ERIVQTLC[792]TVRGAA	A	L	14	4	2594.95	552.262	12.224	41600.8	8C(PF-06672131-phosphonate)	0.8097		A431_10uM_02	A431_10uM	PF131	COQ8B;C147
Q16555	DPYSL2	Dihydropyrimidinase-related protein 2	RGVPRGLYDGPVCE	RGVPRGLYDGPVC[792]E	L	V	14	4	2636	552.497	12.948	100445	13C(PF-06672131-phosphonate)	0.8937		A549_10uM_01	A549_10uM	PF131	DPYSL2;C504
Q16555	DPYSL2	Dihydropyrimidinase-related protein 2	RGVPRGLYDGPVCE	RGVPRGLYDGPVC[792]E	L	V	14	4	2610.91	552.496	12.877	34741.7	13C(PF-06672131-phosphonate)	0.8718		A431_10uM_03	A431_10uM	PF131	DPYSL2;C504
P68431	H3C1	Histone H3.1	FEDTNLCAIHAKR	FEDTNLC[792]AIHAKR	L	V	13	4	2210.63	552.747	13.244	75252.1	7C(PF-06672131-phosphonate)	0.8161	H3-3A, H3C15	A549_10uM_03	A549_10uM	PF131	H3C1;C111
P68431	H3C1	Histone H3.1	FEDTNLCAIHAKR	FEDTNLC[792]AIHAKR	L	V	13	4	2238.45	552.494	16.397	30378	7C(PF-06672131-phosphonate)	0.8337	H3-3A, H3C15	A431_10uM_02	A431_10uM	PF131	H3C1;C111
P68431	H3C1	Histone H3.1	FEDTNLCAIHAKR	FEDTNLC[792]AIHAKR	L	V	13	4	2251.79	552.495	13.647	25249.1	7C(PF-06672131-phosphonate)	0.8347	H3-3A, H3C15	A431_10uM_01	A431_10uM	PF131	H3C1;C111
P68431	H3C1	Histone H3.1	FEDTNLCAIHAKR	FEDTNLC[792]AIHAKR	L	V	13	4	2233.82	552.492	16.519	20877.2	7C(PF-06672131-phosphonate)	0.817	H3-3A, H3C15	A549_1uM_01	A549_1uM	PF131	H3C1;C111
Q9UHG3	PCYOX1	Prenylcysteine oxidase 1	VSLSCSDSGL	VSLSC[792]SDSGL	A	W	10	3	3093.3	552.888	12.513	464920	5C(PF-06672131-phosphonate)	0.8512		A431_10uM_02	A431_10uM	PF131	PCYOX1;C242
Q9UHG3	PCYOX1	Prenylcysteine oxidase 1	VSLSCSDSGL	VSLSC[792]SDSGL	A	W	10	3	3096.82	552.887	17.761	459592	5C(PF-06672131-phosphonate)	0.8505		A431_10uM_02	A431_10uM	PF131	PCYOX1;C242
Q9H845	ACAD9	Complex I assembly factor ACAD9, mitochondrial	LANTFCVEA	LANTFC[792]VEA	L	Y	9	3	3253.95	552.891	15.099	174653	6C(PF-06672131-phosphonate)	0.8237		A431_10uM_02	A431_10uM	PF131	ACAD9;C572
Q9H845	ACAD9	Complex I assembly factor ACAD9, mitochondrial	LANTFCVEA	LANTFC[792]VEA	L	Y	9	3	3280.93	552.892	14.698	159271	6C(PF-06672131-phosphonate)	0.8439		A431_10uM_02	A431_10uM	PF131	ACAD9;C572
Q9H845	ACAD9	Complex I assembly factor ACAD9, mitochondrial	LANTFCVEA	LANTFC[792]VEA	L	Y	9	3	3286.31	552.894	12.923	53848.6	6C(PF-06672131-phosphonate)	0.8224		A431_10uM_03	A431_10uM	PF131	ACAD9;C572
Q00796	SORD	Sorbitol dehydrogenase	RMHSVGICGSDVHY	RM[147]HSVGIC[735]GSDVHY	L	W	14	4	2750.45	552.967	13.592	0	2M(Oxidation (M)),8C(PF-6422899-phosphonate)	0.8537		A431_10uM_03	A431_10uM	PF899	SORD;C45
P27797	CALR	Calreticulin	TVKHEQNIDCGGGY	TVKHEQNIDC[792]GGGY	F	V	14	4	1945.75	553.226	11.32	50796.3	10C(PF-06672131-phosphonate)	0.8604		A431_10uM_01	A431_10uM	PF131	CALR;C105
P27797	CALR	Calreticulin	TVKHEQNIDCGGGY	TVKHEQNIDC[792]GGGY	F	V	14	4	1938.25	553.227	19.118	70914.4	10C(PF-06672131-phosphonate)	0.8589		A431_10uM_02	A431_10uM	PF131	CALR;C105
P09132	SRP19	Signal recognition particle 19 kDa protein	ACAAARSPADQDRF	n[43]AC[792]AAARSPADQDRF	M	I	14	4	2597.31	553.231	15.887	36886.5	2C(PF-06672131-phosphonate),N-term(Acetyl (Protein N-term))	0.8892		A549_1uM_01	A549_1uM	PF131	SRP19;C3
P09132	SRP19	Signal recognition particle 19 kDa protein	ACAAARSPADQDRF	n[43]AC[792]AAARSPADQDRF	M	I	14	4	2598.48	553.229	13.633	43179.5	2C(PF-06672131-phosphonate),N-term(Acetyl (Protein N-term))	0.889		A549_1uM_01	A549_1uM	PF131	SRP19;C3
P09132	SRP19	Signal recognition particle 19 kDa protein	ACAAARSPADQDRF	n[43]AC[792]AAARSPADQDRF	M	I	14	4	2586.76	553.231	18.258	194339	2C(PF-06672131-phosphonate),N-term(Acetyl (Protein N-term))	0.9046		A549_10uM_01	A549_10uM	PF131	SRP19;C3
P09132	SRP19	Signal recognition particle 19 kDa protein	ACAAARSPADQDRF	n[43]AC[792]AAARSPADQDRF	M	I	14	4	2590.27	553.23	20.66	219499	2C(PF-06672131-phosphonate),N-term(Acetyl (Protein N-term))	0.9067		A549_10uM_01	A549_10uM	PF131	SRP19;C3
P09132	SRP19	Signal recognition particle 19 kDa protein	ACAAARSPADQDRF	n[43]AC[792]AAARSPADQDRF	M	I	14	4	2585.92	553.229	13.756	293721	2C(PF-06672131-phosphonate),N-term(Acetyl (Protein N-term))	0.9045		A549_10uM_02	A549_10uM	PF131	SRP19;C3
P09132	SRP19	Signal recognition particle 19 kDa protein	ACAAARSPADQDRF	n[43]AC[792]AAARSPADQDRF	M	I	14	4	2583.51	553.483	16.121	249160	2C(PF-06672131-phosphonate),N-term(Acetyl (Protein N-term))	0.8933		A549_10uM_03	A549_10uM	PF131	SRP19;C3
P09132	SRP19	Signal recognition particle 19 kDa protein	ACAAARSPADQDRF	n[43]AC[792]AAARSPADQDRF	M	I	14	4	2584.68	553.232	18.358	252902	2C(PF-06672131-phosphonate),N-term(Acetyl (Protein N-term))	0.8943		A549_10uM_03	A549_10uM	PF131	SRP19;C3
P09132	SRP19	Signal recognition particle 19 kDa protein	ACAAARSPADQDRF	n[43]AC[792]AAARSPADQDRF	M	I	14	4	2588.2	553.231	18.323	266268	2C(PF-06672131-phosphonate),N-term(Acetyl (Protein N-term))	0.8954		A549_10uM_03	A549_10uM	PF131	SRP19;C3
P09132	SRP19	Signal recognition particle 19 kDa protein	ACAAARSPADQDRF	n[43]AC[792]AAARSPADQDRF	M	I	14	4	2592.36	553.481	13.802	65937.2	2C(PF-06672131-phosphonate),N-term(Acetyl (Protein N-term))	0.876		A431_1uM_03	A431_1uM	PF131	SRP19;C3
P09132	SRP19	Signal recognition particle 19 kDa protein	ACAAARSPADQDRF	n[43]AC[792]AAARSPADQDRF	M	I	14	4	2593.54	553.231	13.952	69189.5	2C(PF-06672131-phosphonate),N-term(Acetyl (Protein N-term))	0.8754		A431_1uM_03	A431_1uM	PF131	SRP19;C3
P09132	SRP19	Signal recognition particle 19 kDa protein	ACAAARSPADQDRF	n[43]AC[792]AAARSPADQDRF	M	I	14	4	2585.97	553.231	16.096	382758	2C(PF-06672131-phosphonate),N-term(Acetyl (Protein N-term))	0.9037		A431_10uM_01	A431_10uM	PF131	SRP19;C3
P09132	SRP19	Signal recognition particle 19 kDa protein	ACAAARSPADQDRF	n[43]AC[792]AAARSPADQDRF	M	I	14	4	2588.32	553.23	18.402	439454	2C(PF-06672131-phosphonate),N-term(Acetyl (Protein N-term))	0.9058		A431_10uM_01	A431_10uM	PF131	SRP19;C3
P09132	SRP19	Signal recognition particle 19 kDa protein	ACAAARSPADQDRF	n[43]AC[792]AAARSPADQDRF	M	I	14	4	2576.19	553.232	16.087	570314	2C(PF-06672131-phosphonate),N-term(Acetyl (Protein N-term))	0.9066		A431_10uM_02	A431_10uM	PF131	SRP19;C3
P09132	SRP19	Signal recognition particle 19 kDa protein	ACAAARSPADQDRF	n[43]AC[792]AAARSPADQDRF	M	I	14	4	2578.53	553.232	18.362	582465	2C(PF-06672131-phosphonate),N-term(Acetyl (Protein N-term))	0.9065		A431_10uM_02	A431_10uM	PF131	SRP19;C3
P09132	SRP19	Signal recognition particle 19 kDa protein	ACAAARSPADQDRF	n[43]AC[792]AAARSPADQDRF	M	I	14	4	2578.08	553.229	18.312	569821	2C(PF-06672131-phosphonate),N-term(Acetyl (Protein N-term))	0.8818		A431_10uM_03	A431_10uM	PF131	SRP19;C3
P09132	SRP19	Signal recognition particle 19 kDa protein	ACAAARSPADQDRF	n[43]AC[792]AAARSPADQDRF	M	I	14	4	2580.42	553.231	18.357	649962	2C(PF-06672131-phosphonate),N-term(Acetyl (Protein N-term))	0.8823		A431_10uM_03	A431_10uM	PF131	SRP19;C3
P09132	SRP19	Signal recognition particle 19 kDa protein	ACAAARSPADQDRF	n[43]AC[792]AAARSPADQDRF	M	I	14	4	2591.17	553.23	13.756	11715.8	2C(PF-06672131-phosphonate),N-term(Acetyl (Protein N-term))	0.8793		A431_100nM_03	A431_100nM	PF131	SRP19;C3
Q6JQN1	ACAD10	Acyl-CoA dehydrogenase family member 10	SCMEGICKPDPRI	SC[160]M[147]EGIC[792]KPDPRI	E	Y	13	4	2482.4	553.478	11.95	15275.7	2C(Carbamidomethyl (C)),3M(Oxidation (M)),7C(PF-06672131-phosphonate)	0.803		A549_1uM_01	A549_1uM	PF131	ACAD10;C187
Q6JQN1	ACAD10	Acyl-CoA dehydrogenase family member 10	SCMEGICKPDPRI	SC[160]M[147]EGIC[792]KPDPRI	E	Y	13	4	2463.98	553.731	11.494	13259	2C(Carbamidomethyl (C)),3M(Oxidation (M)),7C(PF-06672131-phosphonate)	0.8169		A549_10uM_02	A549_10uM	PF131	ACAD10;C187
Q6JQN1	ACAD10	Acyl-CoA dehydrogenase family member 10	SCMEGICKPDPRI	SC[160]M[147]EGIC[792]KPDPRI	E	Y	13	4	2463.91	553.479	11.557	60216.8	2C(Carbamidomethyl (C)),3M(Oxidation (M)),7C(PF-06672131-phosphonate)	0.8048		A549_10uM_03	A549_10uM	PF131	ACAD10;C187
P33981	TTK	Dual specificity protein kinase TTK	ASSSANECISVKGRI	ASSSANEC[792]ISVKGRI	L	Y	15	4	2265.43	553.501	16.472	47281.9	8C(PF-06672131-phosphonate)	0.8666		A431_10uM_02	A431_10uM	PF131	TTK;C517
P07948	LYN	Tyrosine-protein kinase Lyn	GCFTIKSDV	GC[792]FTIKSDV	F	W	9	3	2824.78	553.563	12.786	34955.1	2C(PF-06672131-phosphonate)	0.8584		A431_10uM_02	A431_10uM	PF131	LYN;C419
O00410	IPO5	Importin-5	YVCDNSPEVRQAAA	YVC[792]DNSPEVRQAAA	Q	Y	14	4	2240.82	553.73	13.153	38214.5	3C(PF-06672131-phosphonate)	0.8472		A549_10uM_01	A549_10uM	PF131	IPO5;C915
P30048	PRDX3	Thioredoxin-dependent peroxide reductase, mitochondrial	STSSSCHAPAVTQHAPYFKG	STSSSC[792]HAPAVTQHAPYFKG	F	T	20	5	2317.02	553.841	14.377	37269.6	6C(PF-06672131-phosphonate)	0.8649		A431_10uM_02	A431_10uM	PF131	PRDX3;C60
P68104	EEF1A1	Elongation factor 1-alpha 1	DCHTAHIAC	DC[735]HTAHIAC[160]	L	K	9	3	2596.12	553.854	18.177	23684.3	2C(PF-6422899-phosphonate),9C(Carbamidomethyl (C))	0.8332	EEF1A2	A431_10uM_02	A431_10uM	PF899	EEF1A1;C363
P68104	EEF1A1	Elongation factor 1-alpha 1	DCHTAHIAC	DC[735]HTAHIAC[160]	L	K	9	3	2595.67	553.856	17.775	20874.8	2C(PF-6422899-phosphonate),9C(Carbamidomethyl (C))	0.8075	EEF1A2	A431_10uM_03	A431_10uM	PF899	EEF1A1;C363
P04899	GNAI2	Guanine nucleotide-binding protein G(i) subunit alpha-2	FALSCTAEE	FALSC[792]TAEE	L	Q	9	3	3075.73	553.879	11.597	63958.2	5C(PF-06672131-phosphonate)	0.8542		A549_10uM_01	A549_10uM	PF131	GNAI2;C112
P04899	GNAI2	Guanine nucleotide-binding protein G(i) subunit alpha-2	FALSCTAEE	FALSC[792]TAEE	L	Q	9	3	3068.68	553.879	14.625	164770	5C(PF-06672131-phosphonate)	0.8589		A431_10uM_02	A431_10uM	PF131	GNAI2;C112
P04899	GNAI2	Guanine nucleotide-binding protein G(i) subunit alpha-2	FALSCTAEE	FALSC[792]TAEE	L	Q	9	3	3068.21	554.213	18.053	78779.4	5C(PF-06672131-phosphonate)	0.8325		A431_10uM_03	A431_10uM	PF131	GNAI2;C112
O75533	SF3B1	Splicing factor 3B subunit 1	MGCAILPHL	M[147]GC[792]AILPHL	L	R	9	3	3342.18	553.902	11.52	72356.5	1M(Oxidation (M)),3C(PF-06672131-phosphonate)	0.8471		A549_10uM_03	A549_10uM	PF131	SF3B1;C677
Q13838	DDX39B	Spliceosome RNA helicase DDX39B	DVLCQAKSGMGKTAV	DVLC[792]QAKSGM[147]GKTAV	M	F	15	4	2280.98	553.998	13.237	76048.8	10M(Oxidation (M)),4C(PF-06672131-phosphonate)	0.8943	DDX39A	A549_10uM_03	A549_10uM	PF131	DDX39B;C87
Q13838	DDX39B	Spliceosome RNA helicase DDX39B	DVLCQAKSGMGKTAV	DVLC[792]QAKSGM[147]GKTAV	M	F	15	4	2279.8	554	11.378	73036.3	10M(Oxidation (M)),4C(PF-06672131-phosphonate)	0.8926	DDX39A	A549_10uM_03	A549_10uM	PF131	DDX39B;C87
Q13838	DDX39B	Spliceosome RNA helicase DDX39B	DVLCQAKSGMGKTAV	DVLC[792]QAKSGM[147]GKTAV	M	F	15	4	2285.39	553.997	12.834	67318.6	10M(Oxidation (M)),4C(PF-06672131-phosphonate)	0.9046	DDX39A	A549_10uM_01	A549_10uM	PF131	DDX39B;C87
Q13838	DDX39B	Spliceosome RNA helicase DDX39B	DVLCQAKSGMGKTAV	DVLC[792]QAKSGM[147]GKTAV	M	F	15	4	2284.21	553.996	15.396	66621.2	10M(Oxidation (M)),4C(PF-06672131-phosphonate)	0.9054	DDX39A	A549_10uM_01	A549_10uM	PF131	DDX39B;C87
P36578	RPL4	60S ribosomal protein L4	ACARPLISV	n[43]AC[792]ARPLISV	M	Y	9	3	3606.41	554.252	15.126	1.21424e+06	2C(PF-06672131-phosphonate),N-term(Acetyl (Protein N-term))	0.781		A431_10uM_03	A431_10uM	PF131	RPL4;C3
P36578	RPL4	60S ribosomal protein L4	ACARPLISV	n[43]AC[792]ARPLISV	M	Y	9	3	3607.59	554.252	15.258	1.06607e+06	2C(PF-06672131-phosphonate),N-term(Acetyl (Protein N-term))	0.8461		A431_10uM_03	A431_10uM	PF131	RPL4;C3
P36578	RPL4	60S ribosomal protein L4	ACARPLISV	n[43]AC[792]ARPLISV	M	Y	9	3	3611.11	554.253	14.725	1.05437e+06	2C(PF-06672131-phosphonate),N-term(Acetyl (Protein N-term))	0.8483		A431_10uM_03	A431_10uM	PF131	RPL4;C3
P08047	SP1	Transcription factor Sp1	ICPEGIARL	IC[792]PEGIARL	A	A	9	3	3076.42	554.251	12.191	115661	2C(PF-06672131-phosphonate)	0.7958		A431_10uM_03	A431_10uM	PF131	SP1;C755
P68431	H3C1	Histone H3.1	CAIHAKRVTIMPKD	C[735]AIHAKRVTIMPKD	L	I	14	4	2477.68	554.509	17.007	232797	1C(PF-6422899-phosphonate)	0.9139	H3-3A, H3-5, H3C15	A431_10uM_02	A431_10uM	PF899	H3C1;C111
P68431	H3C1	Histone H3.1	CAIHAKRVTIMPKD	C[735]AIHAKRVTIMPKD	L	I	14	4	2474.16	554.507	16.812	220170	1C(PF-6422899-phosphonate)	0.9157	H3-3A, H3-5, H3C15	A431_10uM_02	A431_10uM	PF899	H3C1;C111
P68431	H3C1	Histone H3.1	CAIHAKRVTIMPKD	C[735]AIHAKRVTIMPKD	L	I	14	4	2505.06	554.506	13.896	140793	1C(PF-6422899-phosphonate)	0.9022	H3-3A, H3-5, H3C15	A431_10uM_01	A431_10uM	PF899	H3C1;C111
P68431	H3C1	Histone H3.1	CAIHAKRVTIMPKD	C[735]AIHAKRVTIMPKD	L	I	14	4	2505.06	554.508	18.639	138310	1C(PF-6422899-phosphonate)	0.9117	H3-3A, H3-5, H3C15	A431_10uM_01	A431_10uM	PF899	H3C1;C111
P68431	H3C1	Histone H3.1	CAIHAKRVTIMPKD	C[735]AIHAKRVTIMPKD	L	I	14	4	2487.8	554.509	16.75	62392.5	1C(PF-6422899-phosphonate)	0.8864	H3-3A, H3-5, H3C15	A431_10uM_03	A431_10uM	PF899	H3C1;C111
P68431	H3C1	Histone H3.1	CAIHAKRVTIMPKD	C[735]AIHAKRVTIMPKD	L	I	14	4	2506.24	554.504	16.309	37417.5	1C(PF-6422899-phosphonate)	0.8508	H3-3A, H3-5, H3C15	A431_10uM_01	A431_10uM	PF899	H3C1;C111
P68431	H3C1	Histone H3.1	CAIHAKRVTIMPKD	C[735]AIHAKRVTIMPKD	L	I	14	4	2487.8	554.504	17.874	31596	1C(PF-6422899-phosphonate)	0.8339	H3-3A, H3-5, H3C15	A431_10uM_03	A431_10uM	PF899	H3C1;C111
Q96D46	NMD3	60S ribosomal export protein NMD3	NVVCLSPKL	NVVC[792]LSPKL	D	A	9	3	3099.19	554.592	13.041	49937.1	4C(PF-06672131-phosphonate)	0.8024		A549_10uM_01	A549_10uM	PF131	NMD3;C256
Q96D46	NMD3	60S ribosomal export protein NMD3	NVVCLSPKL	NVVC[792]LSPKL	D	A	9	3	3097.16	554.593	12.534	44367.3	4C(PF-06672131-phosphonate)	0.8081		A549_10uM_02	A549_10uM	PF131	NMD3;C256
P08240	SRPRA	Signal recognition particle receptor subunit alpha	VGTGQTYCDLRSLN	VGTGQTYC[792]DLRSLN	F	A	14	4	2739.18	554.737	16.831	94686.9	8C(PF-06672131-phosphonate)	0.7959		A431_10uM_02	A431_10uM	PF131	SRPRA;C621
P23526	AHCY	Adenosylhomocysteinase	SCDGPFKPDHYRY	SC[735]DGPFKPDHYRY	M	-	13	4	2879.11	554.963	17.622	22831	2C(PF-6422899-phosphonate)	0.8728		A431_10uM_01	A431_10uM	PF899	AHCY;C421
P23526	AHCY	Adenosylhomocysteinase	SCDGPFKPDHYRY	SC[735]DGPFKPDHYRY	M	-	13	4	2880.29	554.964	18.833	22682	2C(PF-6422899-phosphonate)	0.8718		A431_10uM_01	A431_10uM	PF899	AHCY;C421
P23526	AHCY	Adenosylhomocysteinase	SCDGPFKPDHYRY	SC[735]DGPFKPDHYRY	M	-	13	4	2863.47	554.964	19.032	62523.6	2C(PF-6422899-phosphonate)	0.875		A431_10uM_02	A431_10uM	PF899	AHCY;C421
P23526	AHCY	Adenosylhomocysteinase	SCDGPFKPDHYRY	SC[735]DGPFKPDHYRY	M	-	13	4	2864.64	554.965	24.958	62332.4	2C(PF-6422899-phosphonate)	0.8742		A431_10uM_02	A431_10uM	PF899	AHCY;C421
P23526	AHCY	Adenosylhomocysteinase	SCDGPFKPDHYRY	SC[735]DGPFKPDHYRY	M	-	13	4	2871.22	554.966	20.767	22075.6	2C(PF-6422899-phosphonate)	0.8517		A431_10uM_03	A431_10uM	PF899	AHCY;C421
P23526	AHCY	Adenosylhomocysteinase	SCDGPFKPDHYRY	SC[735]DGPFKPDHYRY	M	-	13	4	2872.4	554.967	19.806	23097	2C(PF-6422899-phosphonate)	0.8505		A431_10uM_03	A431_10uM	PF899	AHCY;C421
P23526	AHCY	Adenosylhomocysteinase	SCDGPFKPDHYRY	SC[735]DGPFKPDHYRY	M	-	13	4	2875.91	554.965	19.67	26220.4	2C(PF-6422899-phosphonate)	0.8539		A431_10uM_03	A431_10uM	PF899	AHCY;C421
Q6PI48	DARS2	Aspartate--tRNA ligase, mitochondrial	ALSKPHGTVKAICIPEGAKY	ALSKPHGTVKAIC[792]IPEGAKY	D	L	20	5	2461.29	555.275	16.354	51905.6	13C(PF-06672131-phosphonate)	0.8758		A549_10uM_01	A549_10uM	PF131	DARS2;C371
P07437	TUBB	Tubulin beta chain	AACDPRHGRYLTVA	AAC[792]DPRHGRYLTVA	M	A	14	4	2249.01	555.496	10.459	82126.9	3C(PF-06672131-phosphonate)	0.8337	TUBB2A, TUBB2B, TUBB3, TUBB4A, TUBB4B, TUBB6	A431_10uM_02	A431_10uM	PF131	TUBB;C303
Q16629	SRSF7	Serine/arginine-rich splicing factor 7	AVRGLDGKVICGSRV	AVRGLDGKVIC[792]GSRV	D	R	15	4	2373.31	555.52	16.169	112558	11C(PF-06672131-phosphonate)	0.8759		A431_10uM_02	A431_10uM	PF131	SRSF7;C73
Q16629	SRSF7	Serine/arginine-rich splicing factor 7	AVRGLDGKVICGSRV	AVRGLDGKVIC[792]GSRV	D	R	15	4	2383.44	555.522	18.386	50808.4	11C(PF-06672131-phosphonate)	0.854		A431_10uM_03	A431_10uM	PF131	SRSF7;C73
P52895	AKR1C2	Aldo-keto reductase family 1 member C2	CVKLNDGHF	C[735]VKLNDGHF	Q	M	9	3	3026.76	555.886	13.217	26848.2	1C(PF-6422899-phosphonate)	0.8954	AKR1C1, AKR1C3	A549_10uM_03	A549_10uM	PF899	AKR1C2;C7
P53621	COPA	Coatomer subunit alpha	QALPCLPSM	QALPC[792]LPSM[147]	Y	Y	9	3	3445.41	555.561	11.561	176120	5C(PF-06672131-phosphonate),9M(Oxidation (M))	0.8703		A549_10uM_02	A549_10uM	PF131	COPA;C975
P53621	COPA	Coatomer subunit alpha	QALPCLPSM	QALPC[792]LPSM[147]	Y	Y	9	3	3444.19	555.561	12.091	207888	5C(PF-06672131-phosphonate),9M(Oxidation (M))	0.8605		A549_10uM_03	A549_10uM	PF131	COPA;C975
P13796	LCP1	Plastin-2	KAACLPLPGY	KAAC[735]LPLPGY	F	R	10	3	3950.83	555.572	15.407	71617.8	4C(PF-6422899-phosphonate)	0.8626		A431_10uM_01	A431_10uM	PF899	LCP1;C42
P13796	LCP1	Plastin-2	KAACLPLPGY	KAAC[735]LPLPGY	F	R	10	3	3943.44	555.574	18.564	153230	4C(PF-6422899-phosphonate)	0.8611		A431_10uM_02	A431_10uM	PF899	LCP1;C42
P13796	LCP1	Plastin-2	KAACLPLPGY	KAAC[735]LPLPGY	F	R	10	3	3946.95	555.574	18.598	161964	4C(PF-6422899-phosphonate)	0.8622		A431_10uM_02	A431_10uM	PF899	LCP1;C42
Q15365	PCBP1	Poly(rC)-binding protein 1	IGKGGCKIKE	IGKGGC[735]KIKE	L	I	10	3	2037.08	555.584	21.092	1.05274e+06	6C(PF-6422899-phosphonate)	0.8076	PCBP2	A549_10uM_03	A549_10uM	PF899	PCBP1;C118
Q14573	ITPR3	Inositol 1,4,5-trisphosphate receptor type 3	VDVQNCISR	VDVQNC[735]ISR	F	-	9	3	3115.58	555.889	17.343	60754.3	6C(PF-6422899-phosphonate)	0.8271		A431_10uM_02	A431_10uM	PF899	ITPR3;C2668
Q14573	ITPR3	Inositol 1,4,5-trisphosphate receptor type 3	VDVQNCISR	VDVQNC[735]ISR	F	-	9	3	3117.46	555.89	16.949	20448.5	6C(PF-6422899-phosphonate)	0.8055		A431_10uM_03	A431_10uM	PF899	ITPR3;C2668
P53007	SLC25A1	Tricarboxylate transport protein, mitochondrial	VVVVCPMET	VVVVC[792]PMET	A	I	9	3	3264.03	555.902	14.069	54137.8	5C(PF-06672131-phosphonate)	0.8603		A431_10uM_03	A431_10uM	PF131	SLC25A1;C141
P11413	G6PD	Glucose-6-phosphate 1-dehydrogenase	SRTQVCGIL	SRTQVC[792]GIL	L	R	9	3	2811.9	555.916	12.407	1.51197e+06	6C(PF-06672131-phosphonate)	0.8452		A549_10uM_01	A549_10uM	PF131	G6PD;C13
P11413	G6PD	Glucose-6-phosphate 1-dehydrogenase	SRTQVCGIL	SRTQVC[792]GIL	L	R	9	3	2809.88	555.916	10.88	2.68493e+06	6C(PF-06672131-phosphonate)	0.8488		A549_10uM_02	A549_10uM	PF131	G6PD;C13
P00395	MT-CO1	Cytochrome c oxidase subunit 1	YGCPPPYHT	YGC[735]PPPYHT	L	F	9	3	3079.52	556.201	15.859	57696.4	3C(PF-6422899-phosphonate)	0.8477		A549_10uM_03	A549_10uM	PF899	MT-CO1;C498
P00395	MT-CO1	Cytochrome c oxidase subunit 1	YGCPPPYHT	YGC[735]PPPYHT	L	F	9	3	3081.98	556.202	19.251	47081.8	3C(PF-6422899-phosphonate)	0.8521		A431_10uM_01	A431_10uM	PF899	MT-CO1;C498
P11172	UMPS	Uridine 5'-monophosphate synthase	ADALGPSICM	ADALGPSIC[792]M	L	L	10	3	3651.47	556.222	13.526	34208.4	9C(PF-06672131-phosphonate)	0.8333		A431_10uM_02	A431_10uM	PF131	UMPS;C278
P37802	TAGLN2	Transgelin-2	LKDGTVLCE	LKDGTVLC[792]E	W	L	9	3	2601.16	556.24	14.306	34687.2	8C(PF-06672131-phosphonate)	0.8685		A549_10uM_02	A549_10uM	PF131	TAGLN2;C63
P37802	TAGLN2	Transgelin-2	LKDGTVLCE	LKDGTVLC[792]E	W	L	9	3	2615.17	556.243	14.598	63377.9	8C(PF-06672131-phosphonate)	0.839		A549_10uM_03	A549_10uM	PF131	TAGLN2;C63
Q9BQE5	APOL2	Apolipoprotein L2	VAGITCSVVE	VAGITC[792]SVVE	A	L	10	3	3079.23	556.239	15.636	318983	6C(PF-06672131-phosphonate)	0.8501		A431_10uM_02	A431_10uM	PF131	APOL2;C166
Q9Y679	AUP1	Ancient ubiquitous protein 1	IQRDLAKTGCVDLT	IQRDLAKTGC[792]VDLT	V	I	14	4	2643.04	556.261	14.074	293493	10C(PF-06672131-phosphonate)	0.8931		A549_10uM_01	A549_10uM	PF131	AUP1;C325
Q9Y679	AUP1	Ancient ubiquitous protein 1	IQRDLAKTGCVDLT	IQRDLAKTGC[792]VDLT	V	I	14	4	2668.84	556.262	14.146	42487.3	10C(PF-06672131-phosphonate)	0.902		A549_10uM_01	A549_10uM	PF131	AUP1;C325
Q9Y679	AUP1	Ancient ubiquitous protein 1	IQRDLAKTGCVDLT	IQRDLAKTGC[792]VDLT	V	I	14	4	2636.27	556.26	13.344	235256	10C(PF-06672131-phosphonate)	0.8803		A549_10uM_03	A549_10uM	PF131	AUP1;C325
Q9Y679	AUP1	Ancient ubiquitous protein 1	IQRDLAKTGCVDLT	IQRDLAKTGC[792]VDLT	V	I	14	4	2637.45	556.259	11.851	245594	10C(PF-06672131-phosphonate)	0.8811		A549_10uM_03	A549_10uM	PF131	AUP1;C325
Q9Y679	AUP1	Ancient ubiquitous protein 1	IQRDLAKTGCVDLT	IQRDLAKTGC[792]VDLT	V	I	14	4	2648.12	556.259	12.263	187787	10C(PF-06672131-phosphonate)	0.8927		A431_10uM_01	A431_10uM	PF131	AUP1;C325
Q9Y679	AUP1	Ancient ubiquitous protein 1	IQRDLAKTGCVDLT	IQRDLAKTGC[792]VDLT	V	I	14	4	2628.95	556.26	12.157	228080	10C(PF-06672131-phosphonate)	0.8946		A431_10uM_02	A431_10uM	PF131	AUP1;C325
Q9Y679	AUP1	Ancient ubiquitous protein 1	IQRDLAKTGCVDLT	IQRDLAKTGC[792]VDLT	V	I	14	4	2628.95	556.261	12.104	228080	10C(PF-06672131-phosphonate)	0.9018		A431_10uM_02	A431_10uM	PF131	AUP1;C325
Q9Y679	AUP1	Ancient ubiquitous protein 1	IQRDLAKTGCVDLT	IQRDLAKTGC[792]VDLT	V	I	14	4	2632.47	556.259	14.192	233237	10C(PF-06672131-phosphonate)	0.8938		A431_10uM_02	A431_10uM	PF131	AUP1;C325
Q9Y679	AUP1	Ancient ubiquitous protein 1	IQRDLAKTGCVDLT	IQRDLAKTGC[792]VDLT	V	I	14	4	2658.27	556.259	11.978	34903.5	10C(PF-06672131-phosphonate)	0.8947		A431_10uM_02	A431_10uM	PF131	AUP1;C325
Q9Y679	AUP1	Ancient ubiquitous protein 1	IQRDLAKTGCVDLT	IQRDLAKTGC[792]VDLT	V	I	14	4	2632.02	556.259	14.279	182157	10C(PF-06672131-phosphonate)	0.8724		A431_10uM_03	A431_10uM	PF131	AUP1;C325
Q9Y679	AUP1	Ancient ubiquitous protein 1	IQRDLAKTGCVDLT	IQRDLAKTGC[792]VDLT	V	I	14	4	2634.36	556.26	16.184	191340	10C(PF-06672131-phosphonate)	0.8715		A431_10uM_03	A431_10uM	PF131	AUP1;C325
P51114	FXR1	Fragile X mental retardation syndrome-related protein 1	MSRNEEATKHLECTKQLA	MSRNEEATKHLEC[792]TKQLA	L	A	18	5	1925.35	556.449	15.665	90322.1	13C(PF-06672131-phosphonate)	0.84		A431_10uM_02	A431_10uM	PF131	FXR1;C211
P11387	TOP1	DNA topoisomerase 1	CIMDNHKERIANF	C[735]IMDNHKERIANF	F	K	13	4	3046.4	556.478	18.406	37844.3	1C(PF-6422899-phosphonate)	0.8204		A431_10uM_02	A431_10uM	PF899	TOP1;C341
P11387	TOP1	DNA topoisomerase 1	CIMDNHKERIANF	C[735]IMDNHKERIANF	F	K	13	4	3055.32	556.48	14.426	11845	1C(PF-6422899-phosphonate)	0.8034		A431_10uM_03	A431_10uM	PF899	TOP1;C341
P60709	ACTB	Actin, cytoplasmic 1	GMESCGIHE	GM[147]ESC[792]GIHE	L	T	9	3	2066.11	556.528	12.92	333331	2M(Oxidation (M)),5C(PF-06672131-phosphonate)	0.8216	ACTG1, POTEE, POTEF, POTEI, POTEJ	A549_10uM_01	A549_10uM	PF131	ACTB;C272
P08238	HSP90AB1	Heat shock protein HSP 90-beta	NRLVSSPCC	NRLVSSPC[735]C[160]	S	I	9	3	3035.84	556.542	15.918	33545.6	8C(PF-6422899-phosphonate),9C(Carbamidomethyl (C))	0.8256	HSP90AB3P	A431_10uM_02	A431_10uM	PF899	HSP90AB1;C589
P08729	KRT7	Keratin, type II cytoskeletal 7	AKCSRAEAEA	AKC[735]SRAEAEA	M	W	10	3	1925.69	556.551	23.21	596217	3C(PF-6422899-phosphonate)	0.8075		A549_10uM_03	A549_10uM	PF899	KRT7;C274
P08729	KRT7	Keratin, type II cytoskeletal 7	AKCSRAEAEA	AKC[735]SRAEAEA	M	W	10	3	1924.46	556.549	19.625	314697	3C(PF-6422899-phosphonate)	0.8146		A431_1uM_01	A431_1uM	PF899	KRT7;C274
P08729	KRT7	Keratin, type II cytoskeletal 7	AKCSRAEAEA	AKC[735]SRAEAEA	M	W	10	3	1924.64	556.549	17.814	1.28447e+06	3C(PF-6422899-phosphonate)	0.816		A431_10uM_01	A431_10uM	PF899	KRT7;C274
P08729	KRT7	Keratin, type II cytoskeletal 7	AKCSRAEAEA	AKC[735]SRAEAEA	M	W	10	3	1917.14	556.549	23.018	1.57163e+06	3C(PF-6422899-phosphonate)	0.815		A431_10uM_02	A431_10uM	PF899	KRT7;C274
P08729	KRT7	Keratin, type II cytoskeletal 7	AKCSRAEAEA	AKC[735]SRAEAEA	M	W	10	3	1920.28	556.549	21.186	1.14983e+06	3C(PF-6422899-phosphonate)	0.7962		A431_10uM_03	A431_10uM	PF899	KRT7;C274
P61026	RAB10	Ras-related protein Rab-10	IGDSGVGKTCV	IGDSGVGKTC[735]V	L	L	11	3	3279.28	556.562	18.255	28088.8	10C(PF-6422899-phosphonate)	0.8256	RAB8A	A431_10uM_03	A431_10uM	PF899	RAB10;C24
P42704	LRPPRC	Leucine-rich PPR motif-containing protein, mitochondrial	FLQHCVTMNTPVE	FLQHC[792]VTM[147]NTPVE	F	K	13	4	2652.69	556.734	15.215	28451.2	5C(PF-06672131-phosphonate),8M(Oxidation (M))	0.7814		A549_10uM_03	A549_10uM	PF131	LRPPRC;C380
P14373	TRIM27	Zinc finger protein RFP	PCVLGSPCF	PC[160]VLGSPC[792]F	F	I	9	3	3584.89	556.887	12.099	41197.2	2C(Carbamidomethyl (C)),8C(PF-06672131-phosphonate)	0.8554		A549_10uM_03	A549_10uM	PF131	TRIM27;C365
P04150	NR3C1	Glucocorticoid receptor	YDQCKHML	YDQC[735]KHML	M	Y	8	3	2823.6	557.538	15.418	70398.4	4C(PF-6422899-phosphonate)	0.8179		A431_10uM_02	A431_10uM	PF899	NR3C1;C643
Q9NR50	EIF2B3	Translation initiation factor eIF-2B subunit gamma	LSALCPEEPPVHSSA	LSALC[792]PEEPPVHSSA	L	Q	15	4	2866.99	557.241	13.292	15506.7	5C(PF-06672131-phosphonate)	0.8383		A431_10uM_02	A431_10uM	PF131	EIF2B3;C334
O43823	AKAP8	A-kinase anchor protein 8	YDSRPCLPEHNPYRPSY	YDSRPC[792]LPEHNPYRPSY	S	S	17	5	2590.26	557.435	14.904	23677.9	6C(PF-06672131-phosphonate)	0.8472		A431_10uM_02	A431_10uM	PF131	AKAP8;C139
O43823	AKAP8	A-kinase anchor protein 8	YDSRPCLPEHNPYRPSY	YDSRPC[792]LPEHNPYRPSY	S	S	17	5	2592.6	557.437	11.901	21857.5	6C(PF-06672131-phosphonate)	0.8457		A431_10uM_02	A431_10uM	PF131	AKAP8;C139
Q9BQG0	MYBBP1A	Myb-binding protein 1A	DVIRHYGEHVCTAKLPKQ	DVIRHYGEHVC[792]TAKLPKQ	G	F	18	5	2202.13	557.664	14.894	823452	11C(PF-06672131-phosphonate)	0.8291		A549_10uM_01	A549_10uM	PF131	MYBBP1A;C338
Q9BQG0	MYBBP1A	Myb-binding protein 1A	DVIRHYGEHVCTAKLPKQ	DVIRHYGEHVC[792]TAKLPKQ	G	F	18	5	2203.3	557.464	14.633	835895	11C(PF-06672131-phosphonate)	0.8305		A549_10uM_01	A549_10uM	PF131	MYBBP1A;C338
Q9BQG0	MYBBP1A	Myb-binding protein 1A	DVIRHYGEHVCTAKLPKQ	DVIRHYGEHVC[792]TAKLPKQ	G	F	18	5	2203.3	557.665	15.098	840245	11C(PF-06672131-phosphonate)	0.8499		A549_10uM_01	A549_10uM	PF131	MYBBP1A;C338
Q9BQG0	MYBBP1A	Myb-binding protein 1A	DVIRHYGEHVCTAKLPKQ	DVIRHYGEHVC[792]TAKLPKQ	G	F	18	5	2204.47	557.464	15.55	840050	11C(PF-06672131-phosphonate)	0.8471		A549_10uM_01	A549_10uM	PF131	MYBBP1A;C338
Q9BQG0	MYBBP1A	Myb-binding protein 1A	DVIRHYGEHVCTAKLPKQ	DVIRHYGEHVC[792]TAKLPKQ	G	F	18	5	2206.82	557.465	22.463	849501	11C(PF-06672131-phosphonate)	0.8299		A549_10uM_01	A549_10uM	PF131	MYBBP1A;C338
Q9BQG0	MYBBP1A	Myb-binding protein 1A	DVIRHYGEHVCTAKLPKQ	DVIRHYGEHVC[792]TAKLPKQ	G	F	18	5	2209.16	557.465	21.713	849901	11C(PF-06672131-phosphonate)	0.8459		A549_10uM_01	A549_10uM	PF131	MYBBP1A;C338
Q9BQG0	MYBBP1A	Myb-binding protein 1A	DVIRHYGEHVCTAKLPKQ	DVIRHYGEHVC[792]TAKLPKQ	G	F	18	5	2208.36	557.464	14.779	233114	11C(PF-06672131-phosphonate)	0.8354		A549_10uM_02	A549_10uM	PF131	MYBBP1A;C338
Q9BQG0	MYBBP1A	Myb-binding protein 1A	DVIRHYGEHVCTAKLPKQ	DVIRHYGEHVC[792]TAKLPKQ	G	F	18	5	2211.88	557.465	14.214	304929	11C(PF-06672131-phosphonate)	0.8371		A549_10uM_02	A549_10uM	PF131	MYBBP1A;C338
Q9BQG0	MYBBP1A	Myb-binding protein 1A	DVIRHYGEHVCTAKLPKQ	DVIRHYGEHVC[792]TAKLPKQ	G	F	18	5	2214.22	557.464	15.442	311406	11C(PF-06672131-phosphonate)	0.8527		A549_10uM_02	A549_10uM	PF131	MYBBP1A;C338
Q9BQG0	MYBBP1A	Myb-binding protein 1A	DVIRHYGEHVCTAKLPKQ	DVIRHYGEHVC[792]TAKLPKQ	G	F	18	5	2223.61	557.667	16.497	269552	11C(PF-06672131-phosphonate)	0.853		A549_10uM_02	A549_10uM	PF131	MYBBP1A;C338
Q9BQG0	MYBBP1A	Myb-binding protein 1A	DVIRHYGEHVCTAKLPKQ	DVIRHYGEHVC[792]TAKLPKQ	G	F	18	5	2203.59	557.467	14.073	494201	11C(PF-06672131-phosphonate)	0.822		A549_10uM_03	A549_10uM	PF131	MYBBP1A;C338
Q9BQG0	MYBBP1A	Myb-binding protein 1A	DVIRHYGEHVCTAKLPKQ	DVIRHYGEHVC[792]TAKLPKQ	G	F	18	5	2208.28	557.466	21.467	507754	11C(PF-06672131-phosphonate)	0.8244		A549_10uM_03	A549_10uM	PF131	MYBBP1A;C338
Q9BQG0	MYBBP1A	Myb-binding protein 1A	DVIRHYGEHVCTAKLPKQ	DVIRHYGEHVC[792]TAKLPKQ	G	F	18	5	2209.45	557.466	23.403	509088	11C(PF-06672131-phosphonate)	0.8253		A549_10uM_03	A549_10uM	PF131	MYBBP1A;C338
Q9BQG0	MYBBP1A	Myb-binding protein 1A	DVIRHYGEHVCTAKLPKQ	DVIRHYGEHVC[792]TAKLPKQ	G	F	18	5	2210.63	557.467	18.217	509061	11C(PF-06672131-phosphonate)	0.8422		A549_10uM_03	A549_10uM	PF131	MYBBP1A;C338
Q9BQG0	MYBBP1A	Myb-binding protein 1A	DVIRHYGEHVCTAKLPKQ	DVIRHYGEHVC[792]TAKLPKQ	G	F	18	5	2213.1	557.464	14.994	853920	11C(PF-06672131-phosphonate)	0.8325		A431_10uM_01	A431_10uM	PF131	MYBBP1A;C338
Q9BQG0	MYBBP1A	Myb-binding protein 1A	DVIRHYGEHVCTAKLPKQ	DVIRHYGEHVC[792]TAKLPKQ	G	F	18	5	2214.27	557.463	20.39	896812	11C(PF-06672131-phosphonate)	0.8532		A431_10uM_01	A431_10uM	PF131	MYBBP1A;C338
Q9BQG0	MYBBP1A	Myb-binding protein 1A	DVIRHYGEHVCTAKLPKQ	DVIRHYGEHVC[792]TAKLPKQ	G	F	18	5	2216.61	557.465	23.359	936806	11C(PF-06672131-phosphonate)	0.8335		A431_10uM_01	A431_10uM	PF131	MYBBP1A;C338
Q9BQG0	MYBBP1A	Myb-binding protein 1A	DVIRHYGEHVCTAKLPKQ	DVIRHYGEHVC[792]TAKLPKQ	G	F	18	5	2217.79	557.465	19.033	945037	11C(PF-06672131-phosphonate)	0.8534		A431_10uM_01	A431_10uM	PF131	MYBBP1A;C338
Q9BQG0	MYBBP1A	Myb-binding protein 1A	DVIRHYGEHVCTAKLPKQ	DVIRHYGEHVC[792]TAKLPKQ	G	F	18	5	2182.16	557.465	13.668	1.35864e+06	11C(PF-06672131-phosphonate)	0.8491		A431_10uM_02	A431_10uM	PF131	MYBBP1A;C338
Q9BQG0	MYBBP1A	Myb-binding protein 1A	DVIRHYGEHVCTAKLPKQ	DVIRHYGEHVC[792]TAKLPKQ	G	F	18	5	2183.34	557.464	19.985	1.42285e+06	11C(PF-06672131-phosphonate)	0.8341		A431_10uM_02	A431_10uM	PF131	MYBBP1A;C338
Q9BQG0	MYBBP1A	Myb-binding protein 1A	DVIRHYGEHVCTAKLPKQ	DVIRHYGEHVC[792]TAKLPKQ	G	F	18	5	2186.85	557.465	25.371	1.48075e+06	11C(PF-06672131-phosphonate)	0.8375		A431_10uM_02	A431_10uM	PF131	MYBBP1A;C338
Q9BQG0	MYBBP1A	Myb-binding protein 1A	DVIRHYGEHVCTAKLPKQ	DVIRHYGEHVC[792]TAKLPKQ	G	F	18	5	2188.03	557.464	27.546	1.49082e+06	11C(PF-06672131-phosphonate)	0.836		A431_10uM_02	A431_10uM	PF131	MYBBP1A;C338
Q9BQG0	MYBBP1A	Myb-binding protein 1A	DVIRHYGEHVCTAKLPKQ	DVIRHYGEHVC[792]TAKLPKQ	G	F	18	5	2191.14	557.666	13.645	282102	11C(PF-06672131-phosphonate)	0.808		A431_10uM_03	A431_10uM	PF131	MYBBP1A;C338
Q9BQG0	MYBBP1A	Myb-binding protein 1A	DVIRHYGEHVCTAKLPKQ	DVIRHYGEHVC[792]TAKLPKQ	G	F	18	5	2193.48	557.466	14.83	0	11C(PF-06672131-phosphonate)	0.8288		A431_10uM_03	A431_10uM	PF131	MYBBP1A;C338
Q9BQG0	MYBBP1A	Myb-binding protein 1A	DVIRHYGEHVCTAKLPKQ	DVIRHYGEHVC[792]TAKLPKQ	G	F	18	5	2195.83	557.466	17.403	328514	11C(PF-06672131-phosphonate)	0.8114		A431_10uM_03	A431_10uM	PF131	MYBBP1A;C338
Q9BQG0	MYBBP1A	Myb-binding protein 1A	DVIRHYGEHVCTAKLPKQ	DVIRHYGEHVC[792]TAKLPKQ	G	F	18	5	2197	557.465	19.849	0	11C(PF-06672131-phosphonate)	0.8319		A431_10uM_03	A431_10uM	PF131	MYBBP1A;C338
O75534	CSDE1	Cold shock domain-containing protein E1	RMNGQVVCAVPHNL	RMNGQVVC[792]AVPHNL	E	E	14	4	2623.09	557.745	15.251	33843.2	8C(PF-06672131-phosphonate)	0.8384		A431_10uM_02	A431_10uM	PF131	CSDE1;C106
Q9HAB3	SLC52A2	Solute carrier family 52, riboflavin transporter, member 2	PAVQSFSCLPYGRL	PAVQSFSC[792]LPYGRL	L	A	14	4	3466.21	557.503	14.98	18837	8C(PF-06672131-phosphonate)	0.8364		A549_10uM_01	A549_10uM	PF131	SLC52A2;C302
Q9HAB3	SLC52A2	Solute carrier family 52, riboflavin transporter, member 2	PAVQSFSCLPYGRL	PAVQSFSC[792]LPYGRL	L	A	14	4	3460.61	557.503	14.962	28478.1	8C(PF-06672131-phosphonate)	0.8337		A549_10uM_03	A549_10uM	PF131	SLC52A2;C302
Q9HAB3	SLC52A2	Solute carrier family 52, riboflavin transporter, member 2	PAVQSFSCLPYGRL	PAVQSFSC[792]LPYGRL	L	A	14	4	3461.78	557.502	15.184	24659.3	8C(PF-06672131-phosphonate)	0.8318		A549_10uM_03	A549_10uM	PF131	SLC52A2;C302
Q9HAB3	SLC52A2	Solute carrier family 52, riboflavin transporter, member 2	PAVQSFSCLPYGRL	PAVQSFSC[792]LPYGRL	L	A	14	4	3462.95	557.503	13.491	30990.2	8C(PF-06672131-phosphonate)	0.8314		A549_10uM_03	A549_10uM	PF131	SLC52A2;C302
Q9HAB3	SLC52A2	Solute carrier family 52, riboflavin transporter, member 2	PAVQSFSCLPYGRL	PAVQSFSC[792]LPYGRL	L	A	14	4	3447.43	557.504	16.727	44383.3	8C(PF-06672131-phosphonate)	0.8439		A431_10uM_02	A431_10uM	PF131	SLC52A2;C302
Q9Y520	PRRC2C	Protein PRRC2C	SQLSCMPSL	SQLSC[792]M[147]PSL	F	I	9	3	2997.17	557.552	13.666	75663.1	5C(PF-06672131-phosphonate),6M(Oxidation (M))	0.8588		A549_10uM_01	A549_10uM	PF131	PRRC2C;C2363
Q9Y520	PRRC2C	Protein PRRC2C	SQLSCMPSL	SQLSC[792]M[147]PSL	F	I	9	3	2965.83	557.554	12.137	86960.5	5C(PF-06672131-phosphonate),6M(Oxidation (M))	0.8656		A549_10uM_02	A549_10uM	PF131	PRRC2C;C2363
Q9Y520	PRRC2C	Protein PRRC2C	SQLSCMPSL	SQLSC[792]M[147]PSL	F	I	9	3	2964.61	557.555	14.337	81324.9	5C(PF-06672131-phosphonate),6M(Oxidation (M))	0.8564		A549_10uM_03	A549_10uM	PF131	PRRC2C;C2363
Q9Y520	PRRC2C	Protein PRRC2C	SQLSCMPSL	SQLSC[792]M[147]PSL	F	I	9	3	2991.58	557.553	12.085	106745	5C(PF-06672131-phosphonate),6M(Oxidation (M))	0.8532		A549_10uM_03	A549_10uM	PF131	PRRC2C;C2363
Q9Y520	PRRC2C	Protein PRRC2C	SQLSCMPSL	SQLSC[792]M[147]PSL	F	I	9	3	2996.27	557.554	14.873	112125	5C(PF-06672131-phosphonate),6M(Oxidation (M))	0.8521		A549_10uM_03	A549_10uM	PF131	PRRC2C;C2363
Q9Y520	PRRC2C	Protein PRRC2C	SQLSCMPSL	SQLSC[792]M[147]PSL	F	I	9	3	2997.55	557.553	13.226	53446.6	5C(PF-06672131-phosphonate),6M(Oxidation (M))	0.8616		A431_10uM_01	A431_10uM	PF131	PRRC2C;C2363
Q9Y520	PRRC2C	Protein PRRC2C	SQLSCMPSL	SQLSC[792]M[147]PSL	F	I	9	3	2988.94	557.555	15.031	99537.6	5C(PF-06672131-phosphonate),6M(Oxidation (M))	0.8631		A431_10uM_02	A431_10uM	PF131	PRRC2C;C2363
Q9Y520	PRRC2C	Protein PRRC2C	SQLSCMPSL	SQLSC[792]M[147]PSL	F	I	9	3	2963.86	557.554	14.757	55581.8	5C(PF-06672131-phosphonate),6M(Oxidation (M))	0.8458		A431_10uM_03	A431_10uM	PF131	PRRC2C;C2363
Q9Y520	PRRC2C	Protein PRRC2C	SQLSCMPSL	SQLSC[792]M[147]PSL	F	I	9	3	2990.82	557.556	13.026	72036.9	5C(PF-06672131-phosphonate),6M(Oxidation (M))	0.8412		A431_10uM_03	A431_10uM	PF131	PRRC2C;C2363
P05023	ATP1A1	Sodium/potassium-transporting ATPase subunit alpha-1	LKCIELCCGSVKE	LKC[160]IELC[792]C[160]GSVKE	L	M	13	4	2531.62	557.74	16.679	78775	3C(Carbamidomethyl (C)),7C(PF-06672131-phosphonate),8C(Carbamidomethyl (C))	0.7965		A431_10uM_02	A431_10uM	PF131	ATP1A1;C463
P52895	AKR1C2	Aldo-keto reductase family 1 member C2	SKYQCVKLNDGHF	SKYQC[792]VKLNDGHF	D	M	13	4	2266.62	557.742	16.71	294106	5C(PF-06672131-phosphonate)	0.8265	AKR1C1	A549_10uM_01	A549_10uM	PF131	AKR1C2;C7
P52895	AKR1C2	Aldo-keto reductase family 1 member C2	SKYQCVKLNDGHF	SKYQC[792]VKLNDGHF	D	M	13	4	2264.28	557.741	13.096	278567	5C(PF-06672131-phosphonate)	0.8258	AKR1C1	A549_10uM_01	A549_10uM	PF131	AKR1C2;C7
P52895	AKR1C2	Aldo-keto reductase family 1 member C2	SKYQCVKLNDGHF	SKYQC[792]VKLNDGHF	D	M	13	4	2268.16	557.742	21.768	237108	5C(PF-06672131-phosphonate)	0.8285	AKR1C1	A549_10uM_02	A549_10uM	PF131	AKR1C2;C7
P52895	AKR1C2	Aldo-keto reductase family 1 member C2	SKYQCVKLNDGHF	SKYQC[792]VKLNDGHF	D	M	13	4	2264.65	557.742	15.462	230337	5C(PF-06672131-phosphonate)	0.8301	AKR1C1	A549_10uM_02	A549_10uM	PF131	AKR1C2;C7
P52895	AKR1C2	Aldo-keto reductase family 1 member C2	SKYQCVKLNDGHF	SKYQC[792]VKLNDGHF	D	M	13	4	2265.73	557.743	17.926	219449	5C(PF-06672131-phosphonate)	0.8176	AKR1C1	A549_10uM_03	A549_10uM	PF131	AKR1C2;C7
P52895	AKR1C2	Aldo-keto reductase family 1 member C2	SKYQCVKLNDGHF	SKYQC[792]VKLNDGHF	D	M	13	4	2262.22	557.743	14.999	208177	5C(PF-06672131-phosphonate)	0.8196	AKR1C1	A549_10uM_03	A549_10uM	PF131	AKR1C2;C7
P52292	KPNA2	Importin subunit alpha-1	SNLCRNKNPAPPID	SNLC[792]RNKNPAPPID	L	A	14	4	2170.76	557.752	14.452	62728.7	4C(PF-06672131-phosphonate)	0.8128		A549_10uM_03	A549_10uM	PF131	KPNA2;C237
P56937	HSD17B7	3-keto-steroid reductase/17-beta-hydroxysteroid dehydrogenase 7	YSNVACPGTA	YSNVAC[792]PGTA	L	L	10	3	2560.96	558.214	14.692	42373.2	6C(PF-06672131-phosphonate)	0.8144		A549_10uM_01	A549_10uM	PF131	HSD17B7;C222
Q8NI36	WDR36	WD repeat-containing protein 36	AAGSPCGHIGL	AAGSPC[792]GHIGL	M	W	11	3	2632.47	557.898	10.847	69606.6	6C(PF-06672131-phosphonate)	0.8673		A431_10uM_02	A431_10uM	PF131	WDR36;C311
Q8TCT9	HM13	Minor histocompatibility antigen H13	YLVPACIGF	YLVPAC[792]IGF	L	P	9	3	4175.84	557.909	14.336	7720.47	6C(PF-06672131-phosphonate)	0.8089		A549_10uM_03	A549_10uM	PF131	HM13;C326
Q9UBX3	SLC25A10	Mitochondrial dicarboxylate carrier	VTVGQLSCYDQAKQ	VTVGQLSC[792]YDQAKQ	L	L	14	4	2701.67	557.991	16.64	98568.9	8C(PF-06672131-phosphonate)	0.7787		A549_10uM_01	A549_10uM	PF131	SLC25A10;C181
Q9UBX3	SLC25A10	Mitochondrial dicarboxylate carrier	VTVGQLSCYDQAKQ	VTVGQLSC[792]YDQAKQ	L	L	14	4	2726.3	557.992	24.907	666348	8C(PF-06672131-phosphonate)	0.7757		A549_10uM_01	A549_10uM	PF131	SLC25A10;C181
Q9UBX3	SLC25A10	Mitochondrial dicarboxylate carrier	VTVGQLSCYDQAKQ	VTVGQLSC[792]YDQAKQ	L	L	14	4	2729.82	557.993	37.867	673690	8C(PF-06672131-phosphonate)	0.7768		A549_10uM_01	A549_10uM	PF131	SLC25A10;C181
Q9UBX3	SLC25A10	Mitochondrial dicarboxylate carrier	VTVGQLSCYDQAKQ	VTVGQLSC[792]YDQAKQ	L	L	14	4	2723.11	557.991	13.904	265102	8C(PF-06672131-phosphonate)	0.7799		A549_10uM_02	A549_10uM	PF131	SLC25A10;C181
Q9UBX3	SLC25A10	Mitochondrial dicarboxylate carrier	VTVGQLSCYDQAKQ	VTVGQLSC[792]YDQAKQ	L	L	14	4	2725.46	557.993	29.204	270477	8C(PF-06672131-phosphonate)	0.7797		A549_10uM_02	A549_10uM	PF131	SLC25A10;C181
Q9UBX3	SLC25A10	Mitochondrial dicarboxylate carrier	VTVGQLSCYDQAKQ	VTVGQLSC[792]YDQAKQ	L	L	14	4	2703.11	558.245	18.169	49262	8C(PF-06672131-phosphonate)	0.7725		A549_10uM_03	A549_10uM	PF131	SLC25A10;C181
Q9UBX3	SLC25A10	Mitochondrial dicarboxylate carrier	VTVGQLSCYDQAKQ	VTVGQLSC[792]YDQAKQ	L	L	14	4	2723.05	557.993	25.635	295376	8C(PF-06672131-phosphonate)	0.7698		A549_10uM_03	A549_10uM	PF131	SLC25A10;C181
Q9UBX3	SLC25A10	Mitochondrial dicarboxylate carrier	VTVGQLSCYDQAKQ	VTVGQLSC[792]YDQAKQ	L	L	14	4	2733.6	558.244	18.392	298666	8C(PF-06672131-phosphonate)	0.7677		A549_10uM_03	A549_10uM	PF131	SLC25A10;C181
P40939	HADHA	Trifunctional enzyme subunit alpha, mitochondrial	CESQKFGEL	C[735]ESQKFGEL	L	V	9	3	3296.45	558.212	21.067	57990.4	1C(PF-6422899-phosphonate)	0.7903		A549_10uM_03	A549_10uM	PF899	HADHA;C322
P40939	HADHA	Trifunctional enzyme subunit alpha, mitochondrial	CESQKFGEL	C[735]ESQKFGEL	L	V	9	3	3302.43	558.211	16.049	28183.5	1C(PF-6422899-phosphonate)	0.8041		A431_10uM_01	A431_10uM	PF899	HADHA;C322
P40939	HADHA	Trifunctional enzyme subunit alpha, mitochondrial	CESQKFGEL	C[735]ESQKFGEL	L	V	9	3	3290.31	558.211	17.728	63875.2	1C(PF-6422899-phosphonate)	0.8001		A431_10uM_02	A431_10uM	PF899	HADHA;C322
P40939	HADHA	Trifunctional enzyme subunit alpha, mitochondrial	CESQKFGEL	C[735]ESQKFGEL	L	V	9	3	3294.52	558.211	17.533	31015.8	1C(PF-6422899-phosphonate)	0.7804		A431_10uM_03	A431_10uM	PF899	HADHA;C322
O75534	CSDE1	Cold shock domain-containing protein E1	AYDDCGVKL	AYDDC[792]GVKL	I	T	9	3	2837.67	558.223	12.328	73877.2	5C(PF-06672131-phosphonate)	0.8705		A431_10uM_02	A431_10uM	PF131	CSDE1;C464
O14980	XPO1	Exportin-1	IICDLQPQQVHTF	IIC[792]DLQPQQVHTF	T	Y	13	4	3275.06	558.501	15.996	42140.3	3C(PF-06672131-phosphonate)	0.8648		A431_10uM_02	A431_10uM	PF131	XPO1;C623
P68431	H3C1	Histone H3.1	CAIHAKRVTIMPKD	C[735]AIHAKRVTIM[147]PKD	L	I	14	4	2276.29	558.756	19.931	1.76936e+06	11M(Oxidation (M)),1C(PF-6422899-phosphonate)	0.8946	H3-3A, H3-5, H3C15	A549_10uM_03	A549_10uM	PF899	H3C1;C111
P68431	H3C1	Histone H3.1	CAIHAKRVTIMPKD	C[735]AIHAKRVTIM[147]PKD	L	I	14	4	2279.8	558.758	30.025	1.76717e+06	11M(Oxidation (M)),1C(PF-6422899-phosphonate)	0.9124	H3-3A, H3-5, H3C15	A549_10uM_03	A549_10uM	PF899	H3C1;C111
P68431	H3C1	Histone H3.1	CAIHAKRVTIMPKD	C[735]AIHAKRVTIM[147]PKD	L	I	14	4	2271.6	558.508	22.141	1.7374e+06	11M(Oxidation (M)),1C(PF-6422899-phosphonate)	0.91	H3-3A, H3-5, H3C15	A549_10uM_03	A549_10uM	PF899	H3C1;C111
P68431	H3C1	Histone H3.1	CAIHAKRVTIMPKD	C[735]AIHAKRVTIM[147]PKD	L	I	14	4	2269.25	558.506	12.915	1.69329e+06	11M(Oxidation (M)),1C(PF-6422899-phosphonate)	0.9119	H3-3A, H3-5, H3C15	A549_10uM_03	A549_10uM	PF899	H3C1;C111
P68431	H3C1	Histone H3.1	CAIHAKRVTIMPKD	C[735]AIHAKRVTIM[147]PKD	L	I	14	4	2296.22	558.507	13.737	1.54022e+06	11M(Oxidation (M)),1C(PF-6422899-phosphonate)	0.912	H3-3A, H3-5, H3C15	A549_10uM_03	A549_10uM	PF899	H3C1;C111
P68431	H3C1	Histone H3.1	CAIHAKRVTIMPKD	C[735]AIHAKRVTIM[147]PKD	L	I	14	4	2268.08	558.507	16.387	1.47228e+06	11M(Oxidation (M)),1C(PF-6422899-phosphonate)	0.9101	H3-3A, H3-5, H3C15	A549_10uM_03	A549_10uM	PF899	H3C1;C111
P68431	H3C1	Histone H3.1	CAIHAKRVTIMPKD	C[735]AIHAKRVTIM[147]PKD	L	I	14	4	2273.66	558.506	18.318	847546	11M(Oxidation (M)),1C(PF-6422899-phosphonate)	0.9149	H3-3A, H3-5, H3C15	A549_10uM_01	A549_10uM	PF899	H3C1;C111
P68431	H3C1	Histone H3.1	CAIHAKRVTIMPKD	C[735]AIHAKRVTIM[147]PKD	L	I	14	4	2271.32	558.504	20.26	782431	11M(Oxidation (M)),1C(PF-6422899-phosphonate)	0.9132	H3-3A, H3-5, H3C15	A549_10uM_01	A549_10uM	PF899	H3C1;C111
P68431	H3C1	Histone H3.1	CAIHAKRVTIMPKD	C[735]AIHAKRVTIM[147]PKD	L	I	14	4	2276.37	558.505	19.829	630915	11M(Oxidation (M)),1C(PF-6422899-phosphonate)	0.9117	H3-3A, H3-5, H3C15	A549_10uM_02	A549_10uM	PF899	H3C1;C111
P68431	H3C1	Histone H3.1	CAIHAKRVTIMPKD	C[735]AIHAKRVTIM[147]PKD	L	I	14	4	2276.37	558.756	18.55	630915	11M(Oxidation (M)),1C(PF-6422899-phosphonate)	0.9033	H3-3A, H3-5, H3C15	A549_10uM_02	A549_10uM	PF899	H3C1;C111
P68431	H3C1	Histone H3.1	CAIHAKRVTIMPKD	C[735]AIHAKRVTIM[147]PKD	L	I	14	4	2272.85	558.504	20.419	558769	11M(Oxidation (M)),1C(PF-6422899-phosphonate)	0.9138	H3-3A, H3-5, H3C15	A549_10uM_02	A549_10uM	PF899	H3C1;C111
P68431	H3C1	Histone H3.1	CAIHAKRVTIMPKD	C[735]AIHAKRVTIM[147]PKD	L	I	14	4	2263.08	558.505	15.054	101614	11M(Oxidation (M)),1C(PF-6422899-phosphonate)	0.9285	H3-3A, H3-5, H3C15	A431_10uM_02	A431_10uM	PF899	H3C1;C111
P68431	H3C1	Histone H3.1	CAIHAKRVTIMPKD	C[735]AIHAKRVTIM[147]PKD	L	I	14	4	2282.28	558.505	14.526	82384.3	11M(Oxidation (M)),1C(PF-6422899-phosphonate)	0.9123	H3-3A, H3-5, H3C15	A431_10uM_01	A431_10uM	PF899	H3C1;C111
P68431	H3C1	Histone H3.1	CAIHAKRVTIMPKD	C[735]AIHAKRVTIM[147]PKD	L	I	14	4	2324.36	558.505	12.675	0	11M(Oxidation (M)),1C(PF-6422899-phosphonate)	0.9109	H3-3A, H3-5, H3C15	A549_10uM_03	A549_10uM	PF899	H3C1;C111
Q9BSJ8	ESYT1	Extended synaptotagmin-1	PTVPGCPGAW	PTVPGC[792]PGAW	F	D	10	3	3251.94	558.561	10.703	85393.9	6C(PF-06672131-phosphonate)	0.8686		A549_10uM_02	A549_10uM	PF131	ESYT1;C611
Q9BSJ8	ESYT1	Extended synaptotagmin-1	PTVPGCPGAW	PTVPGC[792]PGAW	F	D	10	3	3166.29	558.558	14.15	78895.3	6C(PF-06672131-phosphonate)	0.8065		A549_10uM_03	A549_10uM	PF131	ESYT1;C611
Q9BSJ8	ESYT1	Extended synaptotagmin-1	PTVPGCPGAW	PTVPGC[792]PGAW	F	D	10	3	3162.49	558.559	14.943	501800	6C(PF-06672131-phosphonate)	0.8129		A431_10uM_02	A431_10uM	PF131	ESYT1;C611
Q9BSJ8	ESYT1	Extended synaptotagmin-1	PTVPGCPGAW	PTVPGC[792]PGAW	F	D	10	3	3242.23	558.561	13.093	784423	6C(PF-06672131-phosphonate)	0.8658		A431_10uM_02	A431_10uM	PF131	ESYT1;C611
P15924	DSP	Desmoplakin	ITKCIDVHL	ITKC[735]IDVHL	Q	K	9	3	3360.66	558.915	15.251	31557.9	4C(PF-6422899-phosphonate)	0.8232		A431_10uM_02	A431_10uM	PF899	DSP;C367
P15924	DSP	Desmoplakin	ITKCIDVHL	ITKC[735]IDVHL	Q	K	9	3	3361.83	558.579	15.887	34865.5	4C(PF-6422899-phosphonate)	0.8227		A431_10uM_02	A431_10uM	PF899	DSP;C367
P35221	CTNNA1	Catenin alpha-1	FADDPCSSVKRGNM	FADDPC[792]SSVKRGNM[147]	E	V	14	4	2135.29	558.722	12.81	30340	14M(Oxidation (M)),6C(PF-06672131-phosphonate)	0.8364		A549_10uM_01	A549_10uM	PF131	CTNNA1;C116
P35221	CTNNA1	Catenin alpha-1	FADDPCSSVKRGNM	FADDPC[792]SSVKRGNM[147]	E	V	14	4	2292.43	558.724	14.864	73076.9	14M(Oxidation (M)),6C(PF-06672131-phosphonate)	0.8157		A549_10uM_01	A549_10uM	PF131	CTNNA1;C116
P35221	CTNNA1	Catenin alpha-1	FADDPCSSVKRGNM	FADDPC[792]SSVKRGNM[147]	E	V	14	4	2297.12	558.973	14.346	72673	14M(Oxidation (M)),6C(PF-06672131-phosphonate)	0.8259		A549_10uM_01	A549_10uM	PF131	CTNNA1;C116
Q14694	USP10	Ubiquitin carboxyl-terminal hydrolase 10	FGQSCFPAE	FGQSC[792]FPAE	D	A	9	3	3101.91	558.878	11.297	37131.2	5C(PF-06672131-phosphonate)	0.8141		A431_10uM_01	A431_10uM	PF131	USP10;C254
Q14694	USP10	Ubiquitin carboxyl-terminal hydrolase 10	FGQSCFPAE	FGQSC[792]FPAE	D	A	9	3	3096.35	558.879	11.482	21370.3	5C(PF-06672131-phosphonate)	0.7948		A431_10uM_03	A431_10uM	PF131	USP10;C254
Q6UXV4	APOOL	MIC	ASIRTATGCY	ASIRTATGC[735]Y	F	I	10	3	2962.26	558.89	18.933	37943.7	9C(PF-6422899-phosphonate)	0.8277		A549_10uM_03	A549_10uM	PF899	APOOL;C74
P08047	SP1	Transcription factor Sp1	AICPEGIARL	AIC[735]PEGIARL	E	A	10	3	3819.4	559.248	16.354	26366.2	3C(PF-6422899-phosphonate)	0.849		A549_10uM_03	A549_10uM	PF899	SP1;C755
P08047	SP1	Transcription factor Sp1	AICPEGIARL	AIC[735]PEGIARL	E	A	10	3	3820.57	558.91	14.845	17596.4	3C(PF-6422899-phosphonate)	0.8488		A549_10uM_03	A549_10uM	PF899	SP1;C755
P08047	SP1	Transcription factor Sp1	AICPEGIARL	AIC[735]PEGIARL	E	A	10	3	3822.91	558.911	14.458	16748.8	3C(PF-6422899-phosphonate)	0.8494		A549_10uM_03	A549_10uM	PF899	SP1;C755
P08047	SP1	Transcription factor Sp1	AICPEGIARL	AIC[735]PEGIARL	E	A	10	3	3818.62	558.912	16.59	6510.06	3C(PF-6422899-phosphonate)	0.8545		A431_1uM_02	A431_1uM	PF899	SP1;C755
P08047	SP1	Transcription factor Sp1	AICPEGIARL	AIC[735]PEGIARL	E	A	10	3	3814.82	558.913	14.741	54804.8	3C(PF-6422899-phosphonate)	0.8592		A431_10uM_01	A431_10uM	PF899	SP1;C755
P08047	SP1	Transcription factor Sp1	AICPEGIARL	AIC[735]PEGIARL	E	A	10	3	3816	559.246	16.287	80879.8	3C(PF-6422899-phosphonate)	0.8575		A431_10uM_01	A431_10uM	PF899	SP1;C755
P08047	SP1	Transcription factor Sp1	AICPEGIARL	AIC[735]PEGIARL	E	A	10	3	3817.17	558.91	16.203	73406.8	3C(PF-6422899-phosphonate)	0.857		A431_10uM_01	A431_10uM	PF899	SP1;C755
P08047	SP1	Transcription factor Sp1	AICPEGIARL	AIC[735]PEGIARL	E	A	10	3	3809.77	558.913	14.283	152923	3C(PF-6422899-phosphonate)	0.8553		A431_10uM_02	A431_10uM	PF899	SP1;C755
P08047	SP1	Transcription factor Sp1	AICPEGIARL	AIC[735]PEGIARL	E	A	10	3	3813.96	558.912	16.436	68159.5	3C(PF-6422899-phosphonate)	0.8407		A431_10uM_03	A431_10uM	PF899	SP1;C755
P08047	SP1	Transcription factor Sp1	AICPEGIARL	AIC[735]PEGIARL	E	A	10	3	3816.31	558.912	18.796	73318.6	3C(PF-6422899-phosphonate)	0.8225		A431_10uM_03	A431_10uM	PF899	SP1;C755
P08047	SP1	Transcription factor Sp1	AICPEGIARL	AIC[735]PEGIARL	E	A	10	3	3822.17	559.243	16.283	66530.9	3C(PF-6422899-phosphonate)	0.8381		A431_10uM_03	A431_10uM	PF899	SP1;C755
Q96GG9	DCUN1D1	DCN1-like protein 1	RAATQCEFSKQEF	RAATQC[792]EFSKQEF	F	M	13	4	2261.91	559.234	13.332	324357	6C(PF-06672131-phosphonate)	0.8189		A431_10uM_02	A431_10uM	PF131	DCUN1D1;C115
Q96GG9	DCUN1D1	DCN1-like protein 1	RAATQCEFSKQEF	RAATQC[792]EFSKQEF	F	M	13	4	2268.94	559.235	13.552	371210	6C(PF-06672131-phosphonate)	0.803		A431_10uM_02	A431_10uM	PF131	DCUN1D1;C115
Q96GG9	DCUN1D1	DCN1-like protein 1	RAATQCEFSKQEF	RAATQC[792]EFSKQEF	F	M	13	4	2268.53	559.237	13.304	208038	6C(PF-06672131-phosphonate)	0.794		A431_10uM_03	A431_10uM	PF131	DCUN1D1;C115
Q9NQC3	RTN4	Reticulon-4	LVQKYSNSALGHVNCTIKE	LVQKYSNSALGHVNC[792]TIKE	E	L	19	5	2372.13	559.463	17.82	317334	15C(PF-06672131-phosphonate)	0.829		A431_10uM_02	A431_10uM	PF131	RTN4;C1101
Q06830	PRDX1	Peroxiredoxin-1	SVDSHFCHL	SVDSHFC[735]HL	A	A	9	3	3145.6	559.542	15.012	42167.8	7C(PF-6422899-phosphonate)	0.8137		A431_10uM_03	A431_10uM	PF899	PRDX1;C83
Q9Y6Y0	IVNS1ABP	Influenza virus NS1A-binding protein	NVCLPSNGKL	NVC[735]LPSNGKL	D	Y	10	3	3393.49	559.572	15.803	22896.6	3C(PF-6422899-phosphonate)	0.8562		A431_10uM_02	A431_10uM	PF899	IVNS1ABP;C187
P50995	ANXA11	Annexin A11	IKEAIKGVGTDEACL	IKEAIKGVGTDEAC[792]L	E	I	15	4	2720.76	559.76	15.734	40307.9	14C(PF-06672131-phosphonate)	0.877		A549_10uM_02	A549_10uM	PF131	ANXA11;C294
P07199	CENPB	Major centromere autoantigen B	EAQCPTLHF	EAQC[735]PTLHF	E	L	9	3	3880.12	559.881	17.239	28578.2	4C(PF-6422899-phosphonate)	0.8304		A431_10uM_02	A431_10uM	PF899	CENPB;C498
P56589	PEX3	Peroxisomal biogenesis factor 3	VQACGLSPRD	VQAC[735]GLSPRD	A	I	10	3	3064.39	559.891	17.757	30057.3	4C(PF-6422899-phosphonate)	0.862		A431_10uM_01	A431_10uM	PF899	PEX3;C251
P56589	PEX3	Peroxisomal biogenesis factor 3	VQACGLSPRD	VQAC[735]GLSPRD	A	I	10	3	3060.47	559.891	16.255	48116.2	4C(PF-6422899-phosphonate)	0.8641		A431_10uM_02	A431_10uM	PF899	PEX3;C251
P42224	STAT1	Signal transducer and activator of transcription 1-alpha/beta	ETQLCQPGL	ETQLC[792]QPGL	F	V	9	3	3086.29	559.902	14.662	39821.3	5C(PF-06672131-phosphonate)	0.8631		A549_10uM_01	A549_10uM	PF131	STAT1;C440
P42224	STAT1	Signal transducer and activator of transcription 1-alpha/beta	ETQLCQPGL	ETQLC[792]QPGL	F	V	9	3	3100.36	559.899	15.89	582334	5C(PF-06672131-phosphonate)	0.8563		A549_10uM_01	A549_10uM	PF131	STAT1;C440
P42224	STAT1	Signal transducer and activator of transcription 1-alpha/beta	ETQLCQPGL	ETQLC[792]QPGL	F	V	9	3	3095.99	559.898	12.727	874016	5C(PF-06672131-phosphonate)	0.8605		A549_10uM_02	A549_10uM	PF131	STAT1;C440
P42224	STAT1	Signal transducer and activator of transcription 1-alpha/beta	ETQLCQPGL	ETQLC[792]QPGL	F	V	9	3	3120.61	559.898	11.483	630686	5C(PF-06672131-phosphonate)	0.8576		A549_10uM_02	A549_10uM	PF131	STAT1;C440
P42224	STAT1	Signal transducer and activator of transcription 1-alpha/beta	ETQLCQPGL	ETQLC[792]QPGL	F	V	9	3	3094.77	559.899	14.373	421535	5C(PF-06672131-phosphonate)	0.8514		A549_10uM_03	A549_10uM	PF131	STAT1;C440
P42224	STAT1	Signal transducer and activator of transcription 1-alpha/beta	ETQLCQPGL	ETQLC[792]QPGL	F	V	9	3	3099.57	559.899	16.089	357750	5C(PF-06672131-phosphonate)	0.8591		A431_10uM_01	A431_10uM	PF131	STAT1;C440
P42224	STAT1	Signal transducer and activator of transcription 1-alpha/beta	ETQLCQPGL	ETQLC[792]QPGL	F	V	9	3	3092.13	559.9	18.022	531960	5C(PF-06672131-phosphonate)	0.8602		A431_10uM_02	A431_10uM	PF131	STAT1;C440
P42224	STAT1	Signal transducer and activator of transcription 1-alpha/beta	ETQLCQPGL	ETQLC[792]QPGL	F	V	9	3	3092.84	559.9	16.503	401483	5C(PF-06672131-phosphonate)	0.8371		A431_10uM_03	A431_10uM	PF131	STAT1;C440
Q9H871	RMND5A	E3 ubiquitin-protein transferase RMND5A	VGIDGCWQADSQRL	VGIDGC[792]WQADSQRL	S	L	14	4	3110.89	559.984	15.856	32983.4	6C(PF-06672131-phosphonate)	0.8583		A431_10uM_02	A431_10uM	PF131	RMND5A;C109
P13796	LCP1	Plastin-2	AINKKEGICA	AINKKEGIC[735]A	K	I	10	3	2493.34	560.244	14.516	27440	9C(PF-6422899-phosphonate)	0.8745		A431_10uM_01	A431_10uM	PF899	LCP1;C101
P13796	LCP1	Plastin-2	AINKKEGICA	AINKKEGIC[735]A	K	I	10	3	2481.2	560.244	15.574	30143.2	9C(PF-6422899-phosphonate)	0.8827		A431_10uM_02	A431_10uM	PF899	LCP1;C101
Q04721	NOTCH2	Neurogenic locus notch homolog protein 2	TSALSPVICGPNRSF	TSALSPVIC[792]GPNRSF	L	L	15	4	3258.65	560.253	15.689	29086.2	9C(PF-06672131-phosphonate)	0.8413		A431_10uM_02	A431_10uM	PF131	NOTCH2;C2085
Q04721	NOTCH2	Neurogenic locus notch homolog protein 2	TSALSPVICGPNRSF	TSALSPVIC[792]GPNRSF	L	L	15	4	3260.99	560.505	14.726	27707.5	9C(PF-06672131-phosphonate)	0.841		A431_10uM_02	A431_10uM	PF131	NOTCH2;C2085
Q04721	NOTCH2	Neurogenic locus notch homolog protein 2	TSALSPVICGPNRSF	TSALSPVIC[792]GPNRSF	L	L	15	4	3306.72	560.252	20.598	73621.4	9C(PF-06672131-phosphonate)	0.8308		A431_10uM_02	A431_10uM	PF131	NOTCH2;C2085
P00734	F2	Prothrombin	FRKSPQELLCGASL	FRKSPQELLC[792]GASL	L	I	14	4	3112.07	560.513	16.799	47178.1	10C(PF-06672131-phosphonate)	0.8854		A431_10uM_02	A431_10uM	PF131	F2;C391
P00734	F2	Prothrombin	FRKSPQELLCGASL	FRKSPQELLC[792]GASL	L	I	14	4	3113.24	560.263	12.013	50247.1	10C(PF-06672131-phosphonate)	0.8889		A431_10uM_02	A431_10uM	PF131	F2;C391
P11387	TOP1	DNA topoisomerase 1	CIMDNHKERIANF	C[735]IM[147]DNHKERIANF	F	K	13	4	2712.23	560.728	16.897	24620.7	1C(PF-6422899-phosphonate),3M(Oxidation (M))	0.8464		A549_10uM_01	A549_10uM	PF899	TOP1;C341
P11387	TOP1	DNA topoisomerase 1	CIMDNHKERIANF	C[735]IM[147]DNHKERIANF	F	K	13	4	2711.32	560.48	17.227	20429.1	1C(PF-6422899-phosphonate),3M(Oxidation (M))	0.827		A549_10uM_03	A549_10uM	PF899	TOP1;C341
P11169	SLC2A3	Solute carrier family 2, facilitated glucose transporter member 3	QSAALPFCPESPRF	QSAALPFC[792]PESPRF	L	L	14	4	3483.8	560.495	12.077	44542.8	8C(PF-06672131-phosphonate)	0.8617		A549_10uM_01	A549_10uM	PF131	SLC2A3;C205
P11169	SLC2A3	Solute carrier family 2, facilitated glucose transporter member 3	QSAALPFCPESPRF	QSAALPFC[792]PESPRF	L	L	14	4	3508.43	560.493	15.368	57199.8	8C(PF-06672131-phosphonate)	0.8545		A549_10uM_01	A549_10uM	PF131	SLC2A3;C205
P11169	SLC2A3	Solute carrier family 2, facilitated glucose transporter member 3	QSAALPFCPESPRF	QSAALPFC[792]PESPRF	L	L	14	4	3504.04	560.494	12.412	17481.3	8C(PF-06672131-phosphonate)	0.8541		A549_10uM_02	A549_10uM	PF131	SLC2A3;C205
P11169	SLC2A3	Solute carrier family 2, facilitated glucose transporter member 3	QSAALPFCPESPRF	QSAALPFC[792]PESPRF	L	L	14	4	3480.54	560.495	12.116	33676.1	8C(PF-06672131-phosphonate)	0.8546		A549_10uM_03	A549_10uM	PF131	SLC2A3;C205
P11169	SLC2A3	Solute carrier family 2, facilitated glucose transporter member 3	QSAALPFCPESPRF	QSAALPFC[792]PESPRF	L	L	14	4	3505.16	560.495	13.341	48286	8C(PF-06672131-phosphonate)	0.8479		A549_10uM_03	A549_10uM	PF131	SLC2A3;C205
P53621	COPA	Coatomer subunit alpha	CAQFHPTED	C[735]AQFHPTED	M	L	9	3	2899.82	560.527	18.544	24573.1	1C(PF-6422899-phosphonate)	0.8174		A431_10uM_02	A431_10uM	PF899	COPA;C140
P48444	ARCN1	Coatomer subunit delta	AAAVCTKAGKA	AAAVC[792]TKAGKA	L	I	11	3	1515.31	560.585	12.566	29246.4	5C(PF-06672131-phosphonate)	0.8022		A549_10uM_03	A549_10uM	PF131	ARCN1;C9
P49411	TUFM	Elongation factor Tu, mitochondrial	ARHYAHTDCPGHAD	ARHYAHTDC[792]PGHAD	A	Y	14	4	1400.12	560.721	12.991	26612.6	9C(PF-06672131-phosphonate)	0.8691		A549_10uM_01	A549_10uM	PF131	TUFM;C127
Q29RF7	PDS5A	Sister chromatid cohesion protein PDS5 homolog A	HKQPTSEANCSAMF	HKQPTSEANC[792]SAMF	L	G	14	4	2302.53	560.722	15.814	40493.1	10C(PF-06672131-phosphonate)	0.8511		A431_10uM_03	A431_10uM	PF131	PDS5A;C532
Q14573	ITPR3	Inositol 1,4,5-trisphosphate receptor type 3	LSSGASCAAAAQRNASS	LSSGASC[792]AAAAQRNASS	M	Y	17	4	1863.2	560.988	16.501	16012.7	7C(PF-06672131-phosphonate)	0.8113		A431_10uM_02	A431_10uM	PF131	ITPR3;C1558
P37802	TAGLN2	Transgelin-2	WEGKNMACVQRTL	WEGKNM[147]AC[792]VQRTL	L	M	13	4	2229.47	560.988	13.363	25121.8	6M(Oxidation (M)),8C(PF-06672131-phosphonate)	0.8321		A549_10uM_02	A549_10uM	PF131	TAGLN2;C124
P43304	GPD2	Glycerol-3-phosphate dehydrogenase, mitochondrial	VRKMDDKDAAAICQPSAGVH	VRKMDDKDAAAIC[792]QPSAGVH	S	I	20	5	2078.97	561.055	18.486	14401.6	13C(PF-06672131-phosphonate)	0.8654		A431_10uM_02	A431_10uM	PF131	GPD2;C309
P07900	HSP90AA1	Heat shock protein HSP 90-alpha	NRLVTSPCC	NRLVTSPC[735]C[160]	S	I	9	3	3092.13	561.218	19.184	52310.1	8C(PF-6422899-phosphonate),9C(Carbamidomethyl (C))	0.8313		A431_10uM_02	A431_10uM	PF899	HSP90AA1;C597
P53007	SLC25A1	Tricarboxylate transport protein, mitochondrial	VVVVCPMET	VVVVC[792]PM[147]ET	A	I	9	3	2915.06	561.234	15.092	32063.7	5C(PF-06672131-phosphonate),7M(Oxidation (M))	0.8101		A549_1uM_01	A549_1uM	PF131	SLC25A1;C141
P53007	SLC25A1	Tricarboxylate transport protein, mitochondrial	VVVVCPMET	VVVVC[792]PM[147]ET	A	I	9	3	2909.22	561.232	14.669	203093	5C(PF-06672131-phosphonate),7M(Oxidation (M))	0.821		A549_10uM_01	A549_10uM	PF131	SLC25A1;C141
P53007	SLC25A1	Tricarboxylate transport protein, mitochondrial	VVVVCPMET	VVVVC[792]PM[147]ET	A	I	9	3	2905.98	561.234	17.005	195990	5C(PF-06672131-phosphonate),7M(Oxidation (M))	0.8098		A549_10uM_03	A549_10uM	PF131	SLC25A1;C141
P14866	HNRNPL	Heterogeneous nuclear ribonucleoprotein L	CVSKQPAIM	C[792]VSKQPAIM[147]	V	P	9	3	2157.94	561.237	13.076	81230	1C(PF-06672131-phosphonate),9M(Oxidation (M))	0.9485		A549_10uM_02	A549_10uM	PF131	HNRNPL;C452
P14866	HNRNPL	Heterogeneous nuclear ribonucleoprotein L	CVSKQPAIM	C[792]VSKQPAIM[147]	V	P	9	3	2155.51	561.24	15.154	137277	1C(PF-06672131-phosphonate),9M(Oxidation (M))	0.9383		A549_10uM_03	A549_10uM	PF131	HNRNPL;C452
P47897	QARS1	Glutamine--tRNA ligase	LQHVVKGPSGCVESL	LQHVVKGPSGC[792]VESL	E	E	15	4	2509.34	561.261	13.871	42126.7	11C(PF-06672131-phosphonate)	0.8975		A431_10uM_02	A431_10uM	PF131	QARS1;C657
P15924	DSP	Desmoplakin	ARDANSENCNKNKF	ARDANSENC[735]NKNKF	L	L	14	4	1971.08	561.474	15.66	31429.1	9C(PF-6422899-phosphonate)	0.8014		A431_10uM_02	A431_10uM	PF899	DSP;C1052
P11172	UMPS	Uridine 5'-monophosphate synthase	ADALGPSICM	ADALGPSIC[792]M[147]	L	L	10	3	3161.33	561.55	14.476	92173.8	10M(Oxidation (M)),9C(PF-06672131-phosphonate)	0.8356		A549_10uM_01	A549_10uM	PF131	UMPS;C278
P11172	UMPS	Uridine 5'-monophosphate synthase	ADALGPSICM	ADALGPSIC[792]M[147]	L	L	10	3	3162.5	561.552	15.241	103444	10M(Oxidation (M)),9C(PF-06672131-phosphonate)	0.837		A549_10uM_01	A549_10uM	PF131	UMPS;C278
P11172	UMPS	Uridine 5'-monophosphate synthase	ADALGPSICM	ADALGPSIC[792]M[147]	L	L	10	3	3169.54	561.887	17.242	112571	10M(Oxidation (M)),9C(PF-06672131-phosphonate)	0.8437		A549_10uM_01	A549_10uM	PF131	UMPS;C278
P11172	UMPS	Uridine 5'-monophosphate synthase	ADALGPSICM	ADALGPSIC[792]M[147]	L	L	10	3	3177.75	561.554	22.214	179868	10M(Oxidation (M)),9C(PF-06672131-phosphonate)	0.8178		A549_10uM_01	A549_10uM	PF131	UMPS;C278
P11172	UMPS	Uridine 5'-monophosphate synthase	ADALGPSICM	ADALGPSIC[792]M[147]	L	L	10	3	3178.92	561.885	20.556	182933	10M(Oxidation (M)),9C(PF-06672131-phosphonate)	0.8116		A549_10uM_01	A549_10uM	PF131	UMPS;C278
P11172	UMPS	Uridine 5'-monophosphate synthase	ADALGPSICM	ADALGPSIC[792]M[147]	L	L	10	3	3160.48	561.552	15.13	59489.6	10M(Oxidation (M)),9C(PF-06672131-phosphonate)	0.836		A549_10uM_02	A549_10uM	PF131	UMPS;C278
P11172	UMPS	Uridine 5'-monophosphate synthase	ADALGPSICM	ADALGPSIC[792]M[147]	L	L	10	3	3162.82	561.888	16.856	65687.2	10M(Oxidation (M)),9C(PF-06672131-phosphonate)	0.8374		A549_10uM_02	A549_10uM	PF131	UMPS;C278
P68104	EEF1A1	Elongation factor 1-alpha 1	PVLDCHTAHIACKF	PVLDC[735]HTAHIAC[160]KF	A	A	14	4	3116.29	561.737	14.992	23836.4	12C(Carbamidomethyl (C)),5C(PF-6422899-phosphonate)	0.8631	EEF1A2	A431_10uM_03	A431_10uM	PF899	EEF1A1;C363
P68104	EEF1A1	Elongation factor 1-alpha 1	PVLDCHTAHIACKF	PVLDC[735]HTAHIAC[160]KF	A	A	14	4	3117.16	561.738	15.524	19766.5	12C(Carbamidomethyl (C)),5C(PF-6422899-phosphonate)	0.887	EEF1A2	A431_10uM_01	A431_10uM	PF899	EEF1A1;C363
Q9UJZ1	STOML2	Stomatin-like protein 2, mitochondrial	AADCWGIRC	AADC[735]WGIRC[160]	Q	L	9	3	3495.78	561.873	15.819	16504.5	4C(PF-6422899-phosphonate),9C(Carbamidomethyl (C))	0.802		A549_10uM_03	A549_10uM	PF899	STOML2;C167
Q9UJZ1	STOML2	Stomatin-like protein 2, mitochondrial	AADCWGIRC	AADC[735]WGIRC[160]	Q	L	9	3	3498.04	561.874	17.398	8991.93	4C(PF-6422899-phosphonate),9C(Carbamidomethyl (C))	0.8046		A431_1uM_01	A431_1uM	PF899	STOML2;C167
Q9UJZ1	STOML2	Stomatin-like protein 2, mitochondrial	AADCWGIRC	AADC[735]WGIRC[160]	Q	L	9	3	3499.21	561.872	16.105	8991.93	4C(PF-6422899-phosphonate),9C(Carbamidomethyl (C))	0.807		A431_1uM_01	A431_1uM	PF899	STOML2;C167
Q9UJZ1	STOML2	Stomatin-like protein 2, mitochondrial	AADCWGIRC	AADC[735]WGIRC[160]	Q	L	9	3	3495.01	561.87	16.777	11181.8	4C(PF-6422899-phosphonate),9C(Carbamidomethyl (C))	0.8037		A431_1uM_02	A431_1uM	PF899	STOML2;C167
Q9UJZ1	STOML2	Stomatin-like protein 2, mitochondrial	AADCWGIRC	AADC[735]WGIRC[160]	Q	L	9	3	3492.38	561.869	22.009	48412.9	4C(PF-6422899-phosphonate),9C(Carbamidomethyl (C))	0.8062		A431_10uM_01	A431_10uM	PF899	STOML2;C167
Q9UJZ1	STOML2	Stomatin-like protein 2, mitochondrial	AADCWGIRC	AADC[735]WGIRC[160]	Q	L	9	3	3487.3	561.869	17.392	82514.2	4C(PF-6422899-phosphonate),9C(Carbamidomethyl (C))	0.8062		A431_10uM_02	A431_10uM	PF899	STOML2;C167
Q9UJZ1	STOML2	Stomatin-like protein 2, mitochondrial	AADCWGIRC	AADC[735]WGIRC[160]	Q	L	9	3	3490.34	561.869	17.026	39467	4C(PF-6422899-phosphonate),9C(Carbamidomethyl (C))	0.7879		A431_10uM_03	A431_10uM	PF899	STOML2;C167
Q9UJZ1	STOML2	Stomatin-like protein 2, mitochondrial	AADCWGIRC	AADC[735]WGIRC[160]	Q	L	9	3	3496.2	562.204	18.444	40571.4	4C(PF-6422899-phosphonate),9C(Carbamidomethyl (C))	0.789		A431_10uM_03	A431_10uM	PF899	STOML2;C167
[truncated: 17,100 more rows]

## Sheet: Table S2-2
Gene	Protein.ID	Modified sequence	Peptide	Charge	condition	Total.Area.MS1	Isotope.Dot.Product	Group	replicate.number	PSM.count	Protein.site	Probe
[truncated: 9,093 more rows]

[truncated: 2 more sheets: Table S2-3, Table S2-4]
